# Supplementary material for: IL-17 signaling in primary sclerosing cholangitis patient-derived organoids
Source: Hepatol Commun. 2024 Jun 3;8(6):e0454. doi: 10.1097/HC9.0000000000000454 (PMC11150034; doi:10.1097/HC9.0000000000000454)
Supplement: SUPPLEMENTARY MATERIAL [file hc9-8-e0454-s001.xlsx]

## Sheet: Cluster0
	Non.PSC_CNT_p_val	Non.PSC_CNT_avg_log2FC	Non.PSC_CNT_pct.1	Non.PSC_CNT_pct.2	Non.PSC_CNT_p_val_adj	Non.PSC_IL17_p_val	Non.PSC_IL17_avg_log2FC	Non.PSC_IL17_pct.1	Non.PSC_IL17_pct.2	Non.PSC_IL17_p_val_adj	psc_IL17_p_val	psc_IL17_avg_log2FC	psc_IL17_pct.1	psc_IL17_pct.2	psc_IL17_p_val_adj	psc_CNT_p_val	psc_CNT_avg_log2FC	psc_CNT_pct.1	psc_CNT_pct.2	psc_CNT_p_val_adj	max_pval	minimump_p_val	maxFC
TFF3	8.40995e-262	1.48895	0.98	0.81	1.81335e-257	0	1.59155	0.983	0.775	0	0	1.59036	0.979	0.831	0	0	2.0031	0.974	0.754	0	8.40995e-262	0	2.0031
NEAT1	7.59866e-194	1.82218	0.852	0.54	1.63842e-189	0	1.70223	0.865	0.524	0	5.88059e-251	1.26112	0.733	0.452	1.26797e-246	0	1.37295	0.853	0.571	0	7.59866e-194	0	1.82218
TFF1	6.52654e-171	1.33536	0.988	0.93	1.40725e-166	0	1.4886	0.99	0.916	0	0	1.47398	0.993	0.897	0	0	1.76827	0.993	0.903	0	6.52654e-171	0	1.76827
NDRG1	0	1.76071	0.797	0.114	0	0	1.48088	0.758	0.121	0	0	1.02285	0.422	0.048	0	0	1.22799	0.582	0.075	0	0	0	1.76071
SCD	3.77868e-220	1.72747	0.824	0.514	8.14758e-216	0	1.73565	0.902	0.545	0	1.93207e-221	1.26375	0.695	0.474	4.16592e-217	0	1.4007	0.725	0.514	0	3.77868e-220	0	1.73565
DUOXA2	1.76463e-125	0.577531	0.2	0.013	3.8049e-121	0	1.67735	0.742	0.221	0	0	1.49446	0.658	0.217	0	0	0.511915	0.161	0.014	0	1.76463e-125	0	1.67735
ERO1A	0	1.65477	0.772	0.132	0	0	1.55288	0.796	0.193	0	0	0.928946	0.466	0.138	0	0	0.81683	0.49	0.123	0	0	0	1.65477
PGK1	0	1.59112	0.935	0.396	0	0	1.38133	0.964	0.5	0	0	1.28642	0.738	0.37	0	0	1.49543	0.87	0.374	0	0	0	1.59112
MT1X	2.16877e-295	1.46777	0.611	0.116	4.67629e-291	0	1.25792	0.6	0.108	0	0	0.953461	0.362	0.087	0	0	0.684808	0.415	0.104	0	2.16877e-295	0	1.46777
DUOX2	6.7187e-183	0.705527	0.302	0.025	1.44869e-178	0	1.46448	0.845	0.298	0	0	1.18383	0.599	0.2	0	0	0.460993	0.225	0.021	0	6.7187e-183	0	1.46448
EGLN3	0	1.44776	0.75	0.1	0	0	1.29017	0.748	0.093	0	0	0.746246	0.379	0.037	0	0	0.87525	0.508	0.05	0	0	0	1.44776
SERPINA1	1.29976e-148	1.3719	0.716	0.372	2.80254e-144	0	1.32069	0.679	0.277	0	5.24908e-212	0.85953	0.523	0.247	1.13181e-207	0	1.14495	0.691	0.334	0	1.29976e-148	0	1.3719
CA9	0	1.33837	0.863	0.198	0	0	1.08457	0.784	0.168	0	0	1.01874	0.508	0.076	0	0	0.98896	0.677	0.132	0	0	0	1.33837
C4orf3	0	1.31035	0.876	0.259	0	0	1.03596	0.87	0.31	0	0	0.745469	0.588	0.22	0	0	0.943178	0.766	0.268	0	0	0	1.31035
TFF2	5.17108e-65	0.960141	0.849	0.746	1.11499e-60	3.01283e-167	1.04962	0.879	0.764	6.49626e-163	6.6139e-167	1.0316	0.912	0.809	1.42609e-162	0	1.2828	0.918	0.789	0	5.17108e-65	0	1.2828
RNASET2	3.81329e-247	1.07507	0.752	0.264	8.22221e-243	0	1.0096	0.759	0.325	0	0	1.19139	0.691	0.33	0	0	1.27765	0.762	0.321	0	3.81329e-247	0	1.27765
LYZ	5.36114e-73	0.707957	0.946	0.823	1.15597e-68	5.56915e-239	0.848823	0.949	0.81	1.20082e-234	0	1.14899	0.994	0.911	0	0	1.21865	0.987	0.896	0	5.36114e-73	0	1.21865
MALAT1	6.33298e-124	1.16166	0.941	0.9	1.36552e-119	4.78372e-225	0.958384	0.914	0.849	1.03147e-220	4.78562e-126	0.844735	0.931	0.907	1.03187e-121	0	0.983603	0.931	0.895	0	6.33298e-124	0	1.16166
BNIP3L	0	1.16073	0.792	0.182	0	0	1.04996	0.807	0.233	0	0	0.676813	0.48	0.126	0	0	0.80437	0.603	0.146	0	0	0	1.16073
LDHA	3.81224e-280	1.14238	0.933	0.554	8.21994e-276	0	0.965938	0.95	0.632	0	0	0.931591	0.801	0.528	0	0	1.06667	0.86	0.499	0	3.81224e-280	0	1.14238
TXNIP	1.44254e-289	1.13101	0.788	0.268	3.1104e-285	0	0.836576	0.785	0.347	0	1.08578e-207	0.529527	0.47	0.202	2.34115e-203	0	0.777412	0.702	0.269	0	1.08578e-207	0	1.13101
MUC1	2.56205e-208	1.11882	0.69	0.254	5.52429e-204	3.76679e-166	0.621958	0.522	0.264	8.12196e-162	1.97175e-84	0.512827	0.478	0.315	4.25149e-80	4.73441e-226	0.694105	0.567	0.355	1.02083e-221	1.97175e-84	1.89376e-225	1.11882
GAPDH	3.71205e-249	1.10294	0.998	0.98	8.00391e-245	0	1.08903	0.995	0.973	0	3.55652e-286	0.691078	0.994	0.974	7.66857e-282	0	1.03939	0.987	0.964	0	3.71205e-249	0	1.10294
CTSD	3.25789e-250	1.09816	0.88	0.449	7.02467e-246	0	0.942263	0.859	0.482	0	7.80704e-258	0.66003	0.721	0.431	1.68335e-253	0	0.782249	0.803	0.483	0	3.25789e-250	0	1.09816
FAM162A	0	1.06799	0.79	0.2	0	0	0.807037	0.716	0.227	0	0	0.602532	0.497	0.164	0	0	0.621233	0.598	0.213	0	0	0	1.06799
C15orf48	6.43122e-122	0.572526	0.198	0.014	1.3867e-117	0	1.04532	0.344	0.044	0	4.16795e-277	0.67149	0.195	0.018	8.98694e-273	5.31785e-301	0.402934	0.138	0.01	1.14664e-296	6.43122e-122	0	1.04532
BNIP3	0	1.03396	0.776	0.193	0	0	0.879241	0.74	0.208	0	0	0.828137	0.483	0.098	0	0	0.792354	0.583	0.11	0	0	0	1.03396
TCN1	3.33942e-149	1.02543	0.55	0.192	7.20046e-145	6.70761e-258	0.731964	0.517	0.195	1.4463e-253	2.48317e-289	0.890899	0.535	0.21	5.35422e-285	0	0.936243	0.455	0.16	0	3.33942e-149	0	1.02543
B2M	2.09043e-150	1.02535	0.922	0.717	4.50739e-146	0	0.999012	0.953	0.79	0	0	0.670297	0.978	0.841	0	0	0.79275	0.932	0.743	0	2.09043e-150	0	1.02535
IGFBP3	1.61125e-161	1.0247	0.459	0.116	3.47417e-157	0	0.958518	0.481	0.138	0	1.41164e-151	0.484697	0.162	0.031	3.04378e-147	0	0.494315	0.198	0.027	0	1.41164e-151	0	1.0247
ELF3	7.20289e-264	0.999106	0.728	0.225	1.55309e-259	0	0.806289	0.697	0.249	0	3.64027e-220	0.549586	0.589	0.301	7.84914e-216	5.05018e-281	0.490461	0.643	0.377	1.08892e-276	3.64027e-220	0	0.999106
P4HA1	0	0.990398	0.7	0.131	0	0	0.794786	0.638	0.148	0	0	0.48467	0.365	0.081	0	0	0.534659	0.442	0.102	0	0	0	0.990398
FXYD3	1.09997e-241	0.989047	0.886	0.467	2.37176e-237	0	0.86992	0.85	0.452	0	3.49131e-301	0.779973	0.767	0.479	7.52797e-297	0	0.882219	0.887	0.555	0	1.09997e-241	0	0.989047
HLA-A	8.25207e-200	0.982791	0.877	0.505	1.77931e-195	0	0.71109	0.862	0.543	0	8.31293e-178	0.487817	0.667	0.412	1.79243e-173	0	0.544966	0.76	0.463	0	8.31293e-178	0	0.982791
ID1	1.61681e-117	0.919754	0.782	0.536	3.48617e-113	9.46295e-261	0.752874	0.832	0.58	2.0404e-256	3.45287e-38	0.283707	0.626	0.524	7.44509e-34	1.71496e-46	0.314032	0.612	0.523	3.6978e-42	3.45287e-38	3.78518e-260	0.919754
GPI	0	0.908428	0.757	0.199	0	0	0.671	0.705	0.268	0	9.3385e-247	0.477274	0.432	0.151	2.01357e-242	0	0.566991	0.558	0.211	0	9.3385e-247	0	0.908428
CST3	7.9834e-179	0.906533	0.87	0.549	1.72138e-174	0	0.872328	0.866	0.565	0	3.2867e-258	0.645776	0.826	0.596	7.08678e-254	0	0.862155	0.902	0.643	0	7.9834e-179	0	0.906533
ANKRD37	6.78052e-185	0.902281	0.365	0.049	1.46201e-180	0	0.56937	0.332	0.046	0	2.5516e-122	0.3113	0.127	0.023	5.50176e-118	4.47515e-202	0.306534	0.135	0.022	9.64931e-198	2.5516e-122	0	0.902281
PIGR	1.35792e-58	0.535709	0.32	0.126	2.92796e-54	5.98782e-134	0.609304	0.555	0.319	1.29109e-129	1.43723e-295	0.899523	0.671	0.331	3.09896e-291	2.13544e-155	0.394921	0.326	0.15	4.60443e-151	1.35792e-58	5.74893e-295	0.899523
QSOX1	5.34793e-288	0.887234	0.672	0.155	1.15312e-283	0	0.769841	0.681	0.204	0	8.51655e-254	0.529421	0.449	0.163	1.83634e-249	0	0.622324	0.548	0.178	0	8.51655e-254	0	0.887234
LGALS1	3.08502e-154	0.875434	0.371	0.069	6.65192e-150	4.64074e-267	0.654201	0.274	0.043	1.00064e-262	7.74226e-131	0.523416	0.221	0.068	1.66939e-126	1.97063e-303	0.758757	0.331	0.105	4.24908e-299	7.74226e-131	7.88253e-303	0.875434
CEACAM5	2.04849e-67	0.854643	0.297	0.101	4.41695e-63	9.10997e-177	0.783269	0.303	0.089	1.96429e-172	2.48361e-72	0.348978	0.155	0.055	5.35515e-68	2.82826e-157	0.468919	0.176	0.052	6.0983e-153	2.04849e-67	3.64399e-176	0.854643
BTG1	4.11047e-225	0.847359	0.729	0.265	8.86298e-221	0	0.778106	0.747	0.301	0	1.23385e-152	0.442352	0.49	0.255	2.66043e-148	0	0.519118	0.637	0.336	0	1.23385e-152	0	0.847359
SLC2A1	2.38015e-259	0.830826	0.548	0.096	5.13209e-255	0	0.500598	0.461	0.123	0	4.25994e-157	0.304341	0.229	0.061	9.18529e-153	7.81208e-241	0.290915	0.243	0.067	1.68444e-236	4.25994e-157	0	0.830826
TSPO	3.99044e-160	0.813451	0.888	0.68	8.60419e-156	9.02042e-252	0.614931	0.904	0.778	1.94498e-247	7.88836e-156	0.454291	0.852	0.724	1.70089e-151	0	0.530514	0.885	0.74	0	7.88836e-156	0	0.813451
MUC5B	1.52491e-63	0.663833	0.779	0.621	3.28802e-59	2.81023e-156	0.684325	0.844	0.718	6.05942e-152	1.19842e-249	0.802483	0.906	0.722	2.58403e-245	6.14103e-265	0.630359	0.894	0.747	1.32413e-260	1.52491e-63	2.45641e-264	0.802483
VEGFA	2.12707e-224	0.787422	0.561	0.129	4.58638e-220	0	0.797302	0.638	0.18	0	1.53785e-134	0.313772	0.277	0.099	3.31592e-130	1.25153e-215	0.324822	0.307	0.113	2.69855e-211	1.53785e-134	0	0.797302
CIB1	1.54156e-145	0.792272	0.769	0.443	3.32391e-141	5.6566e-228	0.637057	0.757	0.504	1.21968e-223	1.62096e-90	0.37262	0.606	0.441	3.49512e-86	3.79546e-222	0.454603	0.704	0.494	8.18377e-218	1.62096e-90	2.26264e-227	0.792272
ATP1B1	8.22973e-130	0.72692	0.918	0.708	1.77449e-125	0	0.788798	0.947	0.742	0	3.64009e-212	0.557901	0.93	0.805	7.84877e-208	5.93321e-272	0.538858	0.882	0.748	1.27932e-267	8.22973e-130	0	0.788798
SLC6A8	3.65955e-288	0.786997	0.503	0.059	7.89071e-284	0	0.731563	0.49	0.083	0	1.33536e-283	0.454651	0.3	0.06	2.8793e-279	0	0.436565	0.322	0.073	0	1.33536e-283	0	0.786997
PHGR1	1.67294e-21	0.371719	0.349	0.216	3.60719e-17	1.59338e-95	0.550323	0.383	0.193	3.43565e-91	1.30449e-147	0.783339	0.4	0.18	2.81274e-143	3.62231e-87	0.679425	0.372	0.23	7.81043e-83	1.67294e-21	5.21795e-147	0.783339
TPI1	6.36423e-175	0.779202	0.901	0.645	1.37226e-170	0	0.631784	0.925	0.701	0	1.20875e-165	0.518629	0.801	0.637	2.6063e-161	0	0.660406	0.863	0.633	0	1.20875e-165	0	0.779202
NDUFA4L2	5.04152e-62	0.713301	0.169	0.033	1.08705e-57	1.36049e-212	0.774419	0.166	0.014	2.9335e-208	8.02102e-183	0.380618	0.123	0.01	1.72949e-178	2.11314e-293	0.405657	0.138	0.011	4.55635e-289	5.04152e-62	8.45256e-293	0.774419
TMEM59	1.68825e-191	0.771644	0.798	0.385	3.6402e-187	3.6542e-293	0.583222	0.737	0.385	7.87919e-289	1.77175e-163	0.451756	0.613	0.366	3.82026e-159	0	0.524417	0.698	0.401	0	1.77175e-163	0	0.771644
MIF	8.17407e-187	0.766154	0.969	0.916	1.76249e-182	0	0.722328	0.975	0.891	0	1.18477e-180	0.478198	0.974	0.928	2.55459e-176	0	0.742451	0.962	0.897	0	1.18477e-180	0	0.766154
SAT1	8.99725e-95	0.561608	0.813	0.546	1.93999e-90	1.00043e-277	0.760144	0.87	0.638	2.15712e-273	2.78701e-13	0.185515	0.708	0.664	6.00935e-09	9.48881e-34	0.174373	0.709	0.628	2.04598e-29	2.78701e-13	4.00171e-277	0.760144
RASSF7	2.47352e-229	0.753695	0.57	0.134	5.3334e-225	0	0.581104	0.545	0.155	0	9.1495e-84	0.242193	0.313	0.155	1.97281e-79	3.16163e-264	0.384763	0.421	0.178	6.81711e-260	9.1495e-84	0	0.753695
BACE2	5.45781e-248	0.751431	0.708	0.212	1.17681e-243	0	0.530589	0.605	0.219	0	6.77101e-156	0.38	0.472	0.232	1.45997e-151	0	0.484262	0.629	0.319	0	6.77101e-156	0	0.751431
ITM2B	3.0976e-186	0.727519	0.753	0.332	6.67904e-182	3.47672e-290	0.587668	0.68	0.328	7.4965e-286	1.93554e-192	0.483478	0.644	0.381	4.17342e-188	0	0.573693	0.75	0.429	0	3.0976e-186	0	0.727519
FCGBP	5.34106e-17	0.171493	0.079	0.026	1.15164e-12	2.8925e-21	0.145258	0.127	0.069	6.23681e-17	4.56167e-144	0.723161	0.469	0.235	9.83587e-140	2.97203e-193	0.594069	0.45	0.235	6.40829e-189	5.34106e-17	1.18881e-192	0.723161
TIMP1	4.84369e-85	0.601312	0.704	0.415	1.0444e-80	1.4938e-199	0.559309	0.65	0.357	3.22093e-195	2.57754e-147	0.469529	0.581	0.342	5.55769e-143	0	0.716794	0.759	0.426	0	4.84369e-85	0	0.716794
BHLHE40	1.70104e-237	0.700776	0.505	0.085	3.66779e-233	0	0.549601	0.465	0.09	0	3.14463e-101	0.24021	0.188	0.06	6.78045e-97	1.6745e-149	0.20062	0.179	0.054	3.61056e-145	3.14463e-101	0	0.700776
PLOD2	5.5025e-285	0.698492	0.495	0.056	1.18645e-280	0	0.676903	0.517	0.075	0	0	0.482408	0.296	0.031	0	0	0.409665	0.296	0.03	0	5.5025e-285	0	0.698492
CD24	5.61951e-113	0.697692	0.857	0.599	1.21168e-108	7.60681e-154	0.484773	0.84	0.627	1.64018e-149	2.07397e-113	0.442237	0.794	0.631	4.47189e-109	0	0.608944	0.859	0.643	0	5.61951e-113	0	0.697692
PDZK1IP1	1.83899e-48	0.277014	0.242	0.085	3.96523e-44	6.99828e-212	0.687186	0.566	0.27	1.50897e-207	1.59817e-178	0.625377	0.496	0.245	3.44598e-174	6.64434e-58	0.195358	0.144	0.067	1.43265e-53	1.83899e-48	2.79931e-211	0.687186
MIR210HG	4.56472e-301	0.682831	0.599	0.097	9.84245e-297	0	0.549029	0.542	0.118	0	0	0.340518	0.285	0.045	0	0	0.439494	0.382	0.062	0	4.56472e-301	0	0.682831
APP	2.78932e-168	0.674495	0.692	0.273	6.01433e-164	2.72481e-228	0.518064	0.663	0.34	5.87523e-224	2.29334e-102	0.333829	0.488	0.288	4.94489e-98	2.99032e-197	0.383961	0.576	0.349	6.44772e-193	2.29334e-102	1.08992e-227	0.674495
INSIG1	1.72043e-113	0.579801	0.447	0.15	3.70958e-109	0	0.658097	0.499	0.139	0	2.73174e-62	0.292884	0.258	0.136	5.89018e-58	1.1583e-67	0.250088	0.286	0.176	2.49754e-63	2.73174e-62	0	0.658097
PNRC1	1.16125e-265	0.657407	0.552	0.092	2.50389e-261	0	0.547758	0.516	0.116	0	2.79751e-235	0.329924	0.312	0.078	6.03199e-231	0	0.414279	0.422	0.115	0	2.79751e-235	0	0.657407
RNASE4	7.65582e-267	0.654276	0.572	0.102	1.65075e-262	0	0.518356	0.476	0.113	0	4.71391e-256	0.439782	0.457	0.16	1.01641e-251	0	0.432309	0.494	0.178	0	4.71391e-256	0	0.654276
CD46	7.05893e-169	0.648681	0.658	0.247	1.52205e-164	5.93229e-236	0.505185	0.644	0.318	1.27912e-231	1.29012e-59	0.252739	0.418	0.271	2.78175e-55	6.5519e-171	0.330504	0.506	0.297	1.41272e-166	1.29012e-59	2.37292e-235	0.648681
LGALS4	1.84493e-41	0.410122	0.794	0.612	3.97804e-37	1.1674e-81	0.422543	0.808	0.685	2.51715e-77	2.63498e-195	0.642518	0.75	0.491	5.68154e-191	5.45913e-238	0.580395	0.81	0.574	1.1771e-233	1.84493e-41	2.18365e-237	0.642518
MMP1	1.36455e-38	0.553182	0.801	0.704	2.94224e-34	4.49417e-51	0.4479	0.777	0.663	9.69032e-47	1.12557e-110	0.52414	0.537	0.311	2.42695e-106	5.89716e-202	0.635614	0.776	0.552	1.27155e-197	1.36455e-38	2.35886e-201	0.635614
CYP3A5	3.707e-218	0.623278	0.466	0.075	7.99303e-214	0	0.634755	0.475	0.093	0	1.9563e-207	0.511894	0.35	0.115	4.21818e-203	0	0.552331	0.454	0.142	0	1.9563e-207	0	0.634755
APOL1	3.31447e-191	0.633479	0.408	0.063	7.14665e-187	0	0.504605	0.375	0.066	0	7.20945e-252	0.352935	0.201	0.024	1.5545e-247	0	0.431122	0.272	0.034	0	3.31447e-191	0	0.633479
EIF4A2	2.63513e-129	0.632576	0.611	0.26	5.68188e-125	3.89181e-176	0.425541	0.577	0.295	8.39152e-172	9.4905e-46	0.212509	0.419	0.291	2.04634e-41	1.02862e-99	0.277832	0.526	0.367	2.21791e-95	9.4905e-46	1.55672e-175	0.632576
ZKSCAN1	1.69394e-134	0.632481	0.594	0.234	3.65247e-130	8.50925e-192	0.481003	0.579	0.285	1.83476e-187	1.10095e-74	0.299826	0.398	0.235	2.37386e-70	1.48391e-159	0.357366	0.57	0.368	3.1996e-155	1.10095e-74	3.4037e-191	0.632481
FAM3D	4.43199e-120	0.457383	0.489	0.165	9.55626e-116	8.52974e-178	0.380112	0.46	0.189	1.83918e-173	2.68231e-277	0.628825	0.603	0.271	5.78359e-273	1.16166e-301	0.434598	0.554	0.265	2.50477e-297	4.43199e-120	4.64663e-301	0.628825
DDIT4	4.55748e-90	0.628098	0.636	0.342	9.82683e-86	7.51616e-212	0.571962	0.694	0.398	1.62063e-207	9.88911e-57	0.307514	0.388	0.245	2.13229e-52	7.7369e-97	0.323895	0.442	0.289	1.66823e-92	9.88911e-57	3.00646e-211	0.628098
TSC22D1	3.64448e-111	0.621931	0.55	0.228	7.85823e-107	3.05577e-132	0.364461	0.44	0.207	6.58886e-128	6.18831e-50	0.219284	0.345	0.212	1.33432e-45	3.72305e-119	0.280028	0.418	0.246	8.02764e-115	6.18831e-50	1.22231e-131	0.621931
ENO1	1.14355e-108	0.613071	0.885	0.743	2.46572e-104	7.00749e-202	0.512913	0.905	0.753	1.51095e-197	1.03225e-77	0.412323	0.764	0.682	2.22575e-73	4.07434e-174	0.466173	0.764	0.626	8.78509e-170	1.03225e-77	2.803e-201	0.613071
TMEM141	9.23189e-125	0.611481	0.687	0.344	1.99058e-120	6.67637e-186	0.466635	0.641	0.36	1.43956e-181	5.01982e-81	0.287659	0.414	0.243	1.08237e-76	4.82707e-202	0.39957	0.552	0.327	1.04081e-197	5.01982e-81	1.93083e-201	0.611481
FOS	3.74465e-60	0.545909	0.543	0.313	8.07421e-56	9.51053e-185	0.609981	0.58	0.305	2.05066e-180	2.46319e-49	0.332092	0.401	0.268	5.31114e-45	9.33252e-30	0.246778	0.352	0.276	2.01228e-25	9.33252e-30	3.80421e-184	0.609981
SERPINB1	1.37461e-84	0.60919	0.809	0.583	2.96393e-80	1.72066e-113	0.425347	0.798	0.609	3.71008e-109	5.0688e-60	0.330928	0.636	0.503	1.09294e-55	2.96905e-184	0.474775	0.748	0.586	6.40186e-180	5.0688e-60	1.18762e-183	0.60919
ZG16B	1.7608e-38	0.257784	0.313	0.147	3.79664e-34	2.39939e-121	0.476903	0.592	0.354	5.17357e-117	1.84634e-207	0.608581	0.575	0.285	3.98108e-203	6.94893e-206	0.339595	0.407	0.188	1.49833e-201	1.7608e-38	7.38537e-207	0.608581
ALDOC	1.59538e-271	0.608246	0.48	0.055	3.43997e-267	0	0.472482	0.416	0.061	0	4.89003e-270	0.243313	0.181	0.015	1.05439e-265	0	0.272171	0.217	0.029	0	4.89003e-270	0	0.608246
IGFBP6	4.43029e-87	0.606893	0.431	0.168	9.55259e-83	5.8434e-95	0.376689	0.363	0.182	1.25995e-90	7.18762e-24	0.155199	0.164	0.099	1.54979e-19	3.14532e-99	0.252675	0.238	0.114	6.78193e-95	7.18762e-24	1.25813e-98	0.606893
HLA-B	3.08658e-84	0.606633	0.523	0.244	6.65529e-80	1.76178e-126	0.418192	0.523	0.288	3.79874e-122	7.73305e-108	0.311388	0.378	0.185	1.6674e-103	1.96607e-138	0.304148	0.418	0.232	4.23925e-134	3.08658e-84	7.86429e-138	0.606633
PFKFB3	1.87502e-246	0.603085	0.43	0.045	4.04292e-242	0	0.482954	0.393	0.058	0	8.00183e-160	0.190478	0.125	0.014	1.72536e-155	6.52025e-246	0.182952	0.13	0.014	1.4059e-241	8.00183e-160	0	0.603085
MSMO1	7.63307e-62	0.557627	0.552	0.331	1.64584e-57	4.24613e-196	0.594894	0.599	0.316	9.1555e-192	2.45022e-25	0.220646	0.376	0.29	5.28316e-21	1.27765e-42	0.224616	0.4	0.311	2.75488e-38	2.45022e-25	1.69845e-195	0.594894
RNF128	8.00004e-247	0.593728	0.502	0.077	1.72497e-242	0	0.509037	0.45	0.085	0	1.65479e-215	0.305183	0.264	0.06	3.56805e-211	0	0.336457	0.312	0.075	0	1.65479e-215	0	0.593728
ASPH	1.21248e-83	0.59049	0.725	0.442	2.61435e-79	7.99345e-195	0.535401	0.773	0.518	1.72355e-190	5.28094e-35	0.234406	0.604	0.501	1.13868e-30	6.46546e-102	0.318408	0.671	0.532	1.39408e-97	5.28094e-35	3.19738e-194	0.59049
AL133453.1	6.44095e-214	0.588134	0.362	0.034	1.3888e-209	0	0.562221	0.365	0.043	0	2.29597e-167	0.23515	0.163	0.027	4.95058e-163	2.01095e-267	0.208384	0.152	0.019	4.336e-263	2.29597e-167	0	0.588134
MUC3A	6.11973e-181	0.586364	0.456	0.095	1.31954e-176	0	0.586662	0.479	0.137	0	1.2518e-278	0.50703	0.442	0.143	2.69914e-274	0	0.395694	0.397	0.14	0	6.11973e-181	0	0.586662
HILPDA	6.02631e-131	0.576924	0.258	0.031	1.29939e-126	0	0.579166	0.337	0.04	0	3.89444e-69	0.216572	0.097	0.024	8.39719e-65	6.57783e-38	0.105424	0.075	0.031	1.41831e-33	6.57783e-38	0	0.579166
S100A14	2.09346e-55	0.492564	0.872	0.736	4.51392e-51	4.24042e-195	0.576038	0.886	0.735	9.14319e-191	3.67038e-45	0.25338	0.867	0.797	7.91406e-41	6.93247e-131	0.402042	0.843	0.735	1.49478e-126	3.67038e-45	1.69617e-194	0.576038
TMC5	5.78939e-138	0.575569	0.425	0.111	1.24831e-133	5.48732e-244	0.512611	0.429	0.141	1.18318e-239	1.3811e-179	0.396632	0.376	0.143	2.97793e-175	3.0237e-222	0.355585	0.415	0.188	6.5197e-218	5.78939e-138	2.19493e-243	0.575569
LINC02404	6.28224e-46	0.570481	0.276	0.113	1.35458e-41	1.48301e-194	0.556332	0.347	0.106	3.19766e-190	6.94552e-145	0.312387	0.162	0.032	1.49759e-140	2.68882e-284	0.426811	0.228	0.049	5.79762e-280	6.28224e-46	1.07553e-283	0.570481
CD55	9.39204e-103	0.566095	0.527	0.217	2.02511e-98	6.73503e-94	0.381072	0.462	0.26	1.45221e-89	2.00182e-94	0.287001	0.333	0.16	4.31632e-90	1.83688e-170	0.305987	0.383	0.184	3.96068e-166	6.73503e-94	7.34751e-170	0.566095
CD164	8.97377e-143	0.557552	0.628	0.249	1.93493e-138	1.57429e-209	0.44958	0.581	0.27	3.39449e-205	2.72374e-112	0.332907	0.443	0.24	5.87293e-108	6.13693e-239	0.392557	0.564	0.314	1.32325e-234	2.72374e-112	2.45477e-238	0.557552
CCNI	2.50774e-100	0.55342	0.784	0.525	5.40718e-96	2.77401e-166	0.462928	0.795	0.586	5.98132e-162	2.7503e-17	0.169228	0.569	0.51	5.9302e-13	9.85626e-76	0.281479	0.708	0.606	2.12521e-71	2.7503e-17	1.1096e-165	0.55342
FTL	5.84351e-07	0.24542	0.893	0.899	0.0125998	3.83234e-20	0.275604	0.88	0.882	8.2633e-16	2.83525e-145	0.552288	0.952	0.885	6.11337e-141	2.49734e-117	0.414355	0.927	0.879	5.38476e-113	5.84351e-07	1.1341e-144	0.552288
PKM	2.19087e-117	0.545285	0.922	0.771	4.72396e-113	2.70849e-234	0.49102	0.94	0.792	5.84004e-230	9.2976e-66	0.257776	0.89	0.816	2.00475e-61	1.59656e-181	0.384017	0.857	0.746	3.4425e-177	9.2976e-66	1.08339e-233	0.545285
APLP2	1.02759e-92	0.544125	0.712	0.419	2.2157e-88	1.77e-126	0.412892	0.72	0.498	3.81646e-122	2.65412e-13	0.124314	0.447	0.381	5.72281e-09	1.18587e-60	0.215058	0.541	0.421	2.55698e-56	2.65412e-13	7.07998e-126	0.544125
DSG2	1.634e-129	0.542455	0.532	0.19	3.52324e-125	2.70054e-136	0.387882	0.518	0.277	5.82291e-132	2.43871e-33	0.161603	0.296	0.193	5.25836e-29	3.84292e-91	0.244476	0.361	0.22	8.2861e-87	2.43871e-33	1.08022e-135	0.542455
F3	6.93737e-45	0.536553	0.573	0.366	1.49584e-40	3.33694e-97	0.459229	0.644	0.421	7.19511e-93	1.15611e-45	0.252436	0.418	0.284	2.49281e-41	2.50509e-125	0.305735	0.422	0.243	5.40147e-121	6.93737e-45	1.00204e-124	0.536553
DHRS9	2.77469e-77	0.534221	0.368	0.132	5.9828e-73	2.1322e-162	0.448118	0.364	0.131	4.59745e-158	2.74658e-125	0.362767	0.252	0.088	5.92217e-121	7.01134e-300	0.434729	0.299	0.084	1.51178e-295	2.77469e-77	2.80453e-299	0.534221
PTTG1IP	6.46448e-107	0.533416	0.626	0.302	1.39387e-102	1.29367e-161	0.423474	0.608	0.335	2.7894e-157	4.09091e-77	0.320256	0.461	0.296	8.82082e-73	3.03757e-203	0.388967	0.593	0.366	6.54962e-199	4.09091e-77	1.21503e-202	0.533416
LRP1	1.95065e-187	0.532349	0.477	0.1	4.20599e-183	7.51463e-289	0.44774	0.464	0.138	1.62031e-284	6.58763e-156	0.295626	0.315	0.111	1.42042e-151	2.62641e-152	0.256319	0.343	0.164	5.66307e-148	2.62641e-152	3.00585e-288	0.532349
CEACAM6	3.85909e-39	0.525495	0.856	0.826	8.32096e-35	5.86869e-55	0.354603	0.894	0.89	1.26541e-50	4.02875e-09	0.139919	0.872	0.883	8.6868e-05	8.51103e-09	0.158628	0.791	0.805	0.000183515	8.51103e-09	2.34747e-54	0.525495
GOLM1	4.20823e-99	0.523125	0.594	0.282	9.07379e-95	1.66414e-166	0.452245	0.612	0.341	3.58822e-162	2.41091e-180	0.51153	0.542	0.285	5.1984e-176	2.72841e-257	0.47337	0.639	0.382	5.883e-253	4.20823e-99	1.09136e-256	0.523125
HLA-C	1.7833e-86	0.510787	0.669	0.376	3.84515e-82	1.09221e-134	0.402406	0.635	0.399	2.35502e-130	6.53793e-97	0.337075	0.515	0.323	1.40971e-92	3.2416e-111	0.284608	0.604	0.437	6.98953e-107	1.7833e-86	4.36883e-134	0.510787
SLC16A3	1.34495e-180	0.50868	0.501	0.117	2.89999e-176	5.43679e-293	0.424332	0.449	0.125	1.17228e-288	1.90513e-174	0.341556	0.362	0.135	4.10785e-170	0	0.371513	0.382	0.117	0	1.90513e-174	0	0.50868
CLU	4.75312e-21	0.298778	0.449	0.312	1.02487e-16	2.57488e-46	0.254557	0.448	0.309	5.55195e-42	3.32029e-129	0.485776	0.548	0.333	7.15921e-125	3.85429e-200	0.507277	0.614	0.395	8.31062e-196	4.75312e-21	1.54172e-199	0.507277
SPINK1	7.47243e-33	0.384462	0.378	0.214	1.6112e-28	2.58485e-62	0.33538	0.317	0.173	5.57345e-58	2.42472e-107	0.505008	0.43	0.234	5.22818e-103	1.80023e-144	0.467525	0.411	0.227	3.88165e-140	7.47243e-33	7.2009e-144	0.505008
LMAN1	3.636e-81	0.50445	0.57	0.287	7.83995e-77	3.56774e-61	0.266453	0.527	0.356	7.69277e-57	4.35476e-18	0.168054	0.471	0.395	9.38973e-14	6.96338e-49	0.194178	0.525	0.409	1.50144e-44	4.35476e-18	1.4544e-80	0.50445
PSAP	1.0952e-143	0.503951	0.507	0.152	2.36147e-139	1.43241e-143	0.323291	0.459	0.21	3.08857e-139	9.28425e-113	0.260588	0.345	0.155	2.00187e-108	9.83135e-152	0.265825	0.405	0.213	2.11984e-147	9.28425e-113	3.93254e-151	0.503951
S100A11	7.5108e-42	0.484426	0.904	0.879	1.61948e-37	4.57929e-80	0.395612	0.896	0.848	9.87386e-76	7.9876e-23	0.143488	0.933	0.891	1.72229e-18	4.30574e-229	0.501166	0.925	0.837	9.28403e-225	7.9876e-23	1.7223e-228	0.501166
DHRS3	5.11172e-158	0.499208	0.494	0.133	1.10219e-153	2.28294e-217	0.408249	0.509	0.205	4.92248e-213	3.83331e-125	0.280766	0.325	0.135	8.26537e-121	5.24607e-127	0.252856	0.369	0.197	1.13116e-122	3.83331e-125	9.13177e-217	0.499208
SARAF	4.32124e-135	0.496263	0.599	0.226	9.31745e-131	3.30975e-209	0.417644	0.566	0.26	7.13648e-205	2.09765e-70	0.240428	0.447	0.279	4.52295e-66	8.87412e-171	0.314807	0.525	0.313	1.91344e-166	2.09765e-70	1.3239e-208	0.496263
GRN	4.14752e-135	0.495001	0.508	0.164	8.94288e-131	5.24329e-195	0.375205	0.447	0.171	1.13056e-190	8.44659e-101	0.248333	0.306	0.136	1.82125e-96	4.21928e-185	0.282624	0.382	0.177	9.09761e-181	8.44659e-101	2.09732e-194	0.495001
JUNB	1.54646e-106	0.492298	0.472	0.169	3.33449e-102	9.79284e-190	0.372093	0.402	0.144	2.11153e-185	6.4259e-56	0.158921	0.207	0.098	1.38555e-51	5.95209e-86	0.181096	0.235	0.117	1.28339e-81	6.4259e-56	3.91713e-189	0.492298
LINC00342	2.25314e-29	0.486361	0.282	0.147	4.85822e-25	7.16188e-72	0.491574	0.391	0.228	1.54424e-67	3.42846e-18	0.310668	0.347	0.275	7.39245e-14	4.90699e-44	0.290982	0.362	0.261	1.05804e-39	3.42846e-18	2.86475e-71	0.491574
TMPRSS4	3.37171e-137	0.49051	0.464	0.133	7.27009e-133	1.81091e-148	0.336196	0.468	0.217	3.90469e-144	1.67849e-92	0.235672	0.283	0.126	3.61917e-88	3.91527e-130	0.241355	0.339	0.172	8.44211e-126	1.67849e-92	7.24365e-148	0.49051
IDI1	1.49532e-28	0.393458	0.481	0.332	3.22422e-24	5.76464e-116	0.488093	0.526	0.314	1.24297e-111	5.67539e-08	0.171304	0.348	0.311	0.00122373	9.24466e-11	0.147156	0.372	0.338	1.99333e-06	5.67539e-08	2.30586e-115	0.488093
SLC44A4	2.14206e-151	0.484565	0.539	0.165	4.6187e-147	4.40409e-267	0.451402	0.555	0.213	9.49609e-263	1.32766e-231	0.413317	0.473	0.182	2.86271e-227	5.3327e-235	0.324182	0.465	0.218	1.14984e-230	2.14206e-151	1.76163e-266	0.484565
CAST	1.87994e-95	0.482831	0.773	0.493	4.05353e-91	1.57206e-138	0.39751	0.759	0.536	3.38967e-134	1.13131e-26	0.17791	0.581	0.486	2.43933e-22	4.43123e-39	0.177695	0.676	0.598	9.55462e-35	1.13131e-26	6.28823e-138	0.482831
RIOK3	4.78783e-159	0.481457	0.454	0.107	1.03235e-154	3.10671e-257	0.43862	0.474	0.159	6.69869e-253	8.48535e-131	0.292871	0.311	0.123	1.82961e-126	5.10316e-207	0.297915	0.373	0.161	1.10034e-202	8.48535e-131	1.24268e-256	0.481457
SPINT2	1.9607e-70	0.481329	0.809	0.609	4.22767e-66	2.50163e-114	0.367327	0.772	0.604	5.39401e-110	2.25403e-53	0.264394	0.69	0.593	4.86015e-49	7.02811e-135	0.325354	0.758	0.631	1.5154e-130	2.25403e-53	2.81125e-134	0.481329
LAMB3	9.53568e-99	0.477682	0.421	0.141	2.05608e-94	4.25596e-146	0.353432	0.437	0.193	9.1767e-142	2.48798e-93	0.253784	0.26	0.109	5.36457e-89	5.16782e-184	0.32324	0.319	0.132	1.11429e-179	2.48798e-93	2.06713e-183	0.477682
KLF5	3.67337e-91	0.475594	0.653	0.349	7.92051e-87	1.7705e-181	0.440204	0.697	0.403	3.81756e-177	3.17902e-76	0.298014	0.487	0.32	6.85459e-72	5.56563e-127	0.288213	0.572	0.388	1.20006e-122	3.17902e-76	7.08201e-181	0.475594
UBC	6.52691e-64	0.474357	0.85	0.689	1.40733e-59	5.62225e-90	0.350504	0.83	0.723	1.21227e-85	1.38954e-28	0.156595	0.831	0.781	2.99613e-24	4.85444e-75	0.233981	0.818	0.712	1.04671e-70	1.38954e-28	2.2489e-89	0.474357
ITGA2	2.26267e-72	0.472965	0.468	0.213	4.87877e-68	6.92767e-78	0.310514	0.455	0.266	1.49374e-73	2.13367e-59	0.234469	0.259	0.136	4.60062e-55	1.62468e-172	0.341374	0.36	0.17	3.50313e-168	2.13367e-59	6.4987e-172	0.472965
CLIC3	7.57374e-114	0.466755	0.296	0.058	1.63305e-109	1.52346e-151	0.294753	0.204	0.044	3.28489e-147	4.51205e-68	0.154107	0.103	0.027	9.72889e-64	1.08415e-183	0.24102	0.17	0.041	2.33765e-179	4.51205e-68	4.33661e-183	0.466755
MTRNR2L12	3.33065e-14	0.348199	0.683	0.569	7.18154e-10	4.66296e-37	0.0734742	0.655	0.507	1.00543e-32	7.80233e-52	0.305091	0.666	0.52	1.68234e-47	2.00434e-216	0.46655	0.699	0.474	4.32176e-212	3.33065e-14	8.01736e-216	0.46655
FAM13A	1.47146e-207	0.462983	0.341	0.028	3.17276e-203	0	0.375687	0.302	0.03	0	1.09213e-188	0.200948	0.148	0.017	2.35485e-184	0	0.254904	0.191	0.026	0	1.09213e-188	0	0.462983
ERBB3	1.21761e-145	0.442798	0.433	0.105	2.62541e-141	0	0.46189	0.461	0.124	0	2.34994e-153	0.300627	0.303	0.106	5.06693e-149	1.2177e-214	0.299369	0.355	0.145	2.62561e-210	1.21761e-145	0	0.46189
CEMIP	2.08902e-93	0.45789	0.468	0.187	4.50434e-89	2.48894e-81	0.282339	0.386	0.211	5.36666e-77	2.81089e-48	0.189318	0.238	0.13	6.06083e-44	1.49837e-75	0.197891	0.316	0.189	3.23078e-71	2.81089e-48	8.35607e-93	0.45789
SERINC2	2.66363e-102	0.457724	0.521	0.212	5.74331e-98	1.91173e-193	0.406678	0.542	0.249	4.12207e-189	7.59315e-117	0.320282	0.403	0.201	1.63723e-112	4.89729e-205	0.372461	0.516	0.286	1.05595e-200	2.66363e-102	1.95891e-204	0.457724
MKNK2	4.47597e-117	0.456015	0.376	0.098	9.65109e-113	1.998e-213	0.413645	0.392	0.126	4.30808e-209	1.21108e-89	0.26655	0.25	0.107	2.61132e-85	3.36834e-83	0.206382	0.266	0.144	7.26282e-79	3.36834e-83	7.99198e-213	0.456015
GAL3ST1	2.05294e-165	0.454983	0.374	0.062	4.42654e-161	2.57899e-271	0.33354	0.285	0.046	5.56081e-267	1.94396e-99	0.129659	0.111	0.021	4.19158e-95	1.8372e-204	0.192348	0.173	0.038	3.96137e-200	1.94396e-99	1.03159e-270	0.454983
AHNAK	1.40785e-47	0.442859	0.523	0.319	3.03561e-43	4.05088e-118	0.454111	0.62	0.402	8.7345e-114	5.39642e-19	0.251563	0.389	0.319	1.16358e-14	3.14794e-51	0.273183	0.467	0.365	6.7876e-47	5.39642e-19	1.62035e-117	0.454111
CD59	1.06273e-23	0.368183	0.585	0.457	2.29147e-19	1.36516e-30	0.243717	0.568	0.461	2.94356e-26	1.40749e-20	0.195399	0.436	0.357	3.03483e-16	1.07071e-143	0.451421	0.592	0.414	2.30866e-139	1.40749e-20	4.28282e-143	0.451421
WASF2	5.65645e-116	0.450638	0.494	0.174	1.21964e-111	3.28668e-118	0.291224	0.44	0.218	7.08674e-114	3.83728e-17	0.0994146	0.261	0.189	8.27394e-13	2.77882e-29	0.125261	0.358	0.275	5.99168e-25	3.83728e-17	1.31467e-117	0.450638
INSIG2	8.57284e-154	0.449177	0.407	0.085	1.84848e-149	1.02868e-271	0.37965	0.361	0.082	2.21804e-267	9.55237e-90	0.194226	0.189	0.066	2.05968e-85	1.50559e-147	0.202463	0.205	0.07	3.24636e-143	9.55237e-90	4.11472e-271	0.449177
CCNG2	8.86233e-137	0.427886	0.355	0.071	1.9109e-132	0	0.443187	0.393	0.074	0	2.33141e-142	0.220949	0.19	0.045	5.02699e-138	2.04966e-175	0.196457	0.192	0.054	4.41948e-171	8.86233e-137	0	0.443187
IFI27	1.26818e-29	0.442743	0.322	0.176	2.73444e-25	5.39905e-38	0.296511	0.325	0.212	1.16414e-33	8.76719e-18	0.115334	0.15	0.095	1.89038e-13	4.56965e-59	0.205428	0.157	0.076	9.85308e-55	8.76719e-18	1.82786e-58	0.442743
TMEM176B	4.98915e-138	0.441929	0.355	0.07	1.07576e-133	6.49474e-185	0.278794	0.236	0.048	1.4004e-180	3.51642e-78	0.163891	0.162	0.055	7.58211e-74	5.26936e-173	0.227772	0.231	0.077	1.13618e-168	3.51642e-78	2.5979e-184	0.441929
CEBPD	4.04622e-91	0.27622	0.197	0.027	8.72446e-87	3.10746e-286	0.438326	0.35	0.074	6.70031e-282	7.59638e-112	0.228485	0.227	0.078	1.63793e-107	5.94259e-60	0.0931135	0.109	0.043	1.28134e-55	5.94259e-60	1.24299e-285	0.438326
SERPINB6	2.44249e-103	0.437374	0.526	0.214	5.26649e-99	4.6219e-136	0.338326	0.489	0.244	9.96574e-132	9.85636e-78	0.244767	0.377	0.21	2.12523e-73	1.59678e-207	0.363691	0.518	0.287	3.44297e-203	9.85636e-78	6.38711e-207	0.437374
BZW1	7.8227e-63	0.435172	0.627	0.382	1.68673e-58	7.11163e-91	0.345459	0.612	0.426	1.53341e-86	2.66788e-10	0.124182	0.439	0.388	5.75249e-06	4.22058e-42	0.193824	0.503	0.407	9.10042e-38	2.66788e-10	2.84465e-90	0.435172
CYSTM1	6.40784e-07	0.167639	0.752	0.677	0.0138166	4.8781e-18	0.178573	0.771	0.698	1.05182e-13	8.10501e-83	0.431255	0.736	0.582	1.7476e-78	1.33714e-35	0.200108	0.807	0.698	2.88313e-31	6.40784e-07	3.242e-82	0.431255
RAB3B	8.0165e-90	0.426531	0.363	0.116	1.72852e-85	5.3774e-227	0.430983	0.392	0.119	1.15947e-222	1.03076e-60	0.21986	0.182	0.079	2.22252e-56	1.74908e-126	0.269066	0.264	0.119	3.77138e-122	1.03076e-60	2.15096e-226	0.430983
ZNF292	4.97963e-135	0.430467	0.41	0.099	1.07371e-130	2.13058e-211	0.35462	0.393	0.124	4.59396e-207	5.80177e-77	0.191552	0.22	0.093	1.25098e-72	6.95651e-135	0.232152	0.28	0.125	1.49996e-130	5.80177e-77	8.52232e-211	0.430467
ADM	1.11875e-113	0.425004	0.206	0.02	2.41225e-109	6.00735e-186	0.243876	0.165	0.018	1.29531e-181	2.18707e-70	0.153925	0.066	0.01	4.71575e-66	4.18327e-93	0.112344	0.063	0.01	9.01997e-89	2.18707e-70	2.40294e-185	0.425004
PFKP	1.66815e-126	0.423698	0.516	0.17	3.59686e-122	1.67253e-136	0.305066	0.452	0.21	3.60631e-132	3.27895e-163	0.297253	0.313	0.106	7.07006e-159	2.55289e-218	0.28096	0.335	0.128	5.50455e-214	1.66815e-126	1.02116e-217	0.423698
SEC61G	1.15329e-73	0.421721	0.72	0.454	2.48671e-69	6.8139e-134	0.373644	0.71	0.476	1.46921e-129	5.46198e-17	0.136093	0.625	0.546	1.17771e-12	1.81146e-44	0.157105	0.606	0.496	3.90587e-40	5.46198e-17	2.72556e-133	0.421721
MARCKSL1	4.37955e-72	0.421304	0.718	0.468	9.44318e-68	1.44007e-131	0.363651	0.699	0.471	3.10508e-127	5.10855e-28	0.171192	0.608	0.513	1.10151e-23	2.42904e-148	0.328582	0.737	0.577	5.23749e-144	5.10855e-28	9.71615e-148	0.421304
LIMA1	4.1767e-108	0.420934	0.483	0.172	9.00579e-104	1.34746e-149	0.327036	0.445	0.198	2.9054e-145	4.73186e-117	0.288231	0.375	0.176	1.02028e-112	6.4037e-120	0.242104	0.409	0.235	1.38077e-115	4.1767e-108	5.38986e-149	0.420934
HK2	2.06147e-123	0.415988	0.303	0.055	4.44495e-119	5.80989e-217	0.312012	0.291	0.064	1.25273e-212	3.89742e-133	0.200098	0.176	0.041	8.40361e-129	5.00633e-160	0.191225	0.174	0.049	1.07947e-155	2.06147e-123	2.32396e-216	0.415988
SH3BGRL3	3.16959e-31	0.357547	0.764	0.63	6.83427e-27	9.12773e-108	0.413592	0.802	0.636	1.96812e-103	6.25834e-46	0.245823	0.692	0.568	1.34942e-41	6.50605e-166	0.412677	0.794	0.622	1.40283e-161	3.16959e-31	2.60242e-165	0.413592
TSPAN1	2.43536e-55	0.353412	0.528	0.29	5.25113e-51	2.59964e-49	0.236861	0.478	0.334	5.60534e-45	8.48593e-91	0.346032	0.56	0.373	1.82974e-86	3.8686e-193	0.410791	0.631	0.413	8.34147e-189	2.59964e-49	1.54744e-192	0.410791
CD63	5.71417e-50	0.390914	0.896	0.802	1.23209e-45	2.04582e-78	0.323125	0.871	0.81	4.41119e-74	1.57323e-94	0.314636	0.945	0.877	3.39219e-90	2.48973e-201	0.409199	0.912	0.82	5.36837e-197	5.71417e-50	9.95894e-201	0.409199
SLC22A18	1.40943e-68	0.361527	0.532	0.263	3.03902e-64	2.75021e-160	0.394224	0.489	0.23	5.93001e-156	1.27819e-190	0.349482	0.368	0.129	2.75603e-186	0	0.405456	0.493	0.211	0	1.40943e-68	0	0.405456
TPT1	2.79916e-84	0.32733	0.985	0.99	6.03554e-80	0	0.404788	0.994	0.995	0	8.97706e-106	0.256704	0.998	0.997	1.93563e-101	1.31381e-268	0.329854	0.997	0.998	2.83284e-264	2.79916e-84	0	0.404788
LINC01559	1.47328e-105	0.403041	0.356	0.096	3.17669e-101	3.19745e-199	0.365047	0.364	0.113	6.89434e-195	6.92938e-153	0.270521	0.243	0.07	1.49411e-148	5.5972e-264	0.294967	0.273	0.076	1.20687e-259	1.47328e-105	2.23888e-263	0.403041
SEMA4B	9.005e-167	0.402827	0.316	0.036	1.94166e-162	3.95373e-263	0.315023	0.268	0.04	8.52504e-259	9.9827e-98	0.133484	0.108	0.02	2.15247e-93	3.46016e-138	0.144521	0.134	0.033	7.46079e-134	9.9827e-98	1.58149e-262	0.402827
ANGPTL4	8.16793e-163	0.402799	0.226	0.008	1.76117e-158	4.32597e-220	0.252561	0.15	0.007	9.32765e-216	1.29244e-86	0.0748772	0.044	0.001	2.78675e-82	8.3357e-162	0.101589	0.06	0.002	1.79734e-157	1.29244e-86	1.73039e-219	0.402799
PPP2R2A	6.52201e-103	0.402766	0.393	0.12	1.40628e-98	2.27912e-126	0.301482	0.359	0.152	4.91423e-122	1.2121e-21	0.111316	0.198	0.129	2.61353e-17	1.67882e-45	0.138266	0.245	0.154	3.61986e-41	1.2121e-21	9.11646e-126	0.402766
AGR3	8.62026e-101	0.40084	0.317	0.078	1.8587e-96	4.75313e-116	0.262045	0.233	0.074	1.02487e-111	9.00453e-116	0.280159	0.293	0.119	1.94156e-111	4.32454e-201	0.289205	0.326	0.13	9.32457e-197	8.62026e-101	1.72982e-200	0.40084
AK4	2.13236e-144	0.399945	0.368	0.071	4.59779e-140	2.55421e-260	0.355766	0.359	0.085	5.50738e-256	4.93747e-285	0.34643	0.271	0.045	1.06462e-280	0	0.334433	0.297	0.067	0	2.13236e-144	0	0.399945
AGR2	2.32608e-16	0.375313	0.868	0.805	5.0155e-12	1.69237e-63	0.392384	0.891	0.781	3.64909e-59	1.44452e-55	0.311901	0.974	0.929	3.11468e-51	2.49584e-38	0.235008	0.93	0.886	5.38153e-34	2.32608e-16	6.76948e-63	0.392384
AZGP1	1.68723e-77	0.391712	0.447	0.185	3.63802e-73	7.37886e-140	0.365914	0.424	0.19	1.59103e-135	3.79189e-99	0.333709	0.367	0.186	8.17607e-95	1.28874e-254	0.387583	0.437	0.191	2.77879e-250	1.68723e-77	5.15498e-254	0.391712
PTPRF	1.97443e-126	0.391518	0.389	0.095	4.25726e-122	1.96621e-191	0.326415	0.366	0.118	4.23953e-187	4.12171e-101	0.197601	0.221	0.079	8.88723e-97	7.34859e-185	0.247641	0.3	0.117	1.5845e-180	4.12171e-101	7.86483e-191	0.391518
ACSS2	5.06096e-106	0.382987	0.299	0.064	1.09124e-101	2.88257e-242	0.391224	0.308	0.065	6.21541e-238	2.10191e-61	0.158723	0.122	0.04	4.53213e-57	5.64961e-86	0.169756	0.154	0.061	1.21817e-81	2.10191e-61	1.15303e-241	0.391224
WDR45B	6.16877e-114	0.390711	0.38	0.101	1.33011e-109	1.973e-174	0.307601	0.366	0.125	4.25419e-170	9.9598e-55	0.148378	0.218	0.106	2.14753e-50	1.57857e-90	0.186132	0.29	0.156	3.40371e-86	9.9598e-55	7.89202e-174	0.390711
GOLGB1	1.0222e-66	0.387836	0.544	0.281	2.20408e-62	1.54294e-104	0.317761	0.57	0.342	3.32689e-100	9.73302e-31	0.18498	0.448	0.339	2.09863e-26	2.38964e-24	0.132549	0.495	0.415	5.15253e-20	2.38964e-24	6.17177e-104	0.387836
HSD17B12	9.75181e-55	0.38282	0.482	0.259	2.10269e-50	2.27701e-119	0.387694	0.52	0.297	4.90969e-115	1.88634e-25	0.165874	0.311	0.222	4.06733e-21	7.1209e-19	0.128364	0.335	0.274	1.53541e-14	7.1209e-19	9.10804e-119	0.387694
TSPAN8	3.0631e-20	0.226456	0.645	0.495	6.60465e-16	6.04688e-13	0.0799256	0.634	0.538	1.30383e-08	1.76499e-77	0.378264	0.684	0.525	3.80566e-73	3.01739e-79	0.385037	0.658	0.527	6.5061e-75	6.04688e-13	1.20696e-78	0.385037
CTSE	2.92795e-09	0.182744	0.468	0.381	6.31326e-05	4.64078e-42	0.229684	0.555	0.424	1.00064e-37	2.37095e-104	0.381851	0.538	0.331	5.11225e-100	6.68344e-72	0.250202	0.616	0.476	1.44108e-67	2.92795e-09	9.48382e-104	0.381851
WSB1	6.84923e-110	0.378796	0.338	0.081	1.47683e-105	4.86074e-196	0.330333	0.315	0.085	1.04807e-191	1.53643e-52	0.153208	0.178	0.081	3.31285e-48	1.3233e-71	0.159778	0.213	0.109	2.8533e-67	1.53643e-52	1.9443e-195	0.378796
PERP	3.02032e-57	0.37731	0.721	0.492	6.51241e-53	3.63151e-113	0.337341	0.74	0.53	7.83025e-109	1.18407e-56	0.246557	0.601	0.456	2.55309e-52	8.99936e-192	0.361794	0.734	0.542	1.94044e-187	1.18407e-56	3.59974e-191	0.37731
EGLN1	8.72604e-139	0.375856	0.382	0.081	1.88151e-134	2.53795e-225	0.330324	0.358	0.097	5.47234e-221	2.28952e-146	0.234324	0.236	0.068	4.93666e-142	1.1164e-147	0.199738	0.244	0.094	2.40718e-143	8.72604e-139	1.01518e-224	0.375856
KDM5B	1.77478e-126	0.375856	0.384	0.092	3.82677e-122	2.30564e-149	0.278254	0.326	0.113	4.97143e-145	1.08173e-35	0.120095	0.189	0.102	2.33242e-31	1.29122e-94	0.176444	0.265	0.134	2.78413e-90	1.08173e-35	9.22258e-149	0.375856
JUND	2.74252e-35	0.372347	0.545	0.366	5.91343e-31	5.43209e-89	0.3137	0.557	0.35	1.17127e-84	1.35088e-76	0.336416	0.454	0.284	2.91276e-72	6.77118e-154	0.355476	0.554	0.352	1.46e-149	2.74252e-35	2.70847e-153	0.372347
CA12	3.90968e-122	0.372232	0.263	0.038	8.43004e-118	4.35098e-154	0.253532	0.204	0.043	9.38159e-150	6.25137e-179	0.237915	0.164	0.025	1.34792e-174	1.37021e-260	0.251833	0.188	0.035	2.95444e-256	3.90968e-122	5.48083e-260	0.372232
MT-ND5	6.20722e-30	0.370558	0.924	0.878	1.3384e-25	2.2836e-61	0.347129	0.91	0.867	4.92391e-57	6.31389e-09	0.157385	0.894	0.882	0.00013614	2.42594e-71	0.314746	0.905	0.862	5.23082e-67	6.31389e-09	9.70377e-71	0.370558
SDC1	1.78172e-74	0.370426	0.452	0.192	3.84174e-70	1.94287e-93	0.280668	0.436	0.236	4.18921e-89	5.59707e-69	0.228255	0.317	0.17	1.20684e-64	6.98064e-74	0.214197	0.385	0.25	1.50517e-69	5.59707e-69	7.77147e-93	0.370426
ETS2	1.07706e-106	0.368884	0.322	0.075	2.32235e-102	1.78668e-91	0.185372	0.201	0.067	3.85244e-87	4.94574e-41	0.0976248	0.115	0.046	1.0664e-36	9.48784e-87	0.135901	0.148	0.057	2.04577e-82	4.94574e-41	4.30823e-106	0.368884
ZMYND8	1.34688e-116	0.366083	0.355	0.085	2.90415e-112	1.31968e-221	0.364937	0.375	0.111	2.8455e-217	5.36047e-103	0.22613	0.235	0.087	1.15583e-98	1.4762e-147	0.230119	0.28	0.119	3.18299e-143	5.36047e-103	5.27872e-221	0.366083
TMEM123	6.97359e-90	0.361304	0.446	0.166	1.50364e-85	4.26375e-73	0.217605	0.383	0.211	9.19349e-69	7.70998e-36	0.151892	0.282	0.177	1.66243e-31	1.66844e-44	0.148767	0.315	0.217	3.59748e-40	7.70998e-36	2.78944e-89	0.361304
NPEPPS	1.93442e-109	0.360111	0.36	0.092	4.17099e-105	1.9747e-130	0.268842	0.325	0.123	4.25786e-126	1.59383e-52	0.159326	0.21	0.103	3.43661e-48	1.36553e-117	0.213607	0.278	0.132	2.94435e-113	1.59383e-52	7.89882e-130	0.360111
SDCBP2	6.4734e-100	0.359535	0.349	0.095	1.39579e-95	1.05683e-169	0.335662	0.319	0.1	2.27873e-165	5.68346e-142	0.293334	0.289	0.102	1.22547e-137	8.03616e-225	0.281797	0.314	0.111	1.73276e-220	6.4734e-100	3.21446e-224	0.359535
ADD3	3.34196e-99	0.357854	0.409	0.13	7.20593e-95	1.37086e-160	0.325816	0.409	0.165	2.95584e-156	1.67486e-64	0.18554	0.269	0.136	3.61133e-60	2.96386e-100	0.203471	0.341	0.191	6.39068e-96	1.67486e-64	5.48343e-160	0.357854
HSD17B2	5.68045e-55	0.249794	0.236	0.073	1.22482e-50	6.21114e-157	0.272969	0.251	0.066	1.33925e-152	1.60948e-161	0.260088	0.183	0.037	3.47036e-157	0	0.354001	0.282	0.069	0	5.68045e-55	0	0.354001
LEMD1	2.39512e-148	0.352759	0.25	0.021	5.16435e-144	6.50703e-108	0.134488	0.105	0.013	1.40305e-103	7.12848e-16	0.0203843	0.018	0.004	1.53704e-11	2.38583e-71	0.0603626	0.05	0.008	5.14433e-67	7.12848e-16	9.58047e-148	0.352759
ENO2	1.88787e-135	0.351254	0.279	0.037	4.07062e-131	1.18589e-216	0.282234	0.256	0.048	2.55701e-212	4.41061e-92	0.115228	0.094	0.016	9.51015e-88	3.13829e-135	0.129997	0.115	0.025	6.76679e-131	4.41061e-92	4.74355e-216	0.351254
HERPUD1	7.38268e-30	0.350276	0.277	0.141	1.59185e-25	4.05779e-77	0.276067	0.299	0.145	8.74941e-73	1.3266e-44	0.21068	0.306	0.188	2.86043e-40	1.17374e-60	0.185736	0.312	0.196	2.53082e-56	7.38268e-30	1.62312e-76	0.350276
NORAD	1.16467e-61	0.349362	0.523	0.268	2.51126e-57	1.1207e-70	0.254513	0.511	0.327	2.41645e-66	8.87902e-40	0.192619	0.434	0.308	1.91449e-35	5.6179e-39	0.174482	0.478	0.382	1.21133e-34	5.6179e-39	4.48279e-70	0.349362
MBOAT2	7.43348e-144	0.348796	0.275	0.031	1.60281e-139	1.09946e-282	0.333929	0.261	0.033	2.37064e-278	1.99645e-142	0.187327	0.141	0.023	4.30475e-138	7.6013e-253	0.236275	0.193	0.038	1.63899e-248	1.99645e-142	4.39782e-282	0.348796
P4HA2	2.37014e-151	0.348318	0.308	0.04	5.11049e-147	2.53935e-165	0.246898	0.249	0.061	5.47535e-161	1.67886e-167	0.206963	0.19	0.038	3.61996e-163	3.05105e-193	0.191414	0.193	0.05	6.57868e-189	2.37014e-151	1.22042e-192	0.348318
GLRX	8.84077e-89	0.347882	0.348	0.105	1.90625e-84	3.92248e-124	0.274334	0.316	0.121	8.45766e-120	3.65481e-29	0.136503	0.285	0.188	7.8805e-25	9.13633e-34	0.111101	0.233	0.155	1.96998e-29	3.65481e-29	1.56899e-123	0.347882
COL17A1	5.00761e-73	0.319472	0.258	0.069	1.07974e-68	6.57124e-193	0.347234	0.279	0.068	1.41689e-188	8.05431e-121	0.268416	0.204	0.061	1.73667e-116	5.193e-206	0.313221	0.274	0.095	1.11971e-201	5.00761e-73	2.0772e-205	0.347234
ANKRD12	3.9306e-92	0.345693	0.368	0.113	8.47516e-88	5.21366e-151	0.314584	0.383	0.151	1.12417e-146	3.56883e-66	0.183498	0.226	0.104	7.69511e-62	4.81207e-67	0.155332	0.253	0.143	1.03758e-62	3.56883e-66	2.08546e-150	0.345693
TBX3	1.50718e-82	0.345381	0.331	0.101	3.24977e-78	1.80418e-162	0.304923	0.306	0.094	3.89017e-158	1.84486e-21	0.0816337	0.124	0.069	3.97788e-17	8.17849e-39	0.103866	0.162	0.092	1.76345e-34	1.84486e-21	7.21672e-162	0.345381
SMIM22	4.94883e-69	0.344722	0.558	0.286	1.06707e-64	6.82574e-119	0.295789	0.525	0.286	1.47177e-114	8.93201e-88	0.265084	0.47	0.28	1.92592e-83	8.73384e-132	0.275005	0.544	0.355	1.88319e-127	4.94883e-69	3.49354e-131	0.344722
TSPAN3	8.22811e-88	0.343478	0.421	0.148	1.77415e-83	6.10069e-168	0.339493	0.438	0.178	1.31543e-163	2.81429e-125	0.281489	0.375	0.168	6.06817e-121	4.18619e-185	0.284833	0.406	0.195	9.02626e-181	8.22811e-88	1.67447e-184	0.343478
FOSL2	2.93667e-130	0.342966	0.318	0.056	6.33205e-126	1.22481e-201	0.309174	0.314	0.082	2.64093e-197	2.02792e-105	0.187904	0.172	0.049	4.37259e-101	2.6542e-94	0.1362	0.155	0.058	5.72298e-90	2.6542e-94	4.89923e-201	0.342966
CDH1	2.26832e-62	0.340958	0.47	0.224	4.89095e-58	5.22898e-81	0.266581	0.518	0.319	1.12747e-76	3.41749e-49	0.202798	0.373	0.239	7.3688e-45	4.09705e-126	0.268241	0.433	0.254	8.83407e-122	3.41749e-49	1.63882e-125	0.340958
RRAS	5.92857e-89	0.340335	0.369	0.118	1.27832e-84	1.13384e-70	0.204737	0.29	0.142	2.44479e-66	1.38975e-41	0.125155	0.175	0.087	2.99659e-37	8.58852e-134	0.206288	0.24	0.097	1.85186e-129	1.38975e-41	3.43541e-133	0.340335
AC020656.1	1.1699e-25	0.199059	0.292	0.157	2.52253e-21	2.06703e-122	0.308506	0.362	0.155	4.45693e-118	1.90712e-112	0.290196	0.267	0.102	4.11214e-108	1.07067e-159	0.339935	0.373	0.187	2.30858e-155	1.1699e-25	4.28269e-159	0.339935
VDAC1	1.69474e-64	0.338337	0.643	0.382	3.65421e-60	1.20448e-72	0.237893	0.595	0.405	2.5971e-68	1.12999e-27	0.147856	0.47	0.359	2.43649e-23	5.3102e-58	0.179697	0.55	0.424	1.14499e-53	1.12999e-27	4.81792e-72	0.338337
ERRFI1	2.09616e-37	0.337557	0.309	0.151	4.51973e-33	3.39205e-45	0.212188	0.305	0.18	7.31393e-41	6.5452e-16	0.101338	0.126	0.078	1.41128e-11	9.48267e-49	0.137042	0.134	0.066	2.04465e-44	6.5452e-16	3.79307e-48	0.337557
DDX17	1.53466e-63	0.336181	0.431	0.192	3.30903e-59	3.02767e-89	0.264192	0.404	0.212	6.52827e-85	6.82313e-32	0.184631	0.395	0.29	1.4712e-27	1.94098e-25	0.129301	0.458	0.38	4.18515e-21	1.94098e-25	1.21107e-88	0.336181
FAM107B	3.58278e-53	0.335908	0.497	0.27	7.72518e-49	2.20122e-36	0.175912	0.476	0.345	4.74626e-32	1.44653e-19	0.153678	0.436	0.355	3.119e-15	6.63049e-37	0.15954	0.544	0.45	1.42967e-32	1.44653e-19	1.43311e-52	0.335908
MPZL2	8.75651e-144	0.333582	0.289	0.036	1.88808e-139	6.57193e-182	0.232674	0.208	0.036	1.41704e-177	1.14052e-106	0.151524	0.138	0.031	2.45918e-102	3.27228e-193	0.187798	0.177	0.042	7.05569e-189	1.14052e-106	1.30891e-192	0.333582
MVD	1.21029e-33	0.274858	0.333	0.175	2.60963e-29	1.93217e-136	0.333024	0.348	0.137	4.16615e-132	6.50987e-16	0.138914	0.21	0.151	1.40366e-11	6.85593e-11	0.123054	0.233	0.196	1.47828e-06	6.85593e-11	7.7287e-136	0.333024
SLC5A3	1.79473e-78	0.33296	0.256	0.063	3.8698e-74	3.69451e-107	0.256861	0.228	0.076	7.96611e-103	5.97262e-13	0.0667717	0.095	0.058	1.28782e-08	1.01647e-73	0.155317	0.17	0.077	2.19171e-69	5.97262e-13	1.47781e-106	0.33296
RBPJ	4.4376e-115	0.332816	0.308	0.061	9.56836e-111	3.84901e-137	0.247905	0.273	0.086	8.29923e-133	1.15034e-38	0.110625	0.159	0.078	2.48037e-34	5.45429e-69	0.145279	0.202	0.102	1.17605e-64	1.15034e-38	1.5396e-136	0.332816
POLD4	9.39094e-45	0.265938	0.534	0.302	2.02488e-40	7.33808e-92	0.294717	0.542	0.333	1.58224e-87	1.14263e-90	0.277756	0.402	0.22	2.46374e-86	9.67887e-173	0.332371	0.528	0.311	2.08696e-168	9.39094e-45	3.87155e-172	0.332371
GALE	4.94755e-91	0.327354	0.354	0.105	1.06679e-86	8.9005e-186	0.33113	0.351	0.112	1.91912e-181	5.66518e-117	0.25341	0.273	0.105	1.22153e-112	9.1672e-140	0.233328	0.304	0.14	1.97663e-135	4.94755e-91	3.5602e-185	0.33113
ARRDC3	3.4685e-134	0.33097	0.25	0.026	7.47878e-130	3.01261e-229	0.282175	0.258	0.044	6.49578e-225	8.79991e-59	0.100953	0.103	0.03	1.89744e-54	2.98318e-65	0.0615018	0.073	0.02	6.43234e-61	8.79991e-59	1.20504e-228	0.33097
MT-ND4	2.02623e-36	0.330543	0.989	0.975	4.36896e-32	1.76695e-45	0.235906	0.976	0.974	3.8099e-41	3.6209e-11	0.207199	0.982	0.975	7.80739e-07	4.33634e-50	0.229878	0.985	0.98	9.35001e-46	3.6209e-11	1.73453e-49	0.330543
DSC2	1.38762e-101	0.330293	0.305	0.07	2.992e-97	2.60077e-115	0.232887	0.25	0.084	5.60779e-111	4.82654e-69	0.140601	0.153	0.054	1.0407e-64	3.37633e-191	0.208259	0.208	0.059	7.28005e-187	4.82654e-69	1.35053e-190	0.330293
UGP2	1.28211e-71	0.268331	0.321	0.105	2.76448e-67	7.27774e-191	0.33003	0.382	0.127	1.56923e-186	3.1009e-66	0.169698	0.241	0.113	6.68616e-62	3.43016e-51	0.121726	0.222	0.129	7.39612e-47	3.43016e-51	2.9111e-190	0.33003
TM9SF3	6.22344e-49	0.310383	0.653	0.41	1.3419e-44	1.50598e-104	0.328683	0.7	0.481	3.24719e-100	5.69779e-75	0.29701	0.613	0.448	1.22856e-70	4.18444e-64	0.220053	0.64	0.524	9.0225e-60	6.22344e-49	6.02391e-104	0.328683
VDAC2	1.17687e-40	0.328008	0.626	0.442	2.53757e-36	9.03563e-43	0.212248	0.582	0.454	1.94826e-38	6.70064e-23	0.158407	0.482	0.392	1.44479e-18	5.65794e-57	0.208774	0.554	0.441	1.21997e-52	6.70064e-23	2.26318e-56	0.328008
EFNA1	1.10642e-110	0.327869	0.212	0.023	2.38566e-106	2.55517e-150	0.197953	0.146	0.019	5.50946e-146	1.05852e-59	0.108609	0.078	0.018	2.28238e-55	1.85763e-118	0.134988	0.106	0.024	4.00542e-114	1.05852e-59	1.02207e-149	0.327869
UGT2B15	3.64729e-46	0.271483	0.252	0.094	7.86429e-42	1.6009e-101	0.214354	0.201	0.062	3.45187e-97	9.85594e-141	0.276834	0.239	0.072	2.12514e-136	7.17908e-218	0.327721	0.289	0.1	1.54795e-213	3.64729e-46	2.87163e-217	0.327721
GCC2	6.82452e-72	0.326889	0.414	0.169	1.4715e-67	2.47295e-104	0.275568	0.417	0.21	5.33218e-100	4.82272e-54	0.205357	0.339	0.205	1.03987e-49	6.2684e-101	0.232286	0.412	0.254	1.35159e-96	4.82272e-54	9.89181e-104	0.326889
VMP1	1.78155e-57	0.326027	0.37	0.158	3.84138e-53	8.63726e-106	0.277213	0.375	0.177	1.86237e-101	5.71704e-35	0.163891	0.272	0.171	1.23271e-30	1.31078e-68	0.195344	0.304	0.184	2.8263e-64	5.71704e-35	3.45491e-105	0.326027
ONECUT2	3.51166e-31	0.302266	0.479	0.309	7.57185e-27	2.09264e-84	0.325748	0.573	0.378	4.51214e-80	2.36062e-37	0.267449	0.361	0.253	5.08996e-33	1.5293e-49	0.229195	0.48	0.376	3.29748e-45	3.51166e-31	8.37055e-84	0.325748
LRRFIP1	2.78137e-42	0.324762	0.586	0.387	5.9972e-38	6.63127e-101	0.315161	0.668	0.458	1.42984e-96	7.07458e-21	0.172381	0.428	0.349	1.52542e-16	6.38956e-58	0.210031	0.559	0.445	1.37772e-53	7.07458e-21	2.65251e-100	0.324762
MXD1	3.23898e-58	0.278811	0.234	0.07	6.98388e-54	5.02422e-161	0.324356	0.291	0.087	1.08332e-156	8.98362e-109	0.263242	0.2	0.064	1.93705e-104	3.53166e-226	0.285653	0.245	0.071	7.61496e-222	3.23898e-58	1.41266e-225	0.324356
PRSS3	1.70677e-22	0.239663	0.476	0.326	3.68015e-18	3.70885e-73	0.291694	0.538	0.346	7.99702e-69	1.27739e-80	0.282149	0.412	0.238	2.75431e-76	5.4237e-156	0.316961	0.472	0.269	1.16946e-151	1.70677e-22	2.16948e-155	0.316961
CTSB	9.63564e-65	0.311912	0.308	0.107	2.07764e-60	1.20435e-111	0.252044	0.298	0.117	2.59682e-107	2.16167e-17	0.0828675	0.181	0.12	4.661e-13	5.33885e-28	0.0918881	0.194	0.128	1.15116e-23	2.16167e-17	4.8174e-111	0.311912
ACLY	7.82023e-47	0.310953	0.316	0.139	1.6862e-42	2.38084e-82	0.286242	0.335	0.168	5.13356e-78	1.03547e-20	0.16653	0.196	0.13	2.23268e-16	1.42629e-24	0.151009	0.23	0.168	3.07536e-20	1.03547e-20	9.52336e-82	0.310953
NOL3	4.4727e-119	0.310599	0.263	0.038	9.64403e-115	3.32508e-99	0.163582	0.166	0.043	7.16953e-95	1.81141e-39	0.0807784	0.088	0.031	3.90576e-35	8.1793e-67	0.102844	0.115	0.043	1.76362e-62	1.81141e-39	1.78908e-118	0.310599
LINC00511	3.33751e-85	0.30986	0.337	0.101	7.19634e-81	1.33015e-152	0.277921	0.322	0.108	2.86808e-148	4.60376e-62	0.121799	0.134	0.046	9.92663e-58	5.70123e-91	0.150528	0.196	0.086	1.2293e-86	4.60376e-62	5.32061e-152	0.30986
CES2	2.02128e-32	0.261	0.296	0.147	4.35829e-28	7.96893e-78	0.267032	0.311	0.153	1.71826e-73	3.79329e-91	0.30827	0.235	0.095	8.17909e-87	6.21333e-115	0.294286	0.335	0.176	1.33972e-110	2.02128e-32	2.48533e-114	0.30827
LIMCH1	5.79559e-111	0.307394	0.267	0.045	1.24964e-106	3.14822e-208	0.280174	0.258	0.051	6.78819e-204	1.14364e-131	0.179849	0.157	0.033	2.46592e-127	3.18323e-208	0.209067	0.2	0.05	6.86368e-204	5.79559e-111	1.25929e-207	0.307394
ARL6IP5	2.42168e-68	0.307087	0.469	0.21	5.22162e-64	6.3842e-92	0.2434	0.434	0.233	1.37656e-87	1.69829e-29	0.130325	0.312	0.211	3.66184e-25	3.26121e-50	0.148653	0.389	0.273	7.03182e-46	1.69829e-29	2.55368e-91	0.307087
DSP	8.11509e-47	0.306955	0.48	0.264	1.74978e-42	2.46995e-71	0.260575	0.488	0.308	5.32571e-67	3.67933e-28	0.173443	0.333	0.237	7.93338e-24	3.13363e-55	0.197568	0.419	0.302	6.75673e-51	3.67933e-28	9.87981e-71	0.306955
TGOLN2	5.11327e-56	0.306877	0.485	0.25	1.10252e-51	6.98342e-86	0.262103	0.505	0.306	1.50577e-81	1.01869e-78	0.235669	0.342	0.182	2.19649e-74	4.97921e-112	0.238052	0.45	0.277	1.07362e-107	5.11327e-56	1.99168e-111	0.306877
ZNF395	4.58291e-133	0.304886	0.23	0.02	9.88167e-129	8.10054e-241	0.272578	0.226	0.029	1.74664e-236	9.45007e-84	0.0937215	0.075	0.01	2.03762e-79	1.16438e-156	0.124611	0.103	0.016	2.51064e-152	9.45007e-84	3.24021e-240	0.304886
CXADR	1.37565e-64	0.303922	0.392	0.162	2.96617e-60	1.2123e-88	0.227097	0.339	0.162	2.61395e-84	3.76919e-21	0.102444	0.24	0.163	8.12712e-17	1.05055e-53	0.161635	0.34	0.228	2.26521e-49	3.76919e-21	4.84918e-88	0.303922
MXI1	4.48487e-120	0.303792	0.247	0.032	9.67027e-116	2.20814e-203	0.246923	0.217	0.034	4.76119e-199	1.93968e-122	0.135277	0.111	0.016	4.18233e-118	1.91647e-150	0.134442	0.116	0.022	4.13229e-146	4.48487e-120	8.83256e-203	0.303792
ANKRD36C	2.82115e-30	0.249365	0.209	0.089	6.08296e-26	9.31007e-70	0.30306	0.271	0.13	2.00744e-65	7.20501e-14	0.184877	0.238	0.181	1.55354e-09	1.06988e-23	0.134608	0.213	0.151	2.30686e-19	7.20501e-14	3.72403e-69	0.30306
SEZ6L2	2.5795e-86	0.302371	0.287	0.072	5.56191e-82	5.72033e-95	0.190907	0.222	0.077	1.23342e-90	2.45577e-41	0.101999	0.133	0.057	5.29512e-37	1.26515e-69	0.138539	0.207	0.105	2.72791e-65	2.45577e-41	2.28813e-94	0.302371
CD2AP	4.10823e-55	0.302356	0.41	0.192	8.85816e-51	1.36141e-86	0.256405	0.431	0.237	2.93547e-82	8.8704e-37	0.165579	0.324	0.213	1.91264e-32	3.42911e-44	0.146789	0.344	0.241	7.39384e-40	8.8704e-37	5.44563e-86	0.302356
SH3YL1	2.0999e-51	0.30104	0.409	0.199	4.5278e-47	1.70731e-39	0.17373	0.383	0.257	3.6813e-35	5.95795e-28	0.136791	0.289	0.196	1.28465e-23	1.71743e-30	0.129312	0.387	0.3	3.70312e-26	5.95795e-28	8.39959e-51	0.30104
IGBP1	2.98497e-84	0.300126	0.352	0.109	6.43619e-80	5.91249e-101	0.225533	0.313	0.133	1.27485e-96	8.63504e-53	0.15287	0.238	0.122	1.86189e-48	1.78468e-93	0.188109	0.319	0.176	3.84812e-89	8.63504e-53	2.365e-100	0.300126
LDLR	2.81835e-31	0.283969	0.41	0.245	6.07693e-27	2.66453e-78	0.298627	0.483	0.299	5.74526e-74	1.51335e-16	0.153944	0.306	0.239	3.26308e-12	2.70926e-15	0.122837	0.319	0.267	5.8417e-11	2.70926e-15	1.06581e-77	0.298627
SPAG4	5.01898e-137	0.297709	0.244	0.023	1.08219e-132	5.22696e-178	0.220609	0.177	0.024	1.12704e-173	9.35062e-147	0.129684	0.098	0.007	2.01618e-142	4.19057e-180	0.132499	0.109	0.015	9.03571e-176	5.01898e-137	1.67623e-179	0.297709
TMCC1	1.19863e-112	0.296716	0.261	0.041	2.58448e-108	4.14223e-183	0.249917	0.238	0.05	8.93147e-179	4.5051e-119	0.147507	0.125	0.022	9.71389e-115	1.27138e-155	0.138717	0.128	0.027	2.74136e-151	1.19863e-112	1.65689e-182	0.296716
MSLN	3.98215e-49	0.293295	0.349	0.157	8.58631e-45	2.95571e-25	0.122195	0.241	0.155	6.37309e-21	2.0158e-29	0.148395	0.247	0.158	4.34647e-25	2.32258e-67	0.19748	0.258	0.149	5.00796e-63	2.95571e-25	9.29034e-67	0.293295
GFPT1	1.62109e-21	0.228318	0.351	0.22	3.4954e-17	1.51861e-83	0.289305	0.441	0.254	3.27442e-79	5.21089e-37	0.210568	0.369	0.256	1.12357e-32	2.29822e-42	0.171157	0.367	0.267	4.95543e-38	1.62109e-21	6.07442e-83	0.289305
KMT2E	8.76681e-88	0.288617	0.314	0.085	1.8903e-83	1.16813e-131	0.25329	0.306	0.109	2.51871e-127	5.27869e-46	0.133449	0.182	0.088	1.13819e-41	1.41319e-58	0.135672	0.224	0.126	3.04713e-54	5.27869e-46	4.67251e-131	0.288617
AGPAT2	4.29934e-78	0.287141	0.296	0.084	9.27023e-74	7.98014e-85	0.18969	0.209	0.076	1.72068e-80	7.84878e-52	0.139304	0.179	0.081	1.69235e-47	6.16647e-71	0.158757	0.229	0.121	1.32962e-66	7.84878e-52	3.19206e-84	0.287141
TMBIM1	5.03049e-82	0.284704	0.285	0.075	1.08467e-77	4.26322e-97	0.208653	0.252	0.095	9.19236e-93	1.10936e-23	0.0874302	0.151	0.087	2.39201e-19	2.1894e-59	0.135183	0.198	0.105	4.72078e-55	1.10936e-23	1.70529e-96	0.284704
PPP1R16A	1.06235e-80	0.284237	0.258	0.062	2.29063e-76	1.03181e-149	0.24182	0.235	0.06	2.2248e-145	2.41325e-73	0.160622	0.186	0.072	5.20346e-69	5.95202e-97	0.175876	0.256	0.125	1.28337e-92	2.41325e-73	4.12726e-149	0.284237
ITGA6	8.13833e-37	0.282553	0.509	0.315	1.75479e-32	6.2714e-54	0.22987	0.535	0.372	1.35224e-49	1.80848e-32	0.177129	0.4	0.289	3.89945e-28	4.27607e-43	0.178005	0.468	0.364	9.22005e-39	1.80848e-32	2.50856e-53	0.282553
SRSF5	1.29469e-57	0.280449	0.421	0.192	2.7916e-53	4.02265e-78	0.222874	0.365	0.19	8.67364e-74	1.18074e-06	0.0720068	0.264	0.224	0.025459	1.04366e-24	0.115903	0.356	0.279	2.25035e-20	1.18074e-06	1.60906e-77	0.280449
B3GALT5	3.96164e-72	0.279066	0.251	0.066	8.54209e-68	1.27587e-129	0.271483	0.31	0.114	2.75102e-125	7.92155e-87	0.223883	0.22	0.087	1.70805e-82	4.53273e-98	0.174901	0.199	0.085	9.77347e-94	3.96164e-72	5.10346e-129	0.279066
SMIM14	9.82364e-54	0.271492	0.342	0.142	2.11817e-49	3.64432e-127	0.278602	0.376	0.161	7.85789e-123	3.01573e-37	0.151827	0.298	0.188	6.50251e-33	3.99175e-91	0.20558	0.361	0.214	8.607e-87	3.01573e-37	1.45773e-126	0.278602
PLCG2	1.10581e-25	0.275522	0.496	0.339	2.38436e-21	1.01402e-47	0.222005	0.434	0.278	2.18643e-43	3.16831e-12	0.104892	0.128	0.085	6.83151e-08	2.63908e-22	0.0843412	0.183	0.125	5.69039e-18	3.16831e-12	4.05607e-47	0.275522
SNHG7	7.96997e-37	0.274644	0.487	0.29	1.71848e-32	1.27427e-65	0.239601	0.437	0.271	2.74758e-61	2.52896e-34	0.167153	0.33	0.223	5.45295e-30	7.21622e-41	0.153489	0.471	0.366	1.55596e-36	2.52896e-34	5.09709e-65	0.274644
ANG	1.13055e-85	0.265061	0.257	0.057	2.4377e-81	1.29543e-168	0.245057	0.227	0.049	2.79321e-164	8.3034e-155	0.273887	0.306	0.105	1.79038e-150	8.26128e-214	0.258551	0.315	0.116	1.7813e-209	1.13055e-85	3.30451e-213	0.273887
TC2N	6.90215e-70	0.250968	0.252	0.067	1.48824e-65	1.19293e-150	0.273872	0.295	0.093	2.57219e-146	3.09762e-94	0.198185	0.221	0.082	6.67908e-90	7.99054e-42	0.0919007	0.138	0.072	1.72292e-37	7.99054e-42	4.77171e-150	0.273872
CDA	1.42462e-58	0.273731	0.305	0.11	3.07177e-54	1.72723e-82	0.201868	0.274	0.119	3.72425e-78	2.70102e-42	0.124539	0.16	0.075	5.82394e-38	2.22921e-139	0.196111	0.187	0.061	4.80663e-135	2.70102e-42	8.91685e-139	0.273731
SERINC1	1.13109e-63	0.273004	0.311	0.108	2.43885e-59	3.4049e-70	0.188324	0.287	0.138	7.34165e-66	2.49622e-47	0.139258	0.193	0.095	5.38234e-43	3.35337e-79	0.159892	0.239	0.124	7.23053e-75	2.49622e-47	1.34135e-78	0.273004
SLC40A1	3.66583e-49	0.272822	0.35	0.156	7.90427e-45	2.25787e-53	0.184677	0.32	0.181	4.86841e-49	6.77814e-51	0.205394	0.307	0.182	1.4615e-46	1.8408e-66	0.191361	0.372	0.245	3.96913e-62	3.66583e-49	7.36319e-66	0.272822
GNAS	5.42854e-32	0.272285	0.757	0.601	1.1705e-27	8.80116e-54	0.235098	0.754	0.631	1.89771e-49	1.25289e-07	0.0977791	0.59	0.558	0.00270149	1.03481e-56	0.198585	0.724	0.633	2.23126e-52	1.25289e-07	4.13925e-56	0.272285
TMEM176A	6.19284e-91	0.271962	0.208	0.032	1.3353e-86	2.16745e-104	0.150951	0.13	0.024	4.67347e-100	1.17537e-57	0.0957052	0.091	0.025	2.53433e-53	1.36095e-107	0.138792	0.141	0.045	2.93449e-103	1.17537e-57	5.44381e-107	0.271962
STARD4	1.72026e-61	0.252123	0.255	0.077	3.70923e-57	4.41904e-152	0.27169	0.286	0.087	9.52834e-148	5.26361e-46	0.137026	0.158	0.072	1.13494e-41	3.29723e-42	0.0969488	0.137	0.071	7.10949e-38	3.29723e-42	1.76762e-151	0.27169
ARFGEF3	8.07114e-78	0.271017	0.282	0.076	1.7403e-73	2.41202e-102	0.223911	0.294	0.12	5.20079e-98	4.9998e-43	0.141854	0.2	0.104	1.07806e-38	1.1804e-42	0.116554	0.215	0.131	2.54517e-38	1.1804e-42	9.64807e-102	0.271017
PLS1	4.73544e-47	0.259509	0.369	0.171	1.02106e-42	5.74109e-94	0.270962	0.419	0.221	1.23789e-89	6.99133e-84	0.238861	0.334	0.169	1.50747e-79	1.34868e-105	0.217871	0.345	0.19	2.90802e-101	4.73544e-47	5.3947e-105	0.270962
CTNNA1	1.54375e-39	0.270151	0.48	0.28	3.32863e-35	6.1051e-65	0.231775	0.499	0.324	1.31638e-60	4.87004e-33	0.163113	0.399	0.286	1.05008e-28	5.83914e-54	0.171418	0.445	0.326	1.25904e-49	4.87004e-33	2.44204e-64	0.270151
NAMPT	9.68836e-26	0.13489	0.163	0.064	2.089e-21	3.72287e-134	0.270103	0.273	0.088	8.02724e-130	1.11733e-60	0.165127	0.177	0.074	2.40919e-56	1.17191e-07	0.0316329	0.085	0.062	0.00252688	1.17191e-07	1.48915e-133	0.270103
NIBAN2	1.71749e-76	0.269675	0.267	0.07	3.70326e-72	3.54926e-103	0.227581	0.259	0.096	7.65292e-99	1.81348e-20	0.0915	0.149	0.09	3.91023e-16	4.11924e-42	0.105097	0.163	0.091	8.8819e-38	1.81348e-20	1.4197e-102	0.269675
KLF3	1.41379e-52	0.268879	0.342	0.145	3.04841e-48	1.77908e-82	0.222695	0.33	0.16	3.83606e-78	9.55499e-30	0.127669	0.218	0.133	2.06025e-25	1.57426e-84	0.200995	0.316	0.183	3.39441e-80	9.55499e-30	6.29703e-84	0.268879
CLDN4	4.65858e-36	0.2666	0.364	0.191	1.00448e-31	6.37202e-52	0.188057	0.307	0.171	1.37394e-47	7.68854e-09	0.108325	0.311	0.261	0.00016578	4.32711e-07	0.0953675	0.319	0.288	0.0093301	4.32711e-07	2.54881e-51	0.2666
STC1	1.01997e-84	0.266417	0.225	0.042	2.19927e-80	1.65438e-109	0.222219	0.232	0.075	3.56718e-105	5.33544e-61	0.0970601	0.079	0.018	1.15043e-56	2.98423e-45	0.0581926	0.058	0.018	6.4346e-41	2.98423e-45	6.61754e-109	0.266417
CD44	2.03354e-30	0.26623	0.38	0.224	4.38471e-26	1.59261e-48	0.197874	0.358	0.222	3.43399e-44	1.7384e-29	0.145611	0.248	0.159	3.74834e-25	3.54306e-23	0.123041	0.297	0.229	7.63955e-19	3.54306e-23	6.37045e-48	0.26623
TMEM45B	1.8305e-38	0.263395	0.422	0.231	3.94691e-34	5.43009e-78	0.249052	0.46	0.271	1.17084e-73	3.97808e-82	0.227769	0.302	0.147	8.57753e-78	1.08731e-112	0.218295	0.303	0.153	2.34447e-108	1.8305e-38	4.34926e-112	0.263395
NET1	1.16772e-57	0.263278	0.29	0.102	2.51783e-53	1.24433e-80	0.207918	0.271	0.119	2.68301e-76	8.87706e-20	0.101115	0.177	0.114	1.91407e-15	4.11045e-28	0.0968907	0.215	0.146	8.86296e-24	8.87706e-20	4.9773e-80	0.263278
DPCD	1.20366e-78	0.261644	0.29	0.079	2.59534e-74	8.93639e-83	0.177292	0.232	0.091	1.92686e-78	3.67221e-33	0.0933801	0.138	0.067	7.91801e-29	1.15904e-71	0.125214	0.168	0.076	2.49912e-67	3.67221e-33	3.57455e-82	0.261644
RBCK1	3.90328e-09	0.148102	0.353	0.272	8.41624e-05	5.20648e-55	0.261001	0.413	0.268	1.12262e-50	2.84376e-20	0.150688	0.247	0.175	6.13172e-16	3.47836e-16	0.114033	0.288	0.234	7.50005e-12	3.90328e-09	2.08259e-54	0.261001
ARL6IP1	2.19199e-33	0.243274	0.603	0.394	4.72636e-29	4.65247e-79	0.260927	0.656	0.443	1.00317e-74	1.69077e-23	0.109764	0.559	0.441	3.64564e-19	2.284e-32	0.09579	0.647	0.526	4.92476e-28	1.69077e-23	1.86099e-78	0.260927
PDK1	6.06891e-98	0.260219	0.212	0.03	1.30858e-93	7.39332e-174	0.242009	0.221	0.044	1.59415e-169	2.06082e-79	0.0978407	0.083	0.014	4.44354e-75	1.79506e-131	0.107597	0.091	0.015	3.8705e-127	2.06082e-79	2.95733e-173	0.260219
GLG1	8.78648e-49	0.256602	0.389	0.183	1.89454e-44	5.55472e-61	0.205019	0.395	0.236	1.19771e-56	1.07465e-16	0.103352	0.26	0.19	2.31716e-12	2.71461e-15	0.0808569	0.301	0.243	5.85324e-11	2.71461e-15	2.22189e-60	0.256602
FLNB	1.95943e-31	0.254994	0.357	0.198	4.22492e-27	3.52571e-30	0.160762	0.346	0.239	7.60214e-26	8.38281e-29	0.154252	0.221	0.138	1.8075e-24	1.06802e-49	0.197423	0.294	0.195	2.30287e-45	8.38281e-29	4.2721e-49	0.254994
PAG1	3.05146e-90	0.250077	0.222	0.038	6.57957e-86	1.00799e-190	0.254867	0.229	0.043	2.17344e-186	8.99674e-80	0.135683	0.122	0.033	1.93988e-75	4.49186e-134	0.161091	0.161	0.049	9.68535e-130	8.99674e-80	4.03198e-190	0.254867
PRR13	2.70612e-45	0.254831	0.424	0.217	5.83493e-41	4.14872e-69	0.228378	0.42	0.249	8.94547e-65	1.8922e-20	0.111786	0.287	0.206	4.07995e-16	3.25308e-31	0.128921	0.359	0.273	7.0143e-27	1.8922e-20	1.65949e-68	0.254831
TNIP1	1.85494e-30	0.157052	0.213	0.089	3.99961e-26	2.68289e-104	0.254478	0.376	0.177	5.78484e-100	3.51339e-40	0.129324	0.216	0.118	7.57556e-36	1.25504e-13	0.0558381	0.142	0.102	2.70612e-09	1.25504e-13	1.07315e-103	0.254478
GSN	1.46908e-49	0.254325	0.282	0.108	3.16764e-45	1.2524e-86	0.212505	0.266	0.111	2.70043e-82	1.54328e-73	0.184692	0.218	0.093	3.32763e-69	1.00567e-145	0.2388	0.268	0.111	2.16843e-141	1.46908e-49	4.02268e-145	0.254325
CD68	2.19876e-105	0.252543	0.204	0.023	4.74097e-101	6.26674e-170	0.201486	0.165	0.022	1.35123e-165	3.96863e-82	0.0988677	0.078	0.012	8.55716e-78	5.20662e-160	0.129764	0.111	0.018	1.12265e-155	3.96863e-82	2.50669e-169	0.252543
CLDN10	5.68941e-39	0.252366	0.302	0.138	1.22675e-34	3.00144e-43	0.163383	0.229	0.121	6.4717e-39	4.24229e-58	0.185919	0.186	0.083	9.14724e-54	1.45035e-84	0.164527	0.174	0.075	3.12725e-80	5.68941e-39	5.8014e-84	0.252366
LGALS3BP	5.40119e-30	0.252361	0.49	0.319	1.1646e-25	1.56994e-41	0.190838	0.461	0.325	3.38511e-37	1.64385e-63	0.238661	0.39	0.239	3.54446e-59	2.65835e-79	0.222459	0.449	0.308	5.73193e-75	5.40119e-30	1.06334e-78	0.252361
SERPINB7	1.45046e-15	0.0728113	0.032	0.004	3.12748e-11	3.77466e-128	0.251197	0.117	0.013	8.13893e-124	2.546e-89	0.170463	0.078	0.01	5.48969e-85	5.61117e-40	0.0324133	0.02	0.002	1.20988e-35	1.45046e-15	1.50987e-127	0.251197
KANSL1	3.20749e-72	0.251176	0.254	0.066	6.916e-68	1.40871e-108	0.219735	0.24	0.081	3.03745e-104	6.64044e-28	0.077999	0.106	0.05	1.43181e-23	3.71853e-43	0.097122	0.14	0.073	8.01789e-39	6.64044e-28	5.63483e-108	0.251176
ADAM28	3.01343e-98	0.244718	0.184	0.019	6.49757e-94	5.55297e-206	0.250809	0.192	0.024	1.19733e-201	4.91335e-139	0.155818	0.119	0.016	1.05942e-134	1.59485e-235	0.171674	0.136	0.017	3.43882e-231	3.01343e-98	6.37941e-235	0.250809
CCL28	1.94949e-08	0.0418865	0.048	0.018	0.00042035	1.22528e-12	0.070866	0.238	0.174	2.64194e-08	5.11664e-80	0.250732	0.305	0.151	1.10325e-75	2.97439e-26	0.0432875	0.048	0.019	6.41338e-22	1.94949e-08	2.04666e-79	0.250732
PJA2	7.24273e-59	0.250289	0.257	0.081	1.56168e-54	5.59851e-69	0.166903	0.229	0.098	1.20715e-64	2.48261e-22	0.0935577	0.168	0.102	5.353e-18	2.31905e-27	0.087352	0.184	0.12	5.00033e-23	2.48261e-22	2.23941e-68	0.250289
EIF4B	5.08521e-33	0.250114	0.552	0.36	1.09647e-28	1.05254e-37	0.180446	0.533	0.403	2.26948e-33	5.73575e-15	0.110171	0.469	0.392	1.23674e-10	2.67977e-22	0.121415	0.522	0.456	5.77811e-18	5.73575e-15	4.21014e-37	0.250114
GALNT4	1.82312e-74	0.249464	0.243	0.059	3.93102e-70	2.45268e-116	0.214668	0.242	0.078	5.28848e-112	6.65434e-99	0.183311	0.206	0.071	1.43481e-94	1.2083e-85	0.153243	0.199	0.091	2.60533e-81	1.82312e-74	9.81073e-116	0.249464
GPRC5C	1.39547e-82	0.247978	0.254	0.058	3.00891e-78	3.83301e-146	0.226362	0.226	0.057	8.26474e-142	6.87842e-27	0.093179	0.149	0.081	1.48313e-22	9.86569e-66	0.12154	0.18	0.087	2.12724e-61	6.87842e-27	1.5332e-145	0.247978
ADGRG6	4.04757e-30	0.210617	0.254	0.121	8.72737e-26	4.38755e-57	0.173737	0.241	0.117	9.46044e-53	1.60885e-59	0.154954	0.168	0.069	3.469e-55	5.63283e-185	0.247893	0.252	0.087	1.21455e-180	4.04757e-30	2.25313e-184	0.247893
ARHGAP5	1.67995e-50	0.247724	0.307	0.123	3.62231e-46	1.61707e-45	0.159565	0.289	0.165	3.48673e-41	6.76232e-21	0.0998618	0.211	0.139	1.45809e-16	1.94857e-27	0.101383	0.25	0.177	4.20152e-23	6.76232e-21	6.7198e-50	0.247724
ZFP36	1.94521e-48	0.247516	0.246	0.086	4.19427e-44	2.05003e-77	0.168598	0.185	0.065	4.42028e-73	1.40386e-35	0.103541	0.122	0.054	3.02701e-31	4.50185e-41	0.0829296	0.102	0.047	9.70689e-37	1.40386e-35	8.20013e-77	0.247516
DHCR7	1.23771e-31	0.225615	0.314	0.163	2.66875e-27	1.54945e-94	0.247409	0.322	0.146	3.34092e-90	8.87028e-14	0.0933431	0.195	0.14	1.91261e-09	2.81394e-09	0.0979888	0.22	0.185	6.06742e-05	2.81394e-09	6.1978e-94	0.247409
LPP	8.1492e-43	0.247122	0.377	0.187	1.75713e-38	6.41205e-45	0.17589	0.398	0.258	1.38257e-40	4.25082e-30	0.137106	0.276	0.181	9.16562e-26	5.21417e-66	0.176522	0.369	0.242	1.12428e-61	4.25082e-30	2.08567e-65	0.247122
PCK1	8.85419e-75	0.245879	0.14	0.014	1.90914e-70	1.29344e-84	0.106906	0.079	0.009	2.78892e-80	2.63276e-32	0.050004	0.038	0.008	5.67676e-28	6.13002e-88	0.114742	0.076	0.016	1.32175e-83	2.63276e-32	2.45201e-87	0.245879
SLC50A1	2.9571e-63	0.244418	0.242	0.068	6.37611e-59	3.9755e-90	0.196974	0.226	0.083	8.57196e-86	3.37361e-39	0.122821	0.18	0.092	7.27417e-35	9.59547e-59	0.128778	0.186	0.097	2.06898e-54	3.37361e-39	1.5902e-89	0.244418
TAPBP	4.79596e-70	0.244064	0.246	0.064	1.0341e-65	1.28264e-85	0.180923	0.219	0.081	2.76562e-81	3.97021e-55	0.122566	0.148	0.058	8.56057e-51	2.33901e-36	0.0948339	0.165	0.097	5.04338e-32	2.33901e-36	5.13054e-85	0.244064
KIAA1522	9.66556e-56	0.243602	0.304	0.113	2.08409e-51	1.28941e-58	0.170998	0.267	0.134	2.78023e-54	7.02821e-22	0.091482	0.18	0.112	1.51542e-17	4.90925e-13	0.0611625	0.169	0.127	1.05853e-08	4.90925e-13	5.15764e-58	0.243602
SCNN1A	3.74918e-75	0.243567	0.233	0.053	8.08398e-71	5.18019e-122	0.221633	0.246	0.078	1.11695e-117	2.10088e-21	0.0720577	0.107	0.057	4.52993e-17	5.11703e-36	0.0929396	0.133	0.072	1.10333e-31	2.10088e-21	2.07208e-121	0.243567
ARHGAP26	3.07531e-30	0.177239	0.26	0.122	6.63099e-26	1.79595e-98	0.24356	0.324	0.144	3.87242e-94	1.00267e-66	0.201564	0.286	0.147	2.16195e-62	7.46126e-38	0.123277	0.265	0.178	1.6088e-33	3.07531e-30	7.18379e-98	0.24356
CHMP2B	1.01935e-43	0.242982	0.366	0.177	2.19792e-39	2.03945e-41	0.162217	0.368	0.237	4.39747e-37	1.77665e-07	0.0589193	0.262	0.215	0.00383081	3.67127e-21	0.088901	0.287	0.219	7.916e-17	1.77665e-07	4.07739e-43	0.242982
HLA-E	2.06267e-49	0.242879	0.298	0.118	4.44752e-45	1.41972e-58	0.177129	0.274	0.14	3.06121e-54	3.27258e-31	0.118481	0.206	0.12	7.05633e-27	1.58616e-41	0.118878	0.221	0.137	3.42007e-37	3.27258e-31	5.67889e-58	0.242879
CFB	8.79453e-79	0.242502	0.213	0.041	1.89628e-74	2.16636e-107	0.211815	0.221	0.07	4.67111e-103	3.27254e-106	0.213916	0.21	0.07	7.05625e-102	8.08295e-145	0.177303	0.179	0.055	1.74284e-140	8.79453e-79	3.23318e-144	0.242502
LAPTM4A	1.25203e-42	0.241665	0.413	0.21	2.69962e-38	9.22988e-39	0.150015	0.327	0.204	1.99015e-34	7.9177e-11	0.0719328	0.292	0.232	1.70721e-06	1.08095e-24	0.106672	0.344	0.267	2.33074e-20	7.9177e-11	5.0081e-42	0.241665
SCP2	5.64282e-44	0.241172	0.435	0.227	1.21671e-39	1.63562e-56	0.193112	0.434	0.273	3.52673e-52	4.01078e-44	0.172078	0.38	0.25	8.64804e-40	2.44004e-40	0.136589	0.399	0.295	5.26121e-36	2.44004e-40	6.54248e-56	0.241172
WDR54	9.31016e-58	0.240302	0.297	0.106	2.00746e-53	1.16512e-47	0.138393	0.208	0.101	2.51222e-43	4.44401e-28	0.0802594	0.117	0.057	9.58217e-24	6.107e-51	0.106992	0.157	0.08	1.31679e-46	4.44401e-28	3.72406e-57	0.240302
H1F0	8.25875e-27	0.239819	0.418	0.261	1.78075e-22	7.63479e-48	0.201195	0.447	0.295	1.64621e-43	4.97441e-24	0.154772	0.342	0.249	1.07258e-19	5.68212e-23	0.0896747	0.377	0.293	1.22518e-18	5.68212e-23	3.05392e-47	0.239819
TMEM181	3.46602e-54	0.230183	0.256	0.086	7.47344e-50	8.16414e-111	0.23965	0.313	0.127	1.76035e-106	1.11409e-83	0.187355	0.215	0.085	2.4022e-79	2.77676e-90	0.1749	0.258	0.131	5.98725e-86	3.46602e-54	3.26566e-110	0.23965
CMPK1	5.73531e-11	0.0994656	0.342	0.24	1.23665e-06	5.91869e-50	0.193527	0.457	0.301	1.27619e-45	6.12343e-74	0.238766	0.43	0.258	1.32033e-69	2.95781e-33	0.124864	0.379	0.286	6.37764e-29	5.73531e-11	2.44937e-73	0.238766
HIST1H2AC	3.7435e-33	0.194383	0.22	0.09	8.07174e-29	6.46457e-67	0.166993	0.2	0.081	1.39389e-62	3.45015e-77	0.183188	0.199	0.078	7.43921e-73	3.79108e-162	0.238481	0.3	0.126	8.17433e-158	3.7435e-33	1.51643e-161	0.238481
FCGRT	1.96993e-53	0.238176	0.295	0.11	4.24757e-49	1.73723e-72	0.177759	0.24	0.103	3.74581e-68	5.14149e-56	0.145128	0.188	0.084	1.10861e-51	1.33921e-99	0.190799	0.279	0.142	2.88761e-95	1.96993e-53	5.35685e-99	0.238176
NPDC1	1.58453e-19	0.169703	0.44	0.297	3.41656e-15	1.08974e-31	0.159099	0.435	0.317	2.3497e-27	3.10074e-59	0.238149	0.437	0.287	6.68581e-55	5.93399e-46	0.175724	0.481	0.372	1.27949e-41	1.58453e-19	1.2403e-58	0.238149
SLC35A3	3.3201e-67	0.223913	0.222	0.054	7.1588e-63	3.41788e-141	0.238112	0.249	0.071	7.36964e-137	3.80947e-138	0.21872	0.201	0.052	8.21398e-134	1.4457e-148	0.184501	0.208	0.071	3.11722e-144	3.3201e-67	5.7828e-148	0.238112
CLINT1	1.11952e-43	0.236995	0.326	0.147	2.4139e-39	3.68976e-94	0.23749	0.349	0.165	7.95586e-90	6.40311e-45	0.168923	0.299	0.18	1.38064e-40	6.2216e-26	0.112576	0.322	0.246	1.3415e-21	6.2216e-26	1.4759e-93	0.23749
STAU1	2.59454e-51	0.23609	0.313	0.125	5.59435e-47	3.2544e-53	0.164911	0.302	0.166	7.01714e-49	5.66419e-23	0.0999324	0.213	0.137	1.22131e-18	2.19278e-26	0.0989068	0.268	0.194	4.72807e-22	5.66419e-23	1.30176e-52	0.23609
AKAP13	4.1522e-55	0.236017	0.271	0.093	8.95297e-51	3.7583e-70	0.177394	0.252	0.113	8.10364e-66	1.62771e-55	0.155321	0.217	0.105	3.50966e-51	1.508e-39	0.118015	0.237	0.152	3.25155e-35	1.508e-39	1.50332e-69	0.236017
HOOK2	1.79395e-55	0.234768	0.274	0.094	3.86811e-51	3.66346e-111	0.222076	0.255	0.089	7.89915e-107	2.76662e-17	0.0765812	0.162	0.104	5.96538e-13	1.42831e-46	0.126174	0.226	0.137	3.07972e-42	2.76662e-17	1.46538e-110	0.234768
CCDC107	1.30288e-20	0.119655	0.153	0.067	2.80928e-16	4.1984e-118	0.233658	0.242	0.078	9.05258e-114	3.02006e-110	0.220283	0.238	0.085	6.51185e-106	2.88686e-57	0.124992	0.202	0.109	6.22464e-53	1.30288e-20	1.67936e-117	0.233658
AMN	1.33589e-32	0.160973	0.209	0.084	2.88044e-28	5.29687e-84	0.198765	0.22	0.083	1.14211e-79	5.34528e-110	0.23358	0.244	0.089	1.15255e-105	2.68914e-133	0.231838	0.326	0.158	5.79832e-129	1.33589e-32	1.07566e-132	0.23358
CALML4	3.21973e-15	0.114919	0.26	0.157	6.94238e-11	8.52936e-38	0.14238	0.273	0.162	1.8391e-33	1.12697e-103	0.233117	0.282	0.117	2.42997e-99	1.62542e-82	0.178638	0.282	0.153	3.50474e-78	3.21973e-15	4.50787e-103	0.233117
CPD	1.29704e-53	0.233051	0.293	0.108	2.79669e-49	1.56099e-71	0.200401	0.291	0.141	3.36581e-67	5.45919e-81	0.210798	0.261	0.118	1.17711e-76	9.17716e-69	0.154391	0.262	0.148	1.97878e-64	1.29704e-53	2.18368e-80	0.233051
DAZAP2	4.53989e-50	0.232652	0.319	0.13	9.7889e-46	4.34818e-58	0.176801	0.313	0.17	9.37554e-54	2.03218e-21	0.102985	0.215	0.142	4.38179e-17	1.86594e-25	0.0992035	0.271	0.198	4.02335e-21	2.03218e-21	1.73927e-57	0.232652
TENT5A	3.82923e-51	0.231607	0.233	0.075	8.25659e-47	8.86795e-61	0.154037	0.185	0.075	1.91211e-56	2.76381e-77	0.200119	0.211	0.086	5.95934e-73	2.1474e-105	0.203369	0.273	0.134	4.63023e-101	3.82923e-51	8.58962e-105	0.231607
KCNQ1OT1	2.87386e-40	0.231564	0.191	0.063	6.19662e-36	2.01383e-62	0.169628	0.15	0.053	4.34221e-58	5.51213e-13	0.0953035	0.125	0.082	1.18852e-08	5.50049e-30	0.131705	0.193	0.126	1.18602e-25	5.51213e-13	8.0553e-62	0.231564
BAIAP2L1	2.04207e-54	0.230788	0.264	0.09	4.40311e-50	5.19963e-107	0.227807	0.277	0.106	1.12114e-102	8.8314e-59	0.154005	0.176	0.074	1.90423e-54	6.99629e-86	0.164242	0.215	0.102	1.50854e-81	2.04207e-54	2.07985e-106	0.230788
DNM2	1.21246e-51	0.227518	0.256	0.088	2.6143e-47	2.43488e-108	0.230438	0.284	0.109	5.25009e-104	6.34624e-29	0.104762	0.167	0.093	1.36838e-24	2.07351e-36	0.103103	0.191	0.117	4.4709e-32	6.34624e-29	9.73953e-108	0.230438
ISG20	2.33754e-25	0.214706	0.341	0.196	5.04021e-21	4.06021e-50	0.229772	0.354	0.212	8.75462e-46	2.30626e-49	0.172994	0.247	0.133	4.97277e-45	4.59471e-75	0.188063	0.266	0.147	9.90711e-71	2.33754e-25	1.83788e-74	0.229772
VNN1	8.10448e-29	0.101238	0.077	0.014	1.74749e-24	4.98455e-123	0.207998	0.19	0.047	1.07477e-118	1.65672e-118	0.22937	0.201	0.06	3.57221e-114	2.99331e-71	0.0834578	0.077	0.021	6.45417e-67	8.10448e-29	1.99382e-122	0.22937
OSMR	1.44332e-80	0.22931	0.184	0.028	3.11208e-76	2.22908e-102	0.173889	0.173	0.046	4.80634e-98	9.63188e-49	0.0940889	0.084	0.025	2.07683e-44	1.95548e-90	0.097044	0.089	0.022	4.21641e-86	9.63188e-49	8.91631e-102	0.22931
TRIM31	7.68885e-40	0.150218	0.124	0.027	1.65787e-35	2.67065e-125	0.228238	0.231	0.068	5.75845e-121	2.99825e-44	0.0948263	0.097	0.034	6.46483e-40	1.75191e-12	0.0254022	0.036	0.018	3.77746e-08	1.75191e-12	1.06826e-124	0.228238
RSRP1	2.01977e-46	0.227837	0.256	0.095	4.35503e-42	4.36664e-78	0.192151	0.246	0.103	9.41535e-74	5.51037e-34	0.131924	0.242	0.145	1.18815e-29	1.78535e-45	0.142365	0.309	0.208	3.84956e-41	5.51037e-34	1.74666e-77	0.227837
ITM2C	2.08823e-52	0.224434	0.242	0.079	4.50265e-48	3.18109e-50	0.128889	0.178	0.078	6.85906e-46	6.44957e-18	0.0735071	0.131	0.078	1.39066e-13	1.10053e-53	0.115693	0.172	0.089	2.37296e-49	6.44957e-18	4.40211e-53	0.224434
SPINT1	6.39744e-45	0.224299	0.303	0.127	1.37942e-40	1.43595e-64	0.184005	0.301	0.154	3.09619e-60	3.98894e-34	0.147017	0.276	0.175	8.60095e-30	1.21458e-60	0.16307	0.305	0.191	2.61887e-56	3.98894e-34	5.74379e-64	0.224299
UBL3	3.62462e-58	0.224171	0.24	0.071	7.8154e-54	1.93977e-57	0.147418	0.204	0.09	4.18254e-53	1.29966e-62	0.146056	0.174	0.071	2.80232e-58	2.4071e-86	0.159003	0.215	0.102	5.19018e-82	1.93977e-57	9.62839e-86	0.224171
PFKL	4.56276e-48	0.223755	0.313	0.129	9.83823e-44	2.68144e-67	0.194452	0.318	0.165	5.78173e-63	1.41342e-47	0.145755	0.219	0.114	3.04762e-43	1.82803e-44	0.12207	0.263	0.168	3.9416e-40	1.82803e-44	1.07258e-66	0.223755
RNF183	1.52387e-95	0.190132	0.145	0.008	3.28578e-91	9.04049e-218	0.223303	0.181	0.017	1.94931e-213	4.37813e-137	0.121949	0.093	0.007	9.44013e-133	1.711e-154	0.0972849	0.074	0.006	3.68925e-150	1.52387e-95	3.6162e-217	0.223303
GABARAP	8.60283e-27	0.223081	0.577	0.405	1.85494e-22	1.47841e-46	0.203414	0.569	0.425	3.18775e-42	2.64539e-12	0.101145	0.454	0.388	5.70399e-08	4.00435e-51	0.172974	0.578	0.465	8.63417e-47	2.64539e-12	1.60174e-50	0.223081
ZFP36L2	5.05989e-22	0.223078	0.409	0.266	1.09101e-17	1.3446e-29	0.159444	0.359	0.248	2.89923e-25	7.0492e-19	0.141623	0.308	0.23	1.51995e-14	4.35814e-27	0.153601	0.469	0.389	9.39702e-23	7.0492e-19	5.37841e-29	0.223078
FA2H	4.36632e-64	0.221812	0.194	0.043	9.41466e-60	1.67426e-87	0.156189	0.155	0.043	3.61003e-83	1.72917e-59	0.121483	0.126	0.043	3.72844e-55	6.91912e-70	0.117729	0.145	0.061	1.4919e-65	1.72917e-59	6.69703e-87	0.221812
DAPK1	6.98932e-56	0.22043	0.249	0.079	1.50704e-51	3.16437e-77	0.185291	0.227	0.092	6.82301e-73	1.52278e-36	0.101292	0.131	0.06	3.28342e-32	8.80578e-40	0.0860315	0.131	0.068	1.8987e-35	1.52278e-36	1.26575e-76	0.22043
SC5D	1.82271e-32	0.186855	0.219	0.091	3.93013e-28	4.68166e-101	0.21951	0.253	0.093	1.00946e-96	3.09688e-31	0.105946	0.144	0.074	6.67749e-27	1.82952e-52	0.124376	0.186	0.101	3.94481e-48	3.09688e-31	1.87267e-100	0.21951
DARS	3.13313e-44	0.219082	0.313	0.136	6.75566e-40	2.5369e-46	0.160251	0.312	0.183	5.47005e-42	2.27106e-33	0.121675	0.204	0.117	4.89685e-29	1.38415e-31	0.101196	0.214	0.141	2.98449e-27	1.38415e-31	1.01476e-45	0.219082
KCNK1	1.98519e-48	0.218999	0.225	0.074	4.28047e-44	1.45636e-66	0.170815	0.224	0.097	3.14021e-62	1.37503e-55	0.140971	0.177	0.077	2.96484e-51	8.38022e-81	0.154281	0.209	0.101	1.80694e-76	1.98519e-48	3.35209e-80	0.218999
FAM114A1	7.54857e-62	0.218723	0.225	0.06	1.62762e-57	1.35997e-106	0.204129	0.234	0.078	2.93237e-102	7.1728e-60	0.153568	0.22	0.103	1.5466e-55	1.85447e-89	0.165855	0.252	0.127	3.99861e-85	7.1728e-60	5.43989e-106	0.218723
TMEM125	3.05334e-52	0.218614	0.25	0.084	6.58362e-48	7.47609e-106	0.216668	0.262	0.096	1.61199e-101	2.53571e-28	0.106372	0.209	0.126	5.46751e-24	9.31534e-53	0.131547	0.237	0.14	2.00857e-48	2.53571e-28	2.99044e-105	0.218614
SERF2	1.49123e-26	0.218111	0.914	0.896	3.2154e-22	6.5529e-29	0.158769	0.913	0.905	1.41294e-24	2.53004e-43	0.192583	0.968	0.95	5.45527e-39	6.94408e-34	0.138191	0.94	0.944	1.49728e-29	1.49123e-26	1.01202e-42	0.218111
SLC44A1	4.20431e-44	0.218048	0.313	0.136	9.06532e-40	2.64928e-67	0.188813	0.297	0.149	5.71237e-63	3.18348e-40	0.136213	0.231	0.13	6.86422e-36	4.41982e-65	0.160806	0.299	0.182	9.53002e-61	3.18348e-40	1.05971e-66	0.218048
ACSL3	1.7578e-30	0.212439	0.429	0.254	3.79018e-26	5.01075e-57	0.218009	0.436	0.277	1.08042e-52	2.29141e-31	0.181137	0.402	0.294	4.94073e-27	5.08941e-14	0.0908263	0.408	0.351	1.09738e-09	5.08941e-14	2.0043e-56	0.218009
FOXP1	1.4497e-29	0.183626	0.275	0.135	3.12585e-25	5.98616e-84	0.217786	0.328	0.157	1.29074e-79	6.33221e-23	0.115241	0.218	0.143	1.36535e-18	3.12845e-26	0.108849	0.279	0.205	6.74555e-22	6.33221e-23	2.39446e-83	0.217786
FNDC3B	7.6727e-58	0.217266	0.221	0.061	1.65439e-53	4.138e-90	0.193856	0.231	0.086	8.92235e-86	5.80403e-30	0.101311	0.151	0.08	1.25146e-25	6.3257e-49	0.102623	0.144	0.072	1.36395e-44	5.80403e-30	1.6552e-89	0.217266
DHRS7	4.922e-43	0.217174	0.307	0.133	1.06128e-38	5.633e-45	0.146907	0.242	0.129	1.21459e-40	2.27711e-14	0.075224	0.179	0.123	4.9099e-10	5.71399e-51	0.133793	0.242	0.146	1.23205e-46	2.27711e-14	2.2856e-50	0.217174
SMAP1	2.39779e-45	0.216598	0.276	0.11	5.17012e-41	2.07988e-52	0.16042	0.26	0.136	4.48464e-48	1.07937e-09	0.0537919	0.157	0.114	2.32735e-05	1.21455e-11	0.0589234	0.211	0.166	2.6188e-07	1.07937e-09	8.31953e-52	0.216598
PCMTD1	1.26361e-53	0.215798	0.258	0.086	2.7246e-49	1.24213e-73	0.169397	0.228	0.094	2.67828e-69	2.42102e-46	0.128369	0.178	0.085	5.2202e-42	2.0362e-78	0.145229	0.216	0.106	4.39045e-74	2.42102e-46	8.14479e-78	0.215798
GCNT3	1.08934e-36	0.214999	0.229	0.092	2.34884e-32	3.47552e-48	0.163818	0.251	0.133	7.49392e-44	8.0192e-73	0.189613	0.232	0.103	1.7291e-68	2.38227e-73	0.152652	0.196	0.095	5.13666e-69	1.08934e-36	9.5291e-73	0.214999
MAGT1	8.46631e-44	0.214018	0.216	0.074	1.82551e-39	1.81626e-35	0.128905	0.191	0.102	3.91621e-31	8.65679e-14	0.07297	0.149	0.1	1.86658e-09	1.36096e-24	0.0803467	0.155	0.099	2.93451e-20	8.65679e-14	3.38652e-43	0.214018
F11R	2.77249e-43	0.212486	0.27	0.108	5.97804e-39	4.01849e-37	0.13616	0.256	0.149	8.66467e-33	4.01837e-29	0.120948	0.212	0.128	8.66441e-25	1.8112e-28	0.101743	0.248	0.174	3.90531e-24	1.8112e-28	1.109e-42	0.212486
ATP8B1	1.0931e-44	0.211392	0.269	0.105	2.35694e-40	1.81681e-72	0.189504	0.276	0.128	3.9174e-68	7.76653e-71	0.175676	0.238	0.108	1.67462e-66	8.14362e-49	0.123944	0.24	0.146	1.75593e-44	1.0931e-44	7.26724e-72	0.211392
JUN	2.4102e-07	0.211194	0.305	0.241	0.00519688	4.6986e-12	0.127168	0.321	0.258	1.01311e-07	2.59999e-13	0.162006	0.257	0.197	5.60611e-09	2.05828e-06	0.0959378	0.278	0.25	0.0443807	2.05828e-06	1.04e-12	0.211194
NFKBIZ	1.11872e-31	0.117073	0.105	0.025	2.41219e-27	3.2682e-73	0.210225	0.301	0.146	7.04688e-69	4.03002e-57	0.174838	0.232	0.114	8.68953e-53	1.07359e-37	0.0682085	0.08	0.034	2.31488e-33	1.11872e-31	1.30728e-72	0.210225
CDCP1	3.36125e-35	0.209206	0.295	0.138	7.24752e-31	2.14071e-36	0.143376	0.292	0.178	4.6158e-32	7.17997e-16	0.0789468	0.163	0.108	1.54815e-11	6.77088e-32	0.101593	0.185	0.117	1.45994e-27	7.17997e-16	8.56285e-36	0.209206
RDH11	5.08125e-19	0.167266	0.372	0.242	1.09562e-14	8.06596e-66	0.209047	0.426	0.254	1.73918e-61	1.50205e-25	0.126324	0.281	0.191	3.23871e-21	1.6369e-13	0.0778918	0.308	0.253	3.52948e-09	1.6369e-13	3.22638e-65	0.209047
FHL2	9.84143e-32	0.20899	0.381	0.209	2.12201e-27	1.83803e-29	0.128812	0.323	0.215	3.96317e-25	2.32494e-40	0.159323	0.287	0.174	5.01304e-36	1.13189e-83	0.20609	0.374	0.229	2.44058e-79	1.83803e-29	4.52755e-83	0.20899
TTC3	1.2187e-26	0.208376	0.408	0.25	2.62775e-22	4.91524e-19	0.111465	0.429	0.333	1.05982e-14	3.30341e-08	0.0826812	0.364	0.313	0.000712282	5.10233e-09	0.0697647	0.44	0.395	0.000110016	3.30341e-08	4.87479e-26	0.208376
MAP1LC3B	4.20814e-20	0.159678	0.309	0.182	9.0736e-16	7.61535e-63	0.208075	0.377	0.217	1.64202e-58	6.64282e-28	0.101293	0.267	0.172	1.43233e-23	6.25364e-34	0.102716	0.265	0.181	1.34841e-29	4.20814e-20	3.04614e-62	0.208075
MMP24OS	1.42059e-34	0.207659	0.35	0.18	3.06308e-30	1.09204e-65	0.196438	0.355	0.196	2.35466e-61	1.47179e-20	0.0960416	0.22	0.147	3.17348e-16	1.10264e-48	0.138798	0.304	0.2	2.37751e-44	1.47179e-20	4.36818e-65	0.207659
BAG1	9.97295e-25	0.207499	0.442	0.289	2.15037e-20	8.61637e-39	0.160304	0.423	0.288	1.85786e-34	1.54687e-25	0.14182	0.368	0.271	3.33537e-21	9.33822e-33	0.138187	0.488	0.396	2.01351e-28	9.97295e-25	3.44655e-38	0.207499
SYF2	2.13109e-40	0.207016	0.335	0.157	4.59506e-36	1.06309e-71	0.199694	0.328	0.168	2.29224e-67	4.08896e-16	0.0807872	0.207	0.144	8.81661e-12	2.15907e-34	0.110825	0.289	0.201	4.65538e-30	4.08896e-16	4.25238e-71	0.207016
CASC4	2.87412e-43	0.206643	0.309	0.133	6.19718e-39	7.23594e-43	0.145371	0.282	0.162	1.56021e-38	1.02803e-30	0.121021	0.234	0.143	2.21664e-26	2.26182e-29	0.102893	0.254	0.178	4.87694e-25	2.26182e-29	1.14965e-42	0.206643
CHMP5	4.50106e-32	0.205973	0.318	0.164	9.70519e-28	2.4225e-49	0.167445	0.3	0.17	5.2234e-45	7.30758e-17	0.0913248	0.236	0.167	1.57566e-12	1.49974e-35	0.120775	0.28	0.195	3.23375e-31	7.30758e-17	9.69001e-49	0.205973
DDIT3	5.95956e-18	0.20584	0.16	0.077	1.285e-13	3.01958e-22	0.124901	0.178	0.108	6.51082e-18	3.23229e-10	0.0606512	0.101	0.066	6.96946e-06	1.51176e-10	0.0510549	0.095	0.066	3.25965e-06	3.23229e-10	1.20783e-21	0.20584
PRXL2A	1.74849e-29	0.205681	0.313	0.165	3.77009e-25	1.95404e-57	0.202474	0.333	0.19	4.2133e-53	7.82574e-15	0.0927104	0.176	0.121	1.68739e-10	3.8153e-11	0.0663721	0.209	0.167	8.22654e-07	3.8153e-11	7.81615e-57	0.205681
EFHD2	4.42213e-07	0.0974388	0.359	0.281	0.00953499	3.06564e-39	0.191279	0.511	0.371	6.61013e-35	4.26395e-40	0.205618	0.39	0.267	9.19393e-36	2.14809e-55	0.18693	0.383	0.265	4.6317e-51	4.42213e-07	8.59234e-55	0.205618
TFPI	5.58613e-49	0.205609	0.2	0.059	1.20448e-44	5.88027e-80	0.180925	0.212	0.08	1.2679e-75	5.05717e-77	0.152655	0.157	0.053	1.09043e-72	9.97287e-138	0.155824	0.152	0.043	2.15035e-133	5.58613e-49	3.98915e-137	0.205609
PGM1	4.35692e-52	0.205354	0.246	0.081	9.39439e-48	1.32814e-48	0.140063	0.222	0.111	2.86374e-44	1.95926e-28	0.0934644	0.159	0.087	4.22456e-24	2.1562e-38	0.0943275	0.171	0.099	4.6492e-34	1.95926e-28	1.74277e-51	0.205354
TNFRSF11A	4.37586e-75	0.205239	0.182	0.03	9.43524e-71	1.09862e-120	0.17424	0.165	0.035	2.36885e-116	8.46505e-66	0.0958429	0.089	0.021	1.82523e-61	2.44307e-44	0.0733971	0.091	0.038	5.26775e-40	2.44307e-44	4.3945e-120	0.205239
SRI	7.84471e-24	0.204856	0.329	0.191	1.69148e-19	1.87994e-08	0.0799125	0.267	0.217	0.000405352	5.8831e-08	0.0606884	0.22	0.175	0.00126851	1.22291e-22	0.101333	0.26	0.193	2.63683e-18	5.8831e-08	3.13788e-23	0.204856
TCIM	3.65773e-38	0.200323	0.184	0.061	7.88679e-34	2.58798e-33	0.0988821	0.141	0.066	5.5802e-29	1.19383e-91	0.204639	0.181	0.06	2.57413e-87	2.90163e-131	0.163182	0.144	0.04	6.2565e-127	2.58798e-33	1.16065e-130	0.204639
ALDOA	6.45082e-58	0.204582	0.22	0.06	1.39093e-53	1.54513e-74	0.147201	0.173	0.059	3.3316e-70	1.32146e-50	0.0990449	0.112	0.039	2.84933e-46	4.28702e-76	0.105752	0.124	0.045	9.24368e-72	1.32146e-50	1.71481e-75	0.204582
LINC00963	6.71832e-48	0.204401	0.221	0.071	1.4486e-43	1.36809e-26	0.10427	0.181	0.104	2.94988e-22	1.79306e-11	0.061069	0.118	0.078	3.8662e-07	3.66761e-22	0.0698995	0.129	0.081	7.90809e-18	1.79306e-11	2.68733e-47	0.204401
USH1C	1.12789e-42	0.204397	0.317	0.14	2.43197e-38	9.24938e-51	0.155744	0.275	0.148	1.99435e-46	2.96839e-30	0.110406	0.21	0.125	6.40045e-26	5.58998e-42	0.118854	0.273	0.179	1.20531e-37	2.96839e-30	3.69975e-50	0.204397
BCL10	3.10519e-51	0.203165	0.22	0.067	6.69541e-47	1.30402e-92	0.186454	0.231	0.084	2.81173e-88	5.69003e-48	0.131047	0.17	0.078	1.22688e-43	3.06166e-54	0.104695	0.156	0.077	6.60156e-50	5.69003e-48	5.21609e-92	0.203165
SEL1L	1.56397e-35	0.202822	0.165	0.053	3.37222e-31	6.88826e-47	0.137442	0.171	0.076	1.48525e-42	1.58506e-17	0.0799998	0.114	0.066	3.41771e-13	2.18602e-16	0.0624415	0.103	0.066	4.7135e-12	2.18602e-16	2.7553e-46	0.202822
RAB25	1.16594e-30	0.202786	0.419	0.247	2.51401e-26	5.4185e-24	0.116055	0.351	0.251	1.16834e-19	1.5942e-10	0.0789099	0.324	0.263	3.43741e-06	1.1757e-26	0.110391	0.409	0.324	2.53505e-22	1.5942e-10	4.66377e-30	0.202786
TAGLN2	8.33937e-11	0.133715	0.522	0.415	1.79814e-06	4.81718e-16	0.117278	0.554	0.47	1.03868e-11	4.0241e-09	0.0921962	0.431	0.374	8.67677e-05	2.58277e-49	0.202485	0.525	0.419	5.56898e-45	4.0241e-09	1.03311e-48	0.202485
UBE2H	2.70721e-41	0.20109	0.246	0.095	5.83729e-37	8.37668e-69	0.18288	0.261	0.121	1.80618e-64	2.15223e-26	0.0968539	0.174	0.101	4.64064e-22	9.1769e-37	0.100669	0.207	0.129	1.97872e-32	2.15223e-26	3.35067e-68	0.20109
AHR	2.18003e-27	0.201089	0.367	0.212	4.70058e-23	1.07664e-32	0.140479	0.369	0.249	2.32146e-28	1.94268e-29	0.146259	0.288	0.192	4.1888e-25	1.06335e-27	0.112764	0.302	0.223	2.29279e-23	2.18003e-27	4.30658e-32	0.201089
TMEM265	8.69102e-45	0.200878	0.196	0.061	1.87396e-40	3.2322e-33	0.0935452	0.128	0.058	6.96926e-29	6.38689e-09	0.0340542	0.08	0.051	0.000137714	9.68335e-11	0.0302433	0.085	0.057	2.08792e-06	6.38689e-09	3.47641e-44	0.200878
TSHZ2	2.02107e-89	0.200436	0.155	0.013	4.35783e-85	4.55458e-107	0.127709	0.108	0.015	9.82058e-103	1.70444e-63	0.0783958	0.065	0.011	3.67511e-59	6.9968e-102	0.109822	0.105	0.027	1.50865e-97	1.70444e-63	1.82183e-106	0.200436
FUT11	8.44896e-80	0.200203	0.154	0.017	1.82177e-75	9.15816e-146	0.175731	0.151	0.022	1.97468e-141	7.74055e-52	0.0562236	0.047	0.007	1.66902e-47	6.41911e-78	0.0706563	0.06	0.011	1.38409e-73	7.74055e-52	3.66326e-145	0.200203
AC008397.1	3.17899e-10	0.101199	0.186	0.116	6.85454e-06	2.24535e-36	0.129449	0.193	0.102	4.84142e-32	3.46511e-57	0.173195	0.196	0.09	7.47148e-53	2.97625e-99	0.20009	0.282	0.144	6.4174e-95	3.17899e-10	1.1905e-98	0.20009
ABHD2	3.85913e-20	0.163689	0.28	0.162	8.32106e-16	1.28559e-32	0.137967	0.291	0.183	2.77198e-28	5.17945e-33	0.135511	0.216	0.127	1.11679e-28	1.23156e-77	0.199789	0.293	0.169	2.6555e-73	3.85913e-20	4.92626e-77	0.199789
S100A6	6.13696e-07	0.144347	0.996	0.998	0.0132325	1.31209e-16	0.148441	0.998	0.998	2.82913e-12	1.37853e-14	0.0898476	1	0.997	2.97238e-10	2.08011e-42	0.19972	0.998	0.998	4.48514e-38	6.13696e-07	8.32045e-42	0.19972
PHF3	3.6127e-37	0.199351	0.279	0.124	7.78971e-33	1.66717e-39	0.142709	0.279	0.165	3.59476e-35	1.33354e-10	0.0742396	0.19	0.142	2.87537e-06	5.25931e-18	0.0841976	0.239	0.182	1.13401e-13	1.33354e-10	6.66869e-39	0.199351
BRI3	5.18426e-12	0.145794	0.461	0.347	1.11783e-07	1.50998e-43	0.19834	0.5	0.358	3.25581e-39	2.75157e-33	0.177966	0.404	0.293	5.93294e-29	2.26091e-22	0.115586	0.481	0.406	4.87496e-18	5.18426e-12	6.03991e-43	0.19834
CCDC68	6.3728e-48	0.198027	0.205	0.062	1.3741e-43	4.62553e-100	0.191683	0.209	0.067	9.97356e-96	7.61397e-35	0.0983579	0.126	0.058	1.64172e-30	3.10654e-100	0.164849	0.191	0.079	6.69833e-96	7.61397e-35	1.24262e-99	0.198027
VAMP8	1.67399e-23	0.197835	0.437	0.288	3.60946e-19	1.20073e-49	0.191809	0.463	0.31	2.58901e-45	6.52949e-12	0.0973823	0.372	0.306	1.40789e-07	3.4394e-55	0.183849	0.46	0.341	7.41603e-51	6.52949e-12	1.37576e-54	0.197835
PGRMC1	5.35914e-37	0.197807	0.305	0.141	1.15554e-32	7.43931e-46	0.153614	0.286	0.162	1.60406e-41	6.18066e-17	0.0860281	0.204	0.139	1.33267e-12	4.00213e-44	0.129056	0.258	0.166	8.62939e-40	6.18066e-17	2.97573e-45	0.197807
SLC4A4	1.14706e-60	0.197334	0.197	0.046	2.47328e-56	6.10033e-75	0.131175	0.138	0.039	1.31535e-70	9.14504e-41	0.0938364	0.091	0.032	1.97185e-36	1.06496e-48	0.0892332	0.119	0.054	2.29626e-44	9.14504e-41	2.44013e-74	0.197334
OS9	2.13137e-47	0.197243	0.231	0.077	4.59565e-43	5.8568e-53	0.14229	0.216	0.102	1.26284e-48	3.36462e-34	0.110686	0.189	0.103	7.25479e-30	1.94332e-44	0.107868	0.194	0.112	4.19019e-40	3.36462e-34	2.34272e-52	0.197243
TXNDC17	3.17171e-13	0.162406	0.69	0.595	6.83884e-09	2.18299e-14	0.114055	0.69	0.624	4.70696e-10	2.30141e-17	0.139079	0.647	0.582	4.96229e-13	1.15328e-53	0.19674	0.685	0.587	2.48671e-49	3.17171e-13	4.61314e-53	0.19674
ERG28	2.47537e-13	0.166815	0.305	0.208	5.33739e-09	6.26155e-47	0.19633	0.294	0.17	1.35012e-42	6.95573e-09	0.0880807	0.2	0.157	0.00014998	3.95993e-07	0.0797032	0.257	0.226	0.0085384	3.95993e-07	2.50462e-46	0.19633
USP53	1.90611e-46	0.19633	0.192	0.057	4.10995e-42	8.75677e-66	0.151046	0.179	0.068	1.88814e-61	2.87479e-32	0.0989881	0.128	0.061	6.19862e-28	3.70214e-76	0.12783	0.157	0.067	7.98255e-72	2.87479e-32	1.48086e-75	0.19633
PRSS8	3.0752e-35	0.173173	0.212	0.082	6.63075e-31	1.31318e-82	0.195652	0.247	0.101	2.83148e-78	6.43368e-34	0.120432	0.194	0.108	1.38723e-29	1.16649e-23	0.0880221	0.192	0.131	2.51518e-19	1.16649e-23	5.25272e-82	0.195652
VSIG1	1.51424e-06	0.100762	0.174	0.122	0.0326501	3.00383e-16	0.0851494	0.158	0.101	6.47686e-12	1.20206e-31	0.156726	0.247	0.154	2.59189e-27	1.29033e-52	0.195194	0.342	0.232	2.78221e-48	1.51424e-06	5.16132e-52	0.195194
CFDP1	2.45529e-38	0.194978	0.281	0.122	5.2941e-34	2.67298e-28	0.111021	0.243	0.15	5.76347e-24	7.23337e-16	0.0794838	0.187	0.127	1.55966e-11	4.34353e-23	0.0872088	0.229	0.164	9.36551e-19	7.23337e-16	9.82117e-38	0.194978
ARRDC4	6.27789e-57	0.194835	0.175	0.039	1.35364e-52	2.95431e-69	0.140978	0.165	0.057	6.37009e-65	3.04297e-48	0.0827972	0.087	0.026	6.56126e-44	5.95744e-86	0.106537	0.114	0.036	1.28454e-81	3.04297e-48	2.38298e-85	0.194835
KLK11	5.53501e-14	0.194481	0.489	0.378	1.19346e-09	8.13964e-26	0.159465	0.461	0.357	1.75507e-21	3.91108e-15	0.117154	0.367	0.294	8.43306e-11	1.06193e-20	0.126098	0.425	0.36	2.28973e-16	5.53501e-14	3.25586e-25	0.194481
LGMN	7.01995e-33	0.194337	0.27	0.125	1.51364e-28	6.3123e-33	0.128115	0.223	0.129	1.36106e-28	3.40967e-27	0.0960759	0.157	0.087	7.35194e-23	1.48935e-28	0.090734	0.184	0.119	3.21134e-24	3.40967e-27	2.52492e-32	0.194337
LMBRD1	4.06869e-52	0.193772	0.202	0.056	8.7729e-48	2.87959e-97	0.17726	0.199	0.062	6.20898e-93	1.41573e-37	0.0914587	0.116	0.049	3.05259e-33	1.34696e-42	0.089245	0.137	0.07	2.90431e-38	1.41573e-37	1.15184e-96	0.193772
TPD52	4.4548e-43	0.193744	0.237	0.087	9.60543e-39	6.95718e-74	0.180863	0.243	0.105	1.50011e-69	2.83209e-11	0.0644534	0.138	0.095	6.10655e-07	5.09111e-09	0.0420267	0.154	0.12	0.000109774	5.09111e-09	2.78287e-73	0.193744
SMIM6	6.5333e-58	0.193	0.181	0.041	1.40871e-53	3.12934e-64	0.142393	0.156	0.055	6.74749e-60	8.39853e-48	0.0933197	0.098	0.033	1.81089e-43	2.44407e-65	0.103874	0.123	0.049	5.26991e-61	8.39853e-48	9.7763e-65	0.193
NT5E	3.55998e-41	0.180148	0.191	0.061	7.67603e-37	1.43868e-92	0.191111	0.207	0.07	3.10207e-88	8.59691e-98	0.165491	0.163	0.047	1.85367e-93	9.44039e-123	0.145326	0.141	0.041	2.03554e-118	3.55998e-41	3.77616e-122	0.191111
CTNND1	2.39537e-29	0.183488	0.271	0.133	5.1649e-25	2.73203e-58	0.190917	0.315	0.173	5.89081e-54	6.76815e-26	0.112828	0.214	0.134	1.45935e-21	2.74615e-40	0.122032	0.255	0.167	5.92124e-36	6.76815e-26	1.09281e-57	0.190917
CORO2A	1.73917e-12	0.108963	0.24	0.151	3.75e-08	4.33369e-48	0.190327	0.372	0.233	9.34429e-44	3.83111e-49	0.154306	0.228	0.119	8.26063e-45	1.09824e-10	0.0560771	0.198	0.156	2.36803e-06	1.09824e-10	1.53244e-48	0.190327
PPP1R3C	5.55507e-71	0.190235	0.132	0.013	1.19778e-66	1.28178e-96	0.115217	0.09	0.011	2.76377e-92	1.08746e-43	0.0622862	0.05	0.01	2.34478e-39	3.3771e-85	0.083923	0.065	0.012	7.28171e-81	1.08746e-43	5.12712e-96	0.190235
LRP10	2.29818e-31	0.186489	0.322	0.165	4.95534e-27	4.057e-52	0.168943	0.343	0.2	8.74771e-48	8.29748e-47	0.164847	0.289	0.168	1.7891e-42	8.17099e-79	0.189679	0.364	0.226	1.76183e-74	2.29818e-31	3.26839e-78	0.189679
SGPP2	1.01893e-36	0.177902	0.209	0.078	2.19701e-32	1.15143e-78	0.189123	0.249	0.105	2.4827e-74	2.26767e-30	0.0990202	0.145	0.075	4.88956e-26	8.5515e-20	0.0685433	0.144	0.096	1.84387e-15	8.5515e-20	4.6057e-78	0.189123
TNRC6B	1.29394e-34	0.188843	0.275	0.125	2.78999e-30	9.87223e-39	0.13973	0.262	0.152	2.12865e-34	3.42993e-09	0.0571207	0.168	0.125	7.39562e-05	7.76774e-15	0.0699498	0.224	0.172	1.67488e-10	3.42993e-09	3.94889e-38	0.188843
LPIN1	2.72334e-49	0.181693	0.168	0.041	5.87207e-45	4.31377e-100	0.18881	0.188	0.055	9.30135e-96	3.10119e-51	0.126954	0.118	0.043	6.68678e-47	1.92201e-89	0.149078	0.153	0.059	4.14424e-85	2.72334e-49	1.72551e-99	0.18881
CAPN8	3.55191e-10	0.0652413	0.093	0.045	7.65863e-06	6.4457e-40	0.105451	0.125	0.051	1.38982e-35	3.09664e-79	0.148594	0.144	0.044	6.67698e-75	3.17073e-136	0.188724	0.202	0.072	6.83674e-132	3.55191e-10	1.26829e-135	0.188724
CCNY	2.1806e-47	0.188005	0.196	0.058	4.70181e-43	2.27609e-65	0.151575	0.193	0.077	4.9077e-61	8.7709e-60	0.131571	0.152	0.058	1.89118e-55	1.7934e-47	0.112544	0.166	0.089	3.86692e-43	2.1806e-47	9.10436e-65	0.188005
NPC2	3.16745e-26	0.187808	0.323	0.18	6.82965e-22	1.05887e-41	0.165293	0.302	0.183	2.28314e-37	2.51925e-17	0.106055	0.265	0.194	5.432e-13	2.20275e-38	0.133884	0.346	0.25	4.74956e-34	2.51925e-17	4.23549e-41	0.187808
PLAUR	5.03684e-26	0.18756	0.229	0.11	1.08604e-21	3.12256e-24	0.109465	0.197	0.119	6.73286e-20	4.78773e-09	0.0634258	0.15	0.11	0.000103233	8.52922e-12	0.0574449	0.111	0.078	1.83907e-07	4.78773e-09	2.01474e-25	0.18756
KCMF1	3.65988e-40	0.187056	0.2	0.068	7.89143e-36	1.59805e-49	0.133158	0.182	0.081	3.44572e-45	8.601e-09	0.0492494	0.112	0.078	0.000185455	4.11395e-27	0.0783571	0.159	0.1	8.87051e-23	8.601e-09	6.39221e-49	0.187056
CITED2	2.4722e-59	0.186337	0.166	0.033	5.33056e-55	5.21968e-67	0.118096	0.122	0.034	1.12547e-62	2.24919e-17	0.0460892	0.065	0.031	4.84969e-13	4.1343e-39	0.0614195	0.081	0.034	8.91438e-35	2.24919e-17	2.08787e-66	0.186337
JUP	1.97278e-28	0.186236	0.289	0.147	4.2537e-24	6.14641e-31	0.127085	0.284	0.18	1.32529e-26	1.76999e-06	0.0513543	0.21	0.171	0.0381646	2.40594e-13	0.0706311	0.245	0.195	5.18769e-09	1.76999e-06	2.45856e-30	0.186236
ATP6V0E1	6.58162e-24	0.185425	0.376	0.23	1.41913e-19	2.84742e-19	0.104266	0.323	0.236	6.13961e-15	3.17391e-11	0.0766646	0.282	0.222	6.84359e-07	8.32251e-26	0.103913	0.362	0.281	1.7945e-21	3.17391e-11	3.329e-25	0.185425
TCF7L2	4.55744e-41	0.184978	0.217	0.078	9.82675e-37	3.52854e-55	0.148189	0.204	0.092	7.60825e-51	4.41698e-07	0.0420086	0.116	0.085	0.0095239	3.72361e-18	0.0642107	0.146	0.099	8.02885e-14	4.41698e-07	1.41142e-54	0.184978
MAPK6	3.57757e-30	0.143036	0.18	0.068	7.71395e-26	5.24903e-78	0.18487	0.235	0.096	1.1318e-73	1.713e-30	0.101601	0.152	0.08	3.69357e-26	1.67446e-10	0.0478049	0.137	0.102	3.61047e-06	1.67446e-10	2.09961e-77	0.18487
ETNK1	6.51019e-37	0.184526	0.212	0.08	1.40373e-32	1.62858e-63	0.156587	0.217	0.094	3.51155e-59	3.36401e-41	0.125782	0.184	0.093	7.25347e-37	1.67105e-64	0.131043	0.204	0.106	3.60312e-60	6.51019e-37	6.68421e-64	0.184526
N4BP2L2	6.71652e-26	0.184175	0.292	0.156	1.44822e-21	7.51084e-42	0.16237	0.302	0.181	1.61949e-37	5.91896e-25	0.122308	0.229	0.149	1.27625e-20	3.61745e-40	0.138728	0.308	0.214	7.79994e-36	5.91896e-25	3.00434e-41	0.184175
FNBP1L	2.52641e-34	0.183729	0.262	0.116	5.44744e-30	2.0606e-45	0.147812	0.25	0.135	4.44307e-41	1.39669e-08	0.0584977	0.166	0.125	0.000301153	1.32123e-20	0.0801391	0.212	0.152	2.84883e-16	1.39669e-08	8.24241e-45	0.183729
CLSTN1	4.59124e-50	0.183638	0.192	0.053	9.89962e-46	4.50535e-67	0.151211	0.187	0.072	9.71443e-63	1.9997e-21	0.0629464	0.097	0.049	4.31176e-17	2.06738e-28	0.0719408	0.122	0.069	4.45769e-24	1.9997e-21	1.80214e-66	0.183638
MMEL1	3.03708e-64	0.183311	0.149	0.023	6.54855e-60	7.31958e-95	0.140342	0.129	0.027	1.57825e-90	1.40228e-12	0.0323259	0.047	0.022	3.02359e-08	1.00724e-12	0.0304757	0.048	0.026	2.17181e-08	1.40228e-12	2.92783e-94	0.183311
ABHD17C	4.25122e-37	0.182274	0.225	0.087	9.16649e-33	1.0202e-66	0.160107	0.2	0.081	2.19976e-62	4.73543e-29	0.108635	0.178	0.101	1.02105e-24	4.16557e-38	0.119425	0.227	0.146	8.98179e-34	4.73543e-29	4.08081e-66	0.182274
TRAK1	7.06856e-37	0.182131	0.216	0.083	1.52412e-32	2.68454e-70	0.165591	0.225	0.094	5.7884e-66	3.15844e-62	0.149035	0.181	0.076	6.81023e-58	2.08752e-93	0.169297	0.244	0.119	4.50111e-89	7.06856e-37	8.35008e-93	0.182131
FOXO3	2.37603e-47	0.182068	0.183	0.051	5.12319e-43	5.43363e-74	0.168919	0.202	0.077	1.1716e-69	2.7267e-42	0.102488	0.121	0.049	5.87932e-38	1.02105e-53	0.108248	0.149	0.073	2.20158e-49	2.7267e-42	2.17345e-73	0.182068
KAT6B	1.42267e-47	0.181994	0.185	0.052	3.06755e-43	1.10646e-85	0.167656	0.194	0.065	2.38576e-81	1.1694e-59	0.125506	0.136	0.049	2.52145e-55	1.01196e-76	0.135793	0.177	0.08	2.18199e-72	1.42267e-47	4.42586e-85	0.181994
CYP4F3	2.84042e-31	0.173396	0.215	0.09	6.1245e-27	1.62011e-77	0.181106	0.242	0.101	3.49328e-73	6.43779e-41	0.0877585	0.097	0.035	1.38812e-36	2.2901e-33	0.0755156	0.11	0.057	4.93791e-29	2.84042e-31	6.48044e-77	0.181106
RSF1	2.45182e-34	0.180919	0.249	0.108	5.28661e-30	8.76974e-52	0.15123	0.241	0.121	1.89093e-47	7.31407e-09	0.0525978	0.14	0.102	0.000157706	3.16401e-16	0.0702244	0.208	0.156	6.82225e-12	7.31407e-09	3.5079e-51	0.180919
SH3PXD2A	2.46567e-45	0.127399	0.107	0.017	5.31648e-41	8.75318e-126	0.180707	0.173	0.037	1.88736e-121	9.41595e-56	0.0919574	0.089	0.024	2.03027e-51	1.28801e-42	0.0715276	0.089	0.037	2.77721e-38	1.28801e-42	3.50127e-125	0.180707
IFNAR1	2.09445e-39	0.174744	0.212	0.076	4.51606e-35	2.06341e-78	0.179872	0.237	0.097	4.44912e-74	3.99222e-32	0.104908	0.162	0.086	8.60802e-28	1.29334e-40	0.10272	0.176	0.101	2.78869e-36	3.99222e-32	8.25363e-78	0.179872
BACH1	1.07972e-30	0.133828	0.148	0.048	2.32809e-26	1.03746e-71	0.179363	0.217	0.089	2.23698e-67	1.1721e-11	0.0598773	0.108	0.07	2.52728e-07	1.44426e-12	0.0424161	0.08	0.051	3.1141e-08	1.1721e-11	4.14986e-71	0.179363
EGFR	1.53535e-31	0.178681	0.216	0.09	3.31053e-27	6.33344e-45	0.140384	0.206	0.103	1.36562e-40	3.86868e-38	0.101816	0.122	0.053	8.34164e-34	4.97612e-80	0.143409	0.181	0.081	1.07295e-75	1.53535e-31	1.99045e-79	0.178681
ASL	5.49851e-24	0.146296	0.234	0.116	1.18559e-19	1.33081e-31	0.114382	0.215	0.124	2.86949e-27	3.72397e-68	0.17844	0.236	0.109	8.02962e-64	8.83412e-63	0.146075	0.268	0.157	1.90481e-58	5.49851e-24	1.48959e-67	0.17844
RASSF6	3.91687e-36	0.155214	0.18	0.061	8.44555e-32	5.31688e-50	0.127657	0.176	0.077	1.14643e-45	8.67691e-70	0.151312	0.171	0.065	1.87092e-65	3.05644e-121	0.178415	0.203	0.078	6.59029e-117	3.91687e-36	1.22258e-120	0.178415
TMBIM6	6.46421e-10	0.140008	0.849	0.814	1.39381e-05	5.0878e-10	0.0929708	0.834	0.825	1.09703e-05	5.65921e-30	0.167619	0.804	0.753	1.22024e-25	7.27996e-52	0.177475	0.851	0.787	1.56971e-47	6.46421e-10	2.91199e-51	0.177475
RNMT	4.28516e-44	0.177292	0.186	0.055	9.23966e-40	4.08064e-61	0.143373	0.183	0.073	8.79868e-57	1.09577e-10	0.0459735	0.097	0.062	2.36269e-06	1.79792e-32	0.0836067	0.142	0.082	3.87667e-28	1.09577e-10	1.63226e-60	0.177292
PAM	3.65157e-55	0.176653	0.164	0.035	7.87351e-51	1.72978e-93	0.1574	0.158	0.041	3.72975e-89	7.3078e-88	0.11896	0.106	0.022	1.57571e-83	2.28764e-129	0.124157	0.114	0.026	4.9326e-125	3.65157e-55	9.15055e-129	0.176653
AL121761.1	4.06857e-37	0.154288	0.121	0.028	8.77264e-33	1.09939e-79	0.125396	0.107	0.022	2.37051e-75	2.0965e-87	0.117573	0.087	0.014	4.52048e-83	1.36677e-189	0.176298	0.138	0.025	2.94703e-185	4.06857e-37	5.46708e-189	0.176298
DST	3.79465e-19	0.176047	0.336	0.21	8.18203e-15	5.49484e-15	0.106867	0.345	0.267	1.1848e-10	5.47645e-07	0.0613885	0.253	0.209	0.0118083	1.29116e-10	0.088997	0.263	0.22	2.78399e-06	5.47645e-07	1.51786e-18	0.176047
KDM3A	3.90368e-63	0.175895	0.145	0.022	8.41711e-59	9.08023e-96	0.136409	0.125	0.025	1.95788e-91	6.55241e-35	0.0571524	0.056	0.015	1.41283e-30	4.29054e-65	0.0728723	0.069	0.018	9.25126e-61	6.55241e-35	3.63209e-95	0.175895
TMEM219	1.03261e-28	0.17482	0.317	0.167	2.22651e-24	6.96641e-35	0.132564	0.275	0.168	1.5021e-30	5.43068e-23	0.103479	0.223	0.145	1.17096e-18	6.45804e-39	0.119294	0.296	0.203	1.39248e-34	5.43068e-23	2.58322e-38	0.17482
TNFSF10	3.32657e-47	0.150339	0.138	0.028	7.17276e-43	6.9497e-117	0.174558	0.154	0.031	1.49849e-112	2.81153e-81	0.132891	0.124	0.033	6.06223e-77	3.58562e-61	0.0891292	0.097	0.035	7.73132e-57	3.32657e-47	2.77988e-116	0.174558
CHMP1B	9.81365e-39	0.174438	0.208	0.075	2.11602e-34	1.74908e-41	0.119203	0.182	0.088	3.77136e-37	1.36894e-28	0.092011	0.136	0.071	2.95171e-24	4.20135e-47	0.103113	0.164	0.088	9.05894e-43	1.36894e-28	1.68054e-46	0.174438
OST4	8.29903e-18	0.174244	0.615	0.478	1.78944e-13	1.11714e-19	0.112175	0.579	0.478	2.40878e-15	1.33466e-11	0.102779	0.577	0.515	2.8778e-07	1.29803e-11	0.0868493	0.616	0.577	2.79881e-07	1.33466e-11	4.46857e-19	0.174244
CDHR5	1.04757e-58	0.173907	0.15	0.026	2.25877e-54	1.93294e-108	0.155428	0.139	0.027	4.16781e-104	1.7989e-91	0.118951	0.101	0.019	3.87878e-87	1.27986e-129	0.136807	0.128	0.032	2.75964e-125	1.04757e-58	5.11944e-129	0.173907
PGRMC2	7.59492e-34	0.173147	0.23	0.096	1.63762e-29	3.89224e-66	0.16737	0.242	0.109	8.39246e-62	1.38897e-31	0.102071	0.175	0.095	2.9949e-27	4.67919e-25	0.084991	0.189	0.127	1.00893e-20	4.67919e-25	1.5569e-65	0.173147
SLC38A2	2.12505e-15	0.173018	0.326	0.216	4.58203e-11	7.48681e-14	0.101561	0.346	0.272	1.6143e-09	6.06243e-16	0.109248	0.274	0.205	1.30718e-11	7.5325e-30	0.124065	0.312	0.231	1.62416e-25	7.48681e-14	3.013e-29	0.173018
STX7	2.08176e-33	0.151842	0.187	0.068	4.4887e-29	5.89408e-74	0.172857	0.226	0.092	1.27088e-69	8.09157e-17	0.0670074	0.125	0.075	1.7447e-12	2.70241e-33	0.0839824	0.14	0.079	5.82694e-29	8.09157e-17	2.35763e-73	0.172857
LSS	3.83698e-22	0.134911	0.162	0.07	8.2733e-18	3.1998e-84	0.17232	0.187	0.062	6.8994e-80	5.48167e-23	0.0804254	0.105	0.053	1.18196e-18	4.40103e-23	0.0811847	0.129	0.08	9.4895e-19	3.83698e-22	1.27992e-83	0.17232
ACSL4	2.44895e-34	0.162131	0.196	0.073	5.28043e-30	1.0596e-71	0.172138	0.225	0.093	2.28472e-67	6.01259e-21	0.0836514	0.126	0.071	1.29644e-16	7.31053e-07	0.0349602	0.102	0.078	0.015763	7.31053e-07	4.23841e-71	0.172138
PCYOX1	4.78434e-35	0.172073	0.233	0.096	1.0316e-30	3.11034e-35	0.12247	0.235	0.135	6.70653e-31	1.22826e-27	0.104748	0.17	0.097	2.64837e-23	1.1434e-38	0.116488	0.227	0.145	2.46539e-34	1.22826e-27	4.57358e-38	0.172073
LGALS3	3.90512e-08	0.133797	0.672	0.588	0.000842023	2.34322e-15	0.113391	0.703	0.601	5.05246e-11	1.40293e-14	0.144994	0.62	0.554	3.025e-10	1.72865e-31	0.171506	0.705	0.629	3.72732e-27	3.90512e-08	6.91462e-31	0.171506
TNFRSF10D	2.38676e-40	0.126627	0.116	0.024	5.14634e-36	1.36106e-112	0.170914	0.16	0.035	2.93472e-108	2.64998e-42	0.0778396	0.082	0.026	5.71389e-38	3.02245e-38	0.061912	0.073	0.029	6.517e-34	3.02245e-38	5.44424e-112	0.170914
VKORC1	6.81611e-29	0.170583	0.277	0.137	1.46969e-24	3.27121e-35	0.127873	0.238	0.138	7.05339e-31	2.23617e-18	0.0864143	0.184	0.12	4.82162e-14	6.98645e-28	0.0999112	0.24	0.167	1.50642e-23	2.23617e-18	1.30849e-34	0.170583
ELF1	1.68581e-39	0.170041	0.193	0.065	3.63494e-35	1.97069e-49	0.128158	0.178	0.078	4.24921e-45	3.89553e-13	0.0577744	0.115	0.073	8.39953e-09	2.04459e-12	0.050162	0.134	0.096	4.40855e-08	2.04459e-12	7.88278e-49	0.170041
BCAS1	6.33429e-21	0.0885721	0.086	0.025	1.3658e-16	8.08288e-62	0.128122	0.135	0.044	1.74283e-57	9.20886e-79	0.169721	0.184	0.068	1.98561e-74	2.65346e-99	0.152651	0.174	0.068	5.72138e-95	6.33429e-21	1.06138e-98	0.169721
KLF6	2.70703e-12	0.129825	0.187	0.109	5.8369e-08	2.00541e-15	0.0833341	0.192	0.13	4.32406e-11	3.49455e-46	0.168789	0.2	0.101	7.53495e-42	3.93799e-58	0.15855	0.197	0.105	8.49109e-54	2.70703e-12	1.5752e-57	0.168789
CALCOCO1	1.14725e-57	0.168681	0.153	0.028	2.4737e-53	1.62855e-56	0.118413	0.135	0.046	3.51149e-52	5.47924e-37	0.0758942	0.076	0.025	1.18143e-32	9.22982e-92	0.110132	0.113	0.034	1.99013e-87	5.47924e-37	3.69193e-91	0.168681
DDR1	5.45458e-34	0.16037	0.198	0.074	1.17612e-29	6.18445e-72	0.168353	0.214	0.086	1.33349e-67	3.57009e-28	0.0933267	0.148	0.079	7.69783e-24	7.62721e-44	0.107948	0.19	0.11	1.64458e-39	3.57009e-28	2.47378e-71	0.168353
TTYH3	5.58797e-42	0.168336	0.179	0.054	1.20488e-37	3.35761e-49	0.114757	0.14	0.054	7.23968e-45	7.04156e-24	0.0741677	0.103	0.051	1.5183e-19	4.36991e-20	0.0539326	0.094	0.055	9.4224e-16	4.36991e-20	1.34304e-48	0.168336
MET	1.2405e-26	0.167704	0.262	0.131	2.67477e-22	2.19574e-15	0.0930086	0.245	0.176	4.73445e-11	3.54343e-08	0.0539256	0.171	0.13	0.000764035	1.85938e-34	0.109247	0.215	0.139	4.00919e-30	3.54343e-08	7.43751e-34	0.167704
GAS2L3	1.27025e-32	0.167196	0.212	0.085	2.73892e-28	3.42993e-60	0.15137	0.208	0.09	7.39561e-56	2.89105e-19	0.073255	0.109	0.06	6.23368e-15	1.48518e-20	0.067479	0.132	0.085	3.20234e-16	2.89105e-19	1.37197e-59	0.167196
TMEM165	2.75514e-16	0.130195	0.208	0.114	5.94063e-12	1.83353e-50	0.167041	0.245	0.127	3.95346e-46	2.45579e-33	0.114924	0.181	0.099	5.29516e-29	1.17217e-19	0.0768119	0.196	0.14	2.52743e-15	2.75514e-16	7.33413e-50	0.167041
SLC25A23	3.22383e-35	0.166545	0.201	0.075	6.95123e-31	1.52562e-46	0.133627	0.196	0.094	3.28954e-42	3.03655e-33	0.095613	0.129	0.061	6.54741e-29	7.06022e-36	0.101497	0.172	0.103	1.52233e-31	3.03655e-33	6.10247e-46	0.166545
IRF2BP2	1.70937e-23	0.166231	0.341	0.199	3.68573e-19	2.93134e-31	0.1478	0.343	0.233	6.32055e-27	2.63912e-07	0.0584262	0.226	0.183	0.00569047	1.41412e-11	0.0750912	0.291	0.242	3.04913e-07	2.63912e-07	1.17254e-30	0.166231
MUC13	9.95951e-27	0.166137	0.183	0.076	2.14747e-22	1.18629e-18	0.0818622	0.151	0.091	2.55787e-14	1.27492e-33	0.11571	0.172	0.092	2.74898e-29	6.98552e-21	0.070218	0.146	0.096	1.50622e-16	1.18629e-18	5.09967e-33	0.166137
AHCYL2	3.23479e-12	0.0639225	0.085	0.036	6.97486e-08	3.6976e-71	0.166029	0.22	0.09	7.97277e-67	2.6448e-66	0.147674	0.169	0.065	5.70273e-62	2.5579e-34	0.0611251	0.077	0.033	5.51533e-30	3.23479e-12	1.47904e-70	0.166029
SLC25A36	4.6044e-25	0.154359	0.216	0.102	9.928e-21	9.02274e-56	0.165821	0.246	0.122	1.94548e-51	1.73053e-19	0.0795622	0.136	0.08	3.73137e-15	1.51819e-19	0.0675503	0.165	0.113	3.27352e-15	1.73053e-19	3.6091e-55	0.165821
SELENBP1	7.72623e-08	0.053637	0.089	0.047	0.00166593	3.06438e-39	0.114836	0.152	0.069	6.60742e-35	2.00883e-78	0.16542	0.193	0.073	4.33143e-74	9.77419e-74	0.116492	0.144	0.059	2.10751e-69	7.72623e-08	8.0353e-78	0.16542
KLHL24	3.28628e-55	0.164534	0.137	0.023	7.08589e-51	1.1102e-74	0.126093	0.126	0.033	2.39381e-70	1.87511e-48	0.0932524	0.091	0.028	4.04312e-44	3.49835e-85	0.107669	0.116	0.037	7.54313e-81	1.87511e-48	1.39934e-84	0.164534
GABARAPL2	4.2457e-24	0.164369	0.309	0.172	9.15458e-20	1.26392e-24	0.106666	0.275	0.182	2.72527e-20	5.22469e-15	0.0875875	0.27	0.201	1.12655e-10	4.16908e-18	0.0832636	0.295	0.232	8.98938e-14	5.22469e-15	5.05569e-24	0.164369
UBE2B	2.2883e-21	0.163888	0.267	0.148	4.93404e-17	6.99893e-36	0.138904	0.278	0.168	1.50911e-31	4.27384e-14	0.0760285	0.21	0.15	9.21524e-10	2.0925e-30	0.0964346	0.255	0.177	4.51184e-26	4.27384e-14	2.79957e-35	0.163888
FAM177B	9.74294e-54	0.119371	0.088	0.006	2.10077e-49	2.79586e-127	0.131302	0.1	0.008	6.02843e-123	1.55916e-104	0.112258	0.088	0.011	3.36187e-100	8.37402e-236	0.163256	0.132	0.016	1.80561e-231	9.74294e-54	3.34961e-235	0.163256
SLFN5	8.83184e-13	0.11298	0.204	0.121	1.90432e-08	4.36128e-39	0.162492	0.31	0.192	9.40379e-35	1.77542e-26	0.115012	0.201	0.123	3.82817e-22	2.53582e-17	0.0625428	0.147	0.101	5.46774e-13	8.83184e-13	1.74451e-38	0.162492
B4GALT4	2.64636e-33	0.16207	0.16	0.053	5.70609e-29	2.67799e-55	0.125357	0.146	0.054	5.77428e-51	3.55209e-12	0.0498957	0.081	0.047	7.65901e-08	1.34759e-20	0.0594445	0.102	0.061	2.90568e-16	3.55209e-12	1.07119e-54	0.16207
WDR60	4.89374e-45	0.161765	0.165	0.043	1.05519e-40	3.94074e-70	0.146033	0.166	0.057	8.49702e-66	5.96437e-50	0.0979881	0.106	0.036	1.28604e-45	1.50112e-83	0.129748	0.153	0.061	3.23671e-79	4.89374e-45	6.00447e-83	0.161765
SSBP3	3.8886e-55	0.161311	0.144	0.026	8.3846e-51	1.60114e-85	0.132911	0.129	0.03	3.45238e-81	2.75626e-29	0.0629007	0.068	0.025	5.94306e-25	3.24337e-24	0.0551389	0.081	0.042	6.99335e-20	3.24337e-24	6.40457e-85	0.161311
RB1CC1	1.7084e-28	0.161281	0.239	0.111	3.68365e-24	2.77924e-39	0.137157	0.249	0.141	5.9926e-35	2.43309e-13	0.0773657	0.172	0.12	5.24623e-09	5.09585e-15	0.0698182	0.205	0.155	1.09877e-10	2.43309e-13	1.1117e-38	0.161281
TIPARP	3.85847e-25	0.16101	0.197	0.088	8.31963e-21	1.18779e-25	0.10896	0.206	0.125	2.56111e-21	5.31355e-10	0.0549993	0.105	0.07	1.14571e-05	2.32101e-12	0.0434556	0.11	0.076	5.00455e-08	5.31355e-10	4.75115e-25	0.16101
SORL1	8.05234e-47	0.161005	0.157	0.038	1.73625e-42	7.14569e-41	0.104289	0.139	0.059	1.54075e-36	7.55813e-30	0.0682979	0.08	0.031	1.62969e-25	2.56249e-28	0.06597	0.097	0.051	5.52525e-24	2.56249e-28	3.22094e-46	0.161005
FUT3	3.31244e-29	0.131581	0.149	0.051	7.14228e-25	7.01081e-79	0.160903	0.189	0.066	1.51167e-74	2.79053e-49	0.115075	0.147	0.061	6.01694e-45	4.85096e-42	0.0878718	0.128	0.064	1.04597e-37	3.31244e-29	2.80433e-78	0.160903
WBP2	1.40104e-36	0.159609	0.181	0.061	3.02092e-32	1.03359e-48	0.124011	0.167	0.071	2.22862e-44	2.19785e-14	0.0566745	0.103	0.061	4.73901e-10	2.83703e-23	0.0684145	0.13	0.08	6.1172e-19	2.19785e-14	4.13436e-48	0.159609
ECI2	4.13677e-27	0.159489	0.237	0.112	8.91971e-23	3.22982e-28	0.103534	0.186	0.105	6.96415e-24	3.7247e-24	0.089621	0.153	0.087	8.03119e-20	2.82344e-34	0.0932481	0.185	0.114	6.08791e-30	3.7247e-24	1.12938e-33	0.159489
CDH17	3.51691e-10	0.101682	0.224	0.145	7.58316e-06	4.39701e-31	0.137364	0.268	0.167	9.48083e-27	1.31782e-45	0.159452	0.198	0.1	2.84149e-41	2.62719e-34	0.113341	0.202	0.128	5.66474e-30	3.51691e-10	5.2713e-45	0.159452
EDEM3	2.4496e-23	0.128666	0.179	0.079	5.28183e-19	2.55903e-50	0.144071	0.213	0.102	5.51778e-46	3.40422e-62	0.159341	0.211	0.096	7.34017e-58	1.06153e-41	0.110797	0.2	0.119	2.28887e-37	2.4496e-23	1.36169e-61	0.159341
PTEN	1.47958e-31	0.158286	0.2	0.079	3.19027e-27	6.14812e-44	0.128094	0.204	0.102	1.32566e-39	2.2205e-21	0.0782696	0.146	0.085	4.78785e-17	4.01527e-19	0.0725884	0.18	0.127	8.65772e-15	4.01527e-19	2.45925e-43	0.158286
TNFRSF6B	8.18173e-16	0.158208	0.115	0.05	1.76414e-11	7.12916e-13	0.0659859	0.068	0.035	1.53719e-08	8.18129e-10	0.0344984	0.036	0.017	1.76405e-05	1.99946e-17	0.0403902	0.042	0.019	4.31123e-13	8.18129e-10	7.99782e-17	0.158208
ARMCX3	8.13569e-36	0.15813	0.2	0.073	1.75422e-31	3.00359e-59	0.153567	0.2	0.086	6.47635e-55	4.66142e-14	0.0712512	0.17	0.116	1.0051e-09	3.51917e-40	0.105862	0.202	0.122	7.58804e-36	4.66142e-14	1.20144e-58	0.15813
RORA	3.54495e-54	0.157769	0.14	0.025	7.64363e-50	7.92587e-93	0.141022	0.138	0.031	1.70898e-88	5.76787e-42	0.0694381	0.064	0.017	1.24367e-37	1.36252e-48	0.070341	0.077	0.028	2.93786e-44	5.76787e-42	3.17035e-92	0.157769
PLIN2	1.57881e-45	0.157712	0.112	0.019	3.40424e-41	4.28615e-53	0.0879022	0.081	0.019	9.24179e-49	3.70423e-19	0.0308635	0.028	0.007	7.98706e-15	2.6967e-45	0.0510002	0.046	0.012	5.81463e-41	3.70423e-19	1.71446e-52	0.157712
C11orf54	3.36531e-42	0.154779	0.16	0.043	7.25629e-38	9.96978e-87	0.157394	0.177	0.055	2.14968e-82	6.8932e-64	0.135584	0.155	0.058	1.48631e-59	9.78194e-110	0.155397	0.188	0.072	2.10918e-105	3.36531e-42	3.91277e-109	0.157394
VIL1	2.2191e-09	0.107355	0.304	0.218	4.78482e-05	1.05121e-29	0.135426	0.324	0.217	2.26662e-25	9.39219e-28	0.140964	0.283	0.191	2.02514e-23	5.15755e-46	0.157299	0.347	0.242	1.11207e-41	2.2191e-09	2.06302e-45	0.157299
SNHG18	5.32086e-46	0.156937	0.161	0.04	1.14728e-41	4.15508e-43	0.0965609	0.114	0.042	8.95918e-39	9.08181e-35	0.102681	0.155	0.078	1.95822e-30	3.35644e-37	0.0937635	0.179	0.106	7.23715e-33	9.08181e-35	2.12834e-45	0.156937
PITX1	1.65174e-18	0.140417	0.139	0.061	3.56149e-14	1.01556e-45	0.156829	0.167	0.075	2.18976e-41	4.20187e-15	0.0806318	0.125	0.079	9.06008e-11	2.29934e-15	0.0671534	0.127	0.087	4.95784e-11	4.20187e-15	4.06225e-45	0.156829
PFKFB4	1.51444e-66	0.156509	0.124	0.012	3.26544e-62	3.99881e-108	0.122042	0.102	0.012	8.62224e-104	9.7386e-86	0.0703638	0.053	0.003	2.09984e-81	6.60968e-104	0.0708551	0.054	0.005	1.42518e-99	1.51444e-66	1.59953e-107	0.156509
PRMT2	5.87635e-29	0.156394	0.221	0.098	1.26706e-24	1.2916e-44	0.130058	0.218	0.111	2.78496e-40	1.02023e-06	0.0460655	0.143	0.109	0.0219983	1.92217e-16	0.070552	0.207	0.154	4.14459e-12	1.02023e-06	5.16641e-44	0.156394
ST3GAL1	1.2101e-22	0.155526	0.247	0.129	2.60922e-18	2.68993e-41	0.147398	0.29	0.17	5.80002e-37	2.13684e-21	0.11387	0.21	0.138	4.60745e-17	1.99262e-41	0.139344	0.255	0.167	4.29649e-37	2.13684e-21	7.97048e-41	0.155526
YPEL5	4.19011e-50	0.153983	0.15	0.032	9.03472e-46	5.34506e-85	0.142782	0.145	0.038	1.1525e-80	2.11808e-53	0.0973705	0.099	0.031	4.567e-49	1.30123e-90	0.117288	0.125	0.041	2.80572e-86	4.19011e-50	5.20493e-90	0.153983
LAMP2	2.21138e-24	0.153918	0.225	0.108	4.76818e-20	8.25938e-44	0.129927	0.215	0.109	1.78089e-39	5.77754e-17	0.0743815	0.139	0.086	1.24575e-12	1.6644e-44	0.104843	0.182	0.103	3.58878e-40	5.77754e-17	6.6576e-44	0.153918
CAPG	1.5761e-14	0.140502	0.279	0.179	3.39838e-10	2.44328e-27	0.120038	0.26	0.167	5.2682e-23	5.73635e-21	0.0913122	0.204	0.132	1.23687e-16	5.65508e-64	0.153524	0.266	0.154	1.21935e-59	1.5761e-14	2.26203e-63	0.153524
RAB27B	6.12207e-32	0.152622	0.174	0.063	1.32004e-27	1.98067e-45	0.123918	0.172	0.077	4.27073e-41	1.02377e-31	0.114472	0.173	0.095	2.20746e-27	4.61297e-71	0.142958	0.205	0.103	9.94649e-67	1.02377e-31	1.84519e-70	0.152622
ADAM10	6.31622e-28	0.152542	0.208	0.091	1.3619e-23	1.41038e-38	0.127298	0.221	0.12	3.04107e-34	3.44899e-13	0.0674002	0.139	0.093	7.43672e-09	1.47987e-23	0.0791358	0.176	0.118	3.19091e-19	3.44899e-13	5.64154e-38	0.152542
FTX	9.66841e-25	0.151862	0.186	0.081	2.0847e-20	7.17501e-53	0.152475	0.206	0.096	1.54708e-48	2.87532e-21	0.0851544	0.142	0.083	6.19976e-17	1.74493e-30	0.092039	0.168	0.104	3.76241e-26	2.87532e-21	2.87001e-52	0.152475
UFM1	3.70568e-24	0.151341	0.225	0.109	7.99018e-20	2.57555e-42	0.139707	0.244	0.133	5.5534e-38	5.27841e-14	0.0849595	0.212	0.153	1.13813e-09	1.33233e-11	0.0599891	0.208	0.164	2.87276e-07	1.33233e-11	1.03022e-41	0.151341
ANKZF1	1.92627e-55	0.151155	0.132	0.021	4.15342e-51	1.11243e-81	0.136608	0.137	0.036	2.39862e-77	4.74384e-71	0.103915	0.095	0.022	1.02287e-66	6.35425e-80	0.0988451	0.103	0.032	1.3701e-75	1.92627e-55	4.44971e-81	0.151155
ATXN7L3B	2.42968e-18	0.15092	0.301	0.184	5.23887e-14	1.30136e-30	0.128791	0.323	0.214	2.806e-26	6.68226e-13	0.0837818	0.255	0.194	1.44083e-08	1.74319e-15	0.0837568	0.364	0.302	3.75866e-11	6.68226e-13	5.20546e-30	0.15092
TOX3	8.61325e-28	0.13984	0.178	0.071	1.85719e-23	1.10721e-66	0.149607	0.188	0.073	2.38737e-62	1.29207e-14	0.0584391	0.101	0.06	2.78595e-10	8.66468e-25	0.0718249	0.137	0.085	1.86828e-20	1.29207e-14	4.42885e-66	0.149607
PROM2	3.85975e-37	0.149347	0.169	0.053	8.32239e-33	4.92439e-49	0.120754	0.16	0.067	1.0618e-44	8.90904e-42	0.105022	0.127	0.054	1.92097e-37	5.68873e-49	0.107459	0.168	0.089	1.2266e-44	3.85975e-37	1.96975e-48	0.149347
ALKBH7	1.04132e-17	0.141182	0.332	0.208	2.24529e-13	2.22566e-33	0.149229	0.324	0.214	4.79897e-29	8.19354e-22	0.111018	0.275	0.193	1.76669e-17	1.19735e-10	0.067928	0.326	0.278	2.58173e-06	1.19735e-10	8.90264e-33	0.149229
PARP4	5.74579e-23	0.140387	0.208	0.099	1.23891e-18	1.39729e-57	0.149227	0.221	0.101	3.01283e-53	4.22192e-26	0.106017	0.192	0.116	9.1033e-22	2.46816e-34	0.098184	0.197	0.124	5.32185e-30	5.74579e-23	5.58914e-57	0.149227
LPCAT4	4.67209e-21	0.127833	0.166	0.074	1.0074e-16	1.80472e-70	0.148927	0.181	0.066	3.89134e-66	5.20124e-53	0.134148	0.163	0.07	1.12149e-48	5.27049e-75	0.118124	0.148	0.061	1.13642e-70	4.67209e-21	2.10819e-74	0.148927
SERPINA5	3.81131e-36	0.148846	0.104	0.021	8.21795e-32	1.83876e-44	0.0986236	0.093	0.029	3.96473e-40	4.52239e-07	0.0328633	0.046	0.028	0.00975118	2.85949e-10	0.0306233	0.051	0.03	6.16563e-06	4.52239e-07	7.35503e-44	0.148846
SMAD3	8.96987e-35	0.148734	0.159	0.05	1.93408e-30	4.30012e-53	0.146931	0.185	0.081	9.27193e-49	1.0241e-19	0.0671654	0.092	0.047	2.20817e-15	1.04153e-23	0.064297	0.097	0.055	2.24574e-19	1.0241e-19	1.72005e-52	0.148734
NFE2L1	6.88371e-22	0.128152	0.184	0.085	1.48427e-17	2.99031e-40	0.148531	0.268	0.155	6.44772e-36	5.96513e-30	0.108824	0.157	0.085	1.2862e-25	1.28031e-12	0.0525489	0.132	0.094	2.76059e-08	1.28031e-12	1.19613e-39	0.148531
ORAI3	4.68352e-60	0.148342	0.128	0.017	1.00986e-55	7.47111e-102	0.136427	0.125	0.023	1.61092e-97	1.97145e-95	0.122254	0.104	0.019	4.25085e-91	8.09645e-142	0.142622	0.138	0.034	1.74576e-137	4.68352e-60	3.23858e-141	0.148342
CDKN1C	4.9864e-40	0.147972	0.084	0.011	1.07517e-35	2.03677e-56	0.0820276	0.055	0.007	4.39168e-52	1.41343e-08	0.0224913	0.019	0.007	0.000304763	3.04288e-22	0.0339342	0.03	0.01	6.56106e-18	1.41343e-08	8.14708e-56	0.147972
DPY19L1	1.12579e-29	0.146464	0.185	0.072	2.42744e-25	9.20109e-35	0.111552	0.173	0.088	1.98394e-30	2.88516e-18	0.0662014	0.112	0.064	6.22098e-14	1.53874e-23	0.0651964	0.12	0.072	3.31782e-19	2.88516e-18	3.68044e-34	0.146464
PLEK2	1.10702e-19	0.12714	0.173	0.081	2.38696e-15	6.48064e-37	0.129603	0.177	0.09	1.39736e-32	2.02566e-43	0.118069	0.145	0.065	4.36773e-39	2.70553e-83	0.146361	0.183	0.081	5.83366e-79	1.10702e-19	1.08221e-82	0.146361
PLA2G10	1.03496e-06	0.0510345	0.078	0.043	0.0223159	1.32361e-22	0.0491216	0.052	0.018	2.85396e-18	6.48281e-56	0.0932442	0.088	0.024	1.39782e-51	5.68928e-94	0.146319	0.151	0.055	1.22672e-89	1.03496e-06	2.27571e-93	0.146319
PTGR1	4.50214e-17	0.145802	0.264	0.157	9.70751e-13	1.31288e-14	0.0812365	0.217	0.154	2.83082e-10	9.9143e-08	0.0594742	0.133	0.098	0.00213772	3.44884e-23	0.0891382	0.193	0.133	7.43639e-19	9.9143e-08	1.37954e-22	0.145802
FMO5	6.92147e-27	0.0807809	0.065	0.01	1.49241e-22	1.59184e-86	0.104338	0.081	0.01	3.43232e-82	1.81886e-115	0.135976	0.1	0.013	3.92182e-111	1.60868e-126	0.145142	0.123	0.031	3.46863e-122	6.92147e-27	6.43471e-126	0.145142
MGST3	2.17178e-06	0.107883	0.633	0.562	0.0468278	2.13183e-23	0.145054	0.622	0.521	4.59666e-19	4.32006e-18	0.140527	0.566	0.484	9.31492e-14	1.98252e-28	0.144143	0.626	0.547	4.27471e-24	2.17178e-06	7.93009e-28	0.145054
DUSP1	1.03871e-13	0.145004	0.158	0.084	2.23966e-09	3.04543e-25	0.099239	0.14	0.074	6.56655e-21	1.23314e-23	0.0860714	0.102	0.05	2.65889e-19	8.68975e-33	0.0785963	0.087	0.041	1.87368e-28	1.03871e-13	3.4759e-32	0.145004
MIA3	9.01097e-22	0.144897	0.24	0.125	1.94295e-17	3.93117e-33	0.127723	0.254	0.153	8.47639e-29	2.89025e-12	0.080911	0.236	0.178	6.23195e-08	1.44513e-13	0.0777482	0.257	0.207	3.11598e-09	2.89025e-12	1.57247e-32	0.144897
TPBG	1.29248e-25	0.114572	0.127	0.042	2.78684e-21	2.16434e-70	0.144842	0.154	0.05	4.66675e-66	1.23223e-45	0.107972	0.116	0.044	2.65693e-41	6.22733e-75	0.122034	0.137	0.054	1.34274e-70	1.29248e-25	2.49093e-74	0.144842
MCL1	5.12013e-20	0.144419	0.209	0.107	1.104e-15	2.89898e-16	0.0831422	0.194	0.13	6.25078e-12	5.18934e-09	0.062814	0.151	0.111	0.000111892	2.7107e-11	0.0568802	0.178	0.137	5.84482e-07	5.18934e-09	2.04805e-19	0.144419
BTG2	1.38297e-16	0.144148	0.149	0.072	2.98195e-12	2.31961e-07	0.0363706	0.085	0.057	0.00500154	1.63805e-07	0.0371845	0.074	0.049	0.00353197	1.09776e-24	0.0751801	0.126	0.076	2.36699e-20	2.31961e-07	4.39103e-24	0.144148
CLDN3	2.3201e-15	0.14384	0.199	0.112	5.0026e-11	1.37377e-10	0.0648389	0.151	0.106	2.96212e-06	1.63032e-06	0.0522571	0.14	0.108	0.0351529	3.07343e-08	0.0586314	0.145	0.115	0.000662692	1.63032e-06	9.2804e-15	0.14384
APOL2	3.04607e-45	0.143833	0.128	0.025	6.56795e-41	9.38947e-93	0.136956	0.118	0.023	2.02456e-88	8.63395e-62	0.0861514	0.068	0.013	1.86165e-57	1.79159e-122	0.104642	0.083	0.013	3.86302e-118	3.04607e-45	7.16636e-122	0.143833
CHP1	7.22838e-21	0.143464	0.289	0.164	1.55858e-16	5.88683e-30	0.116928	0.283	0.18	1.26932e-25	1.33626e-24	0.112493	0.243	0.16	2.88125e-20	4.45516e-21	0.0896693	0.277	0.21	9.60622e-17	7.22838e-21	2.35473e-29	0.143464
IRF7	5.78818e-61	0.143421	0.115	0.012	1.24805e-56	1.08687e-79	0.0965056	0.08	0.011	2.3435e-75	2.31483e-12	0.0262083	0.034	0.014	4.99124e-08	2.10595e-66	0.0632174	0.058	0.013	4.54085e-62	2.31483e-12	4.34747e-79	0.143421
SLC35F5	4.58368e-34	0.143262	0.172	0.058	9.88333e-30	3.15851e-59	0.13515	0.173	0.068	6.81037e-55	5.05591e-27	0.0858944	0.132	0.068	1.09016e-22	2.37988e-54	0.110559	0.163	0.082	5.13149e-50	5.05591e-27	1.2634e-58	0.143262
STAT3	2.51609e-30	0.142887	0.164	0.059	5.42519e-26	2.13049e-40	0.0969029	0.129	0.053	4.59376e-36	1.69599e-15	0.0639477	0.111	0.066	3.6569e-11	9.46125e-18	0.0587008	0.136	0.091	2.04004e-13	1.69599e-15	8.52196e-40	0.142887
CAPN5	9.20793e-35	0.141858	0.157	0.049	1.98541e-30	1.03728e-63	0.141051	0.168	0.062	2.23658e-59	2.6194e-58	0.120021	0.146	0.055	5.64796e-54	1.13734e-46	0.0995089	0.152	0.079	2.45232e-42	9.20793e-35	4.14912e-63	0.141858
KLF4	9.08829e-30	0.133663	0.145	0.048	1.95962e-25	2.27005e-67	0.141733	0.159	0.055	4.89467e-63	1.12694e-50	0.114463	0.132	0.051	2.42991e-46	4.51853e-52	0.105707	0.148	0.073	9.74286e-48	9.08829e-30	9.08019e-67	0.141733
IFNGR1	4.08715e-22	0.122829	0.17	0.074	8.81271e-18	2.74531e-46	0.141655	0.222	0.112	5.91944e-42	6.61014e-31	0.102374	0.156	0.083	1.42528e-26	1.81183e-32	0.0689023	0.105	0.054	3.90667e-28	4.08715e-22	1.09812e-45	0.141655
JAK1	4.0871e-20	0.141596	0.218	0.114	8.81261e-16	4.95415e-22	0.105437	0.268	0.182	1.06821e-17	8.35513e-14	0.0769823	0.203	0.145	1.80153e-09	2.74539e-14	0.0665513	0.222	0.171	5.91961e-10	8.35513e-14	1.98166e-21	0.141596
ACBD5	2.81661e-27	0.140987	0.189	0.079	6.07318e-23	2.53217e-52	0.141571	0.208	0.096	5.45987e-48	1.26214e-17	0.0682408	0.128	0.077	2.72143e-13	4.81771e-26	0.0768543	0.164	0.105	1.03879e-21	1.26214e-17	1.01287e-51	0.141571
YPEL3	2.10679e-25	0.118468	0.13	0.045	4.54265e-21	3.42818e-59	0.12266	0.134	0.045	7.39184e-55	7.44415e-36	0.0884154	0.106	0.044	1.60511e-31	5.65253e-94	0.141552	0.166	0.064	1.2188e-89	2.10679e-25	2.26101e-93	0.141552
SYT13	3.87627e-23	0.14132	0.21	0.101	8.35801e-19	1.2474e-16	0.072437	0.16	0.101	2.68964e-12	4.42596e-11	0.0533777	0.114	0.075	9.54326e-07	3.71561e-25	0.0787906	0.175	0.115	8.01159e-21	4.42596e-11	1.48624e-24	0.14132
LPIN2	5.46632e-34	0.132021	0.134	0.038	1.17865e-29	1.35956e-76	0.141246	0.156	0.048	2.93149e-72	1.55874e-37	0.0829919	0.095	0.036	3.36096e-33	2.10682e-50	0.0928609	0.125	0.058	4.54272e-46	5.46632e-34	5.43825e-76	0.141246
NBEAL1	2.50848e-22	0.131853	0.194	0.091	5.40879e-18	3.67669e-41	0.141061	0.24	0.132	7.92768e-37	1.34958e-13	0.0646965	0.139	0.091	2.90996e-09	2.22663e-12	0.0575492	0.183	0.14	4.80105e-08	2.22663e-12	1.47068e-40	0.141061
SLCO4A1	5.05497e-39	0.140931	0.141	0.036	1.08995e-34	1.60094e-79	0.135782	0.133	0.035	3.45195e-75	6.85766e-12	0.0434581	0.073	0.042	1.47865e-07	1.71695e-20	0.0523611	0.083	0.046	3.70208e-16	6.85766e-12	6.40377e-79	0.140931
ERGIC1	2.54738e-21	0.140733	0.242	0.127	5.49266e-17	1.4483e-17	0.0853722	0.223	0.152	3.12282e-13	9.25102e-16	0.0791031	0.169	0.113	1.9947e-11	1.62384e-10	0.0564327	0.187	0.148	3.50132e-06	1.62384e-10	1.01895e-20	0.140733
LSR	1.74542e-14	0.134139	0.284	0.182	3.76347e-10	1.86276e-21	0.103421	0.263	0.179	4.01648e-17	9.80217e-18	0.0981245	0.229	0.16	2.11354e-13	2.3082e-47	0.1406	0.29	0.189	4.97695e-43	1.74542e-14	9.23281e-47	0.1406
CCDC186	1.25095e-20	0.140093	0.225	0.117	2.69729e-16	5.05642e-29	0.112309	0.236	0.143	1.09027e-24	8.32221e-12	0.0675857	0.181	0.13	1.79443e-07	4.6705e-19	0.0796309	0.223	0.165	1.00705e-14	8.32221e-12	2.02257e-28	0.140093
ARSD	1.8116e-28	0.139949	0.172	0.066	3.90616e-24	3.82773e-36	0.114144	0.182	0.093	8.25336e-32	5.41562e-15	0.0601417	0.107	0.064	1.16772e-10	1.40523e-17	0.0725684	0.163	0.115	3.02996e-13	5.41562e-15	1.53109e-35	0.139949
IFNGR2	2.17658e-31	0.131466	0.142	0.045	4.69313e-27	3.49561e-74	0.139573	0.153	0.048	7.53723e-70	4.6034e-27	0.0712044	0.093	0.042	9.92586e-23	2.42588e-33	0.0689304	0.101	0.05	5.23069e-29	4.6034e-27	1.39824e-73	0.139573
RDH10	1.93887e-07	0.0514721	0.066	0.032	0.00418059	1.8552e-40	0.10825	0.134	0.056	4.00018e-36	1.95253e-47	0.139377	0.172	0.08	4.21004e-43	3.24612e-35	0.0803634	0.117	0.061	6.99927e-31	1.93887e-07	7.81011e-47	0.139377
BAZ2B	1.60338e-28	0.139342	0.176	0.068	3.45721e-24	1.20408e-31	0.107795	0.177	0.095	2.59624e-27	1.17838e-11	0.0557779	0.117	0.077	2.54081e-07	8.79115e-09	0.0445773	0.133	0.102	0.000189555	8.79115e-09	4.81632e-31	0.139342
CLDN12	7.97579e-43	0.137401	0.124	0.025	1.71974e-38	5.54991e-69	0.136704	0.153	0.05	1.19667e-64	4.47558e-77	0.139089	0.139	0.042	9.65024e-73	1.24171e-60	0.092431	0.107	0.041	2.67738e-56	7.97579e-43	1.79023e-76	0.139089
TRAM1	6.79738e-15	0.139087	0.283	0.18	1.46565e-10	1.14357e-20	0.106548	0.306	0.217	2.46577e-16	2.62288e-13	0.096248	0.296	0.23	5.65545e-09	2.51685e-09	0.0646542	0.288	0.246	5.42683e-05	2.51685e-09	4.57429e-20	0.139087
TMEM161B-AS1	1.12299e-26	0.138602	0.138	0.048	2.42138e-22	3.09347e-35	0.0998878	0.128	0.056	6.67014e-31	7.70427e-09	0.0474884	0.091	0.06	0.000166119	4.50358e-19	0.0605612	0.125	0.08	9.71062e-15	7.70427e-09	1.23739e-34	0.138602
GBE1	1.9615e-48	0.138541	0.124	0.022	4.2294e-44	1.43819e-81	0.127603	0.123	0.028	3.10103e-77	1.02698e-52	0.0788692	0.072	0.017	2.21438e-48	7.86765e-40	0.048379	0.05	0.015	1.69642e-35	7.86765e-40	5.75278e-81	0.138541
LASP1	1.91382e-22	0.138393	0.197	0.093	4.12657e-18	2.17951e-28	0.102214	0.185	0.104	4.69947e-24	1.34977e-17	0.081783	0.166	0.107	2.91037e-13	2.23809e-37	0.101827	0.199	0.123	4.82576e-33	1.34977e-17	8.95234e-37	0.138393
C1GALT1	4.12901e-19	0.137671	0.225	0.121	8.90298e-15	3.74624e-27	0.106772	0.227	0.139	8.07764e-23	1.35646e-15	0.0844596	0.206	0.145	2.92481e-11	5.15046e-12	0.0633008	0.232	0.185	1.11054e-07	5.15046e-12	1.4985e-26	0.137671
CEACAM1	4.97212e-41	0.116425	0.094	0.014	1.07209e-36	1.78271e-91	0.13756	0.113	0.021	3.84389e-87	1.58185e-69	0.0851104	0.068	0.011	3.41079e-65	1.20527e-129	0.105159	0.081	0.012	2.5988e-125	4.97212e-41	4.82108e-129	0.13756
BMP2	1.11756e-46	0.137423	0.098	0.012	2.40969e-42	4.53626e-90	0.130871	0.11	0.02	9.78108e-86	2.0034e-33	0.0499696	0.041	0.009	4.31972e-29	6.79033e-44	0.0412615	0.035	0.007	1.46413e-39	2.0034e-33	1.8145e-89	0.137423
EPS8L3	2.47437e-14	0.111082	0.191	0.107	5.33523e-10	1.12627e-28	0.116851	0.239	0.147	2.42846e-24	3.66952e-41	0.137388	0.207	0.111	7.91221e-37	2.68041e-19	0.0694691	0.176	0.123	5.7795e-15	2.47437e-14	1.46781e-40	0.137388
SERINC3	3.04976e-21	0.137342	0.221	0.113	6.5759e-17	2.25228e-27	0.10996	0.246	0.154	4.85637e-23	7.54539e-09	0.0502409	0.16	0.119	0.000162694	2.96798e-14	0.0618913	0.205	0.156	6.39956e-10	7.54539e-09	9.00914e-27	0.137342
ITGA1	9.64608e-41	0.136963	0.109	0.02	2.07989e-36	3.19306e-42	0.0923961	0.097	0.032	6.88487e-38	1.41115e-07	0.0254371	0.036	0.019	0.00304272	3.94037e-16	0.0292484	0.036	0.016	8.49622e-12	1.41115e-07	1.27722e-41	0.136963
MKRN1	1.38343e-34	0.136812	0.15	0.045	2.98296e-30	5.94938e-37	0.0985744	0.133	0.058	1.2828e-32	3.95469e-17	0.0665433	0.106	0.06	8.5271e-13	1.63714e-12	0.0501019	0.121	0.085	3.53e-08	1.63714e-12	2.37975e-36	0.136812
NUMB	1.86134e-23	0.107887	0.129	0.047	4.01341e-19	1.79961e-61	0.136717	0.169	0.064	3.88033e-57	4.85347e-17	0.0611503	0.098	0.054	1.0465e-12	1.03953e-11	0.0428417	0.098	0.067	2.24144e-07	1.03953e-11	7.19845e-61	0.136717
LNPK	5.14301e-16	0.104263	0.141	0.067	1.10894e-11	5.12002e-54	0.136714	0.192	0.084	1.10398e-49	2.17104e-18	0.0624968	0.097	0.052	4.68119e-14	1.15669e-13	0.0441458	0.096	0.063	2.49406e-09	1.15669e-13	2.04801e-53	0.136714
KDM2A	4.83181e-33	0.13616	0.145	0.045	1.04183e-28	9.90033e-50	0.118584	0.153	0.062	2.13471e-45	1.34411e-13	0.0520947	0.084	0.048	2.89816e-09	3.87952e-10	0.0429727	0.111	0.08	8.36502e-06	3.87952e-10	3.96013e-49	0.13616
ECH1	1.61599e-16	0.135988	0.305	0.191	3.4844e-12	7.77869e-32	0.134431	0.275	0.173	1.67724e-27	6.26591e-15	0.0926144	0.251	0.185	1.35106e-10	1.07966e-14	0.0805232	0.293	0.237	2.32797e-10	1.07966e-14	3.11148e-31	0.135988
LGR4	1.61107e-21	0.135931	0.221	0.111	3.47379e-17	3.61094e-43	0.132716	0.207	0.105	7.78591e-39	2.48391e-15	0.0766522	0.153	0.101	5.35581e-11	7.56288e-07	0.0439456	0.192	0.161	0.0163071	7.56288e-07	1.44438e-42	0.135931
TMEM213	4.30895e-16	0.135725	0.143	0.068	9.29095e-12	2.6952e-13	0.0891688	0.128	0.082	5.81139e-09	1.87639e-25	0.0758981	0.072	0.029	4.04588e-21	1.09762e-26	0.0790946	0.096	0.052	2.36669e-22	2.6952e-13	4.39049e-26	0.135725
GBP3	1.53352e-20	0.100281	0.114	0.041	3.30658e-16	1.59191e-34	0.102821	0.135	0.062	3.43247e-30	5.54499e-63	0.135644	0.141	0.05	1.19561e-58	2.38901e-78	0.12354	0.152	0.062	5.15118e-74	1.53352e-20	9.55603e-78	0.135644
TMEM30A	3.51633e-18	0.135132	0.237	0.132	7.58191e-14	6.01441e-26	0.110778	0.248	0.158	1.29683e-21	7.29407e-31	0.120067	0.205	0.121	1.57275e-26	6.69203e-45	0.131504	0.243	0.153	1.44293e-40	3.51633e-18	2.67681e-44	0.135132
SDR16C5	9.04786e-38	0.13493	0.113	0.024	1.9509e-33	3.12092e-67	0.108645	0.098	0.022	6.72932e-63	4.87857e-22	0.0680982	0.103	0.052	1.05192e-17	6.59615e-55	0.0937303	0.11	0.046	1.42226e-50	4.87857e-22	1.24837e-66	0.13493
TMEM30B	5.89731e-25	0.13489	0.165	0.067	1.27158e-20	3.88616e-48	0.132381	0.188	0.086	8.37934e-44	5.08864e-18	0.0647548	0.108	0.061	1.09721e-13	2.63704e-27	0.078042	0.147	0.09	5.68598e-23	5.08864e-18	1.55446e-47	0.13489
GALNT3	1.66124e-13	0.13468	0.303	0.202	3.58197e-09	8.27716e-13	0.0847506	0.333	0.261	1.78472e-08	1.37139e-11	0.0933461	0.3	0.239	2.957e-07	3.72776e-14	0.0858705	0.323	0.269	8.0378e-10	1.37139e-11	1.49111e-13	0.13468
HDHD3	9.21496e-24	0.113332	0.138	0.051	1.98693e-19	1.25466e-63	0.133664	0.159	0.057	2.7053e-59	2.15046e-46	0.10213	0.126	0.05	4.63681e-42	5.1062e-36	0.0911754	0.157	0.091	1.101e-31	9.21496e-24	5.01864e-63	0.133664
DYNC1LI2	2.37947e-18	0.133156	0.242	0.135	5.13062e-14	1.13294e-24	0.109431	0.274	0.182	2.44285e-20	6.52978e-26	0.119757	0.235	0.152	1.40795e-21	4.30726e-32	0.111339	0.287	0.204	9.28732e-28	2.37947e-18	1.72291e-31	0.133156
MTHFR	7.21647e-43	0.132419	0.113	0.021	1.55602e-38	1.41408e-81	0.127262	0.114	0.025	3.04904e-77	7.3986e-27	0.054144	0.055	0.018	1.59529e-22	1.74638e-41	0.0785465	0.093	0.041	3.76554e-37	7.3986e-27	5.65632e-81	0.132419
ANO6	8.7821e-25	0.108185	0.128	0.044	1.8936e-20	4.21503e-62	0.132201	0.147	0.051	9.08844e-58	9.09135e-20	0.0565771	0.073	0.034	1.96028e-15	3.66048e-27	0.060901	0.086	0.044	7.89273e-23	9.09135e-20	1.68601e-61	0.132201
SDCBP	2.58094e-15	0.121265	0.342	0.222	5.56503e-11	1.8117e-31	0.131617	0.366	0.247	3.90639e-27	1.10989e-11	0.0860773	0.363	0.295	2.39315e-07	7.50184e-08	0.0488384	0.318	0.275	0.00161755	7.50184e-08	7.24681e-31	0.131617
BROX	5.8423e-22	0.131409	0.194	0.091	1.25972e-17	3.44837e-14	0.066482	0.168	0.112	7.43538e-10	2.28383e-11	0.0580933	0.145	0.101	4.9244e-07	3.96074e-15	0.0609988	0.162	0.117	8.54014e-11	2.28383e-11	2.33692e-21	0.131409
SHROOM3	4.34286e-20	0.131217	0.198	0.098	9.36407e-16	4.811e-40	0.125933	0.212	0.111	1.03735e-35	6.84669e-16	0.0764956	0.138	0.087	1.47628e-11	9.39305e-32	0.096262	0.193	0.123	2.02533e-27	6.84669e-16	1.9244e-39	0.131217
CAPN12	4.87057e-30	0.131148	0.143	0.047	1.05019e-25	4.7026e-48	0.121122	0.155	0.064	1.01397e-43	4.99833e-23	0.0639511	0.069	0.029	1.07774e-18	1.35795e-26	0.0603954	0.071	0.033	2.92801e-22	4.99833e-23	1.88104e-47	0.131148
RESF1	9.13787e-23	0.129997	0.16	0.067	1.97031e-18	2.08783e-38	0.121184	0.163	0.078	4.50178e-34	7.72406e-12	0.056464	0.104	0.066	1.66546e-07	8.84076e-39	0.097357	0.152	0.085	1.90625e-34	7.72406e-12	3.53631e-38	0.129997
CXCR4	7.8334e-33	0.129395	0.109	0.026	1.68904e-28	6.51739e-33	0.0653707	0.062	0.018	1.40528e-28	1.0233e-25	0.0538142	0.039	0.011	2.20644e-21	6.71188e-34	0.0630182	0.062	0.024	1.44722e-29	1.0233e-25	2.68475e-33	0.129395
SRD5A3	1.46105e-17	0.108819	0.162	0.078	3.15032e-13	5.46809e-42	0.128727	0.178	0.085	1.17903e-37	1.06672e-43	0.115872	0.142	0.062	2.30007e-39	3.50333e-31	0.0787256	0.118	0.065	7.55387e-27	1.46105e-17	4.2669e-43	0.128727
CTTNBP2NL	1.98072e-32	0.128678	0.142	0.043	4.27082e-28	7.35062e-45	0.110743	0.135	0.054	1.58494e-40	3.38102e-17	0.058838	0.085	0.045	7.29015e-13	2.79298e-35	0.0793244	0.116	0.06	6.02222e-31	3.38102e-17	2.94025e-44	0.128678
MAFF	7.72759e-20	0.11012	0.124	0.048	1.66622e-15	1.81099e-40	0.127653	0.188	0.094	3.90487e-36	3.50602e-12	0.057334	0.102	0.064	7.55969e-08	6.19833e-11	0.0345757	0.071	0.046	1.33648e-06	6.19833e-11	7.24398e-40	0.127653
CREB3L2	6.91289e-23	0.112242	0.134	0.05	1.49056e-18	8.68421e-50	0.127488	0.157	0.064	1.87249e-45	1.03253e-16	0.0674911	0.119	0.071	2.22635e-12	9.80679e-27	0.0739013	0.126	0.074	2.11454e-22	1.03253e-16	3.47368e-49	0.127488
A1CF	1.30457e-29	0.0955809	0.077	0.014	2.8129e-25	2.91941e-99	0.127138	0.106	0.016	6.29483e-95	1.83467e-67	0.0854619	0.073	0.013	3.95592e-63	6.86299e-99	0.0944743	0.085	0.018	1.4798e-94	1.30457e-29	1.16776e-98	0.127138
RHPN2	3.17676e-31	0.127129	0.116	0.031	6.84973e-27	1.06828e-25	0.066826	0.084	0.035	2.30344e-21	3.87593e-07	0.0247009	0.045	0.026	0.00835728	3.10962e-07	0.0263473	0.054	0.037	0.00670497	3.87593e-07	1.2707e-30	0.127129
SCAMP1	9.62193e-33	0.127017	0.133	0.038	2.07468e-28	1.59063e-37	0.101656	0.13	0.056	3.42972e-33	1.23252e-16	0.0565858	0.087	0.046	2.65756e-12	9.71954e-25	0.0643005	0.109	0.063	2.09573e-20	1.23252e-16	6.36252e-37	0.127017
ATP6AP1	1.54302e-25	0.12677	0.17	0.069	3.32706e-21	8.41785e-37	0.108425	0.166	0.081	1.81506e-32	6.90821e-26	0.0892853	0.131	0.069	1.48955e-21	2.10692e-27	0.0777473	0.154	0.096	4.54294e-23	1.54302e-25	3.36714e-36	0.12677
PDCD6IP	1.29231e-18	0.126731	0.232	0.126	2.78647e-14	1.47155e-17	0.0851226	0.227	0.156	3.17295e-13	3.0269e-10	0.0634941	0.175	0.129	6.52661e-06	4.54136e-10	0.0522685	0.182	0.144	9.79209e-06	4.54136e-10	5.16923e-18	0.126731
CAPZA2	2.3131e-15	0.117745	0.288	0.178	4.9875e-11	3.73373e-31	0.126724	0.289	0.183	8.05068e-27	1.29434e-07	0.0551143	0.214	0.17	0.00279085	1.05218e-17	0.0779021	0.25	0.19	2.2687e-13	1.29434e-07	1.49349e-30	0.126724
NBR1	1.03842e-26	0.126589	0.179	0.073	2.23903e-22	2.72006e-39	0.120388	0.189	0.095	5.86498e-35	5.67216e-30	0.0919888	0.142	0.073	1.22303e-25	7.88762e-39	0.096504	0.167	0.096	1.70073e-34	1.03842e-26	1.08802e-38	0.126589
VEGFB	5.91385e-40	0.126472	0.116	0.024	1.27514e-35	4.75796e-44	0.0826735	0.087	0.026	1.02591e-39	1.14523e-35	0.0504014	0.046	0.01	2.46934e-31	2.2502e-48	0.0591263	0.06	0.018	4.85189e-44	1.14523e-35	9.00082e-48	0.126472
MINDY2	1.47326e-23	0.12639	0.149	0.059	3.17665e-19	5.46499e-28	0.0983976	0.156	0.083	1.17836e-23	7.47999e-10	0.0398522	0.085	0.054	1.61284e-05	2.98932e-15	0.0562012	0.122	0.083	6.44557e-11	7.47999e-10	2.186e-27	0.12639
GNS	7.46621e-23	0.125967	0.171	0.074	1.60987e-18	6.87837e-30	0.101797	0.172	0.092	1.48311e-25	4.56179e-13	0.0611854	0.115	0.073	9.83613e-09	3.68814e-07	0.0351044	0.122	0.095	0.00795236	3.68814e-07	2.75135e-29	0.125967
KIF13B	1.65665e-25	0.125948	0.158	0.062	3.57207e-21	6.15065e-33	0.105217	0.16	0.081	1.3262e-28	4.35157e-21	0.0704011	0.115	0.063	9.38286e-17	1.49082e-22	0.0702051	0.139	0.088	3.21452e-18	4.35157e-21	2.46026e-32	0.125948
RAB6A	1.90077e-18	0.103322	0.155	0.071	4.09844e-14	1.17065e-42	0.125945	0.192	0.094	2.52416e-38	4.48721e-16	0.070305	0.119	0.071	9.67531e-12	7.7026e-20	0.0621184	0.136	0.088	1.66083e-15	4.48721e-16	4.68261e-42	0.125945
KMT2C	6.71302e-17	0.107481	0.162	0.079	1.44746e-12	8.77244e-41	0.125747	0.191	0.095	1.89151e-36	3.99834e-17	0.0790636	0.14	0.087	8.62122e-13	3.19886e-14	0.0633928	0.157	0.115	6.89738e-10	3.19886e-14	3.50897e-40	0.125747
TMC4	1.44605e-33	0.125569	0.129	0.035	3.11798e-29	6.85994e-42	0.0970931	0.119	0.046	1.47914e-37	4.41933e-51	0.0876965	0.094	0.029	9.52897e-47	1.29654e-76	0.104548	0.117	0.041	2.7956e-72	1.44605e-33	5.18617e-76	0.125569
IFT172	3.29533e-43	0.125501	0.113	0.02	7.10539e-39	5.18107e-47	0.0767366	0.074	0.018	1.11714e-42	9.06324e-49	0.070592	0.062	0.013	1.95422e-44	1.04068e-79	0.0797954	0.073	0.017	2.24392e-75	3.29533e-43	4.16273e-79	0.125501
ESYT2	1.30592e-29	0.119654	0.136	0.043	2.81583e-25	3.62484e-59	0.124809	0.146	0.051	7.81589e-55	3.18386e-30	0.0744564	0.093	0.039	6.86504e-26	1.98682e-57	0.0937188	0.114	0.047	4.28397e-53	1.30592e-29	1.44994e-58	0.124809
RAB40B	9.12146e-37	0.124658	0.11	0.023	1.96677e-32	6.01755e-35	0.0679789	0.071	0.022	1.2975e-30	4.16138e-18	0.043195	0.05	0.02	8.97276e-14	1.33728e-41	0.0738534	0.09	0.039	2.88344e-37	4.16138e-18	5.34912e-41	0.124658
LUCAT1	1.51142e-34	0.10036	0.073	0.009	3.25893e-30	5.71453e-87	0.124584	0.107	0.02	1.23217e-82	3.14343e-32	0.0408358	0.025	0.003	6.77786e-28	9.78982e-62	0.038225	0.027	0.002	2.11088e-57	3.14343e-32	2.28581e-86	0.124584
GJB1	6.09937e-18	0.106881	0.155	0.072	1.31515e-13	1.12742e-49	0.124549	0.168	0.072	2.43093e-45	9.43105e-36	0.092441	0.119	0.052	2.03352e-31	1.33874e-48	0.10588	0.176	0.095	2.88658e-44	6.09937e-18	4.50966e-49	0.124549
PRXL2B	1.68852e-22	0.124029	0.159	0.067	3.64079e-18	2.70647e-29	0.0992493	0.163	0.087	5.83569e-25	7.99651e-07	0.0358207	0.083	0.057	0.0172421	9.22486e-09	0.0383907	0.105	0.077	0.000198906	7.99651e-07	1.08259e-28	0.124029
PLA2R1	5.12851e-12	0.0466001	0.041	0.011	1.10581e-07	4.64863e-67	0.123788	0.123	0.035	1.00234e-62	1.513e-73	0.117506	0.1	0.023	3.26234e-69	2.40641e-54	0.0584975	0.055	0.014	5.18869e-50	5.12851e-12	6.05202e-73	0.123788
RAB11FIP1	4.01415e-13	0.123772	0.254	0.16	8.65532e-09	5.38224e-13	0.0864886	0.269	0.203	1.16052e-08	4.42877e-12	0.0873164	0.209	0.155	9.54932e-08	1.09211e-09	0.0718424	0.244	0.203	2.35481e-05	1.09211e-09	1.60566e-12	0.123772
HSD17B11	8.73371e-21	0.104006	0.142	0.058	1.88316e-16	1.27966e-24	0.0802853	0.125	0.064	2.75921e-20	5.21164e-62	0.123605	0.129	0.043	1.12373e-57	4.47085e-53	0.10954	0.148	0.072	9.64006e-49	8.73371e-21	2.08466e-61	0.123605
MLPH	1.38216e-13	0.117128	0.257	0.161	2.98021e-09	4.50698e-18	0.095257	0.24	0.166	9.71794e-14	9.79129e-17	0.105374	0.304	0.23	2.1112e-12	2.51045e-28	0.123274	0.382	0.298	5.41303e-24	1.38216e-13	1.00418e-27	0.123274
KIAA0319L	9.92292e-33	0.118283	0.115	0.029	2.13958e-28	3.01651e-61	0.122905	0.138	0.046	6.5042e-57	7.10524e-37	0.0817758	0.095	0.037	1.53203e-32	3.72846e-42	0.0870017	0.121	0.059	8.03931e-38	9.92292e-33	1.2066e-60	0.122905
SERPINB5	6.22705e-15	0.122832	0.208	0.118	1.34268e-10	6.73917e-26	0.104279	0.183	0.106	1.4531e-21	4.05257e-09	0.0502545	0.119	0.082	8.73814e-05	2.89916e-27	0.0831751	0.165	0.105	6.25117e-23	4.05257e-09	1.15966e-26	0.122832
GBP2	2.07482e-42	0.109307	0.091	0.012	4.47372e-38	2.9532e-93	0.1228	0.104	0.017	6.36769e-89	4.9137e-107	0.113252	0.092	0.012	1.05949e-102	2.44951e-98	0.0823015	0.071	0.012	5.28163e-94	2.07482e-42	1.96548e-106	0.1228
HS3ST1	3.0146e-19	0.122432	0.158	0.072	6.50008e-15	4.76667e-22	0.0939188	0.164	0.097	1.02779e-17	1.67322e-26	0.0713519	0.099	0.046	3.60779e-22	3.70994e-26	0.0710369	0.125	0.073	7.99937e-22	3.0146e-19	6.69287e-26	0.122432
LEPROT	5.58633e-20	0.122171	0.189	0.092	1.20452e-15	6.83144e-33	0.11817	0.204	0.114	1.47299e-28	3.09084e-12	0.0617858	0.133	0.089	6.66448e-08	1.31356e-49	0.118856	0.213	0.123	2.83231e-45	3.09084e-12	5.25426e-49	0.122171
FER1L6	3.07592e-07	0.0631473	0.108	0.064	0.0066323	2.72726e-37	0.103604	0.129	0.056	5.88052e-33	5.49307e-34	0.121949	0.14	0.068	1.18442e-29	1.00922e-40	0.100079	0.145	0.078	2.17607e-36	3.07592e-07	4.03687e-40	0.121949
ENTPD2	1.70717e-35	0.121778	0.124	0.031	3.68099e-31	1.21382e-46	0.0858562	0.091	0.027	2.61724e-42	2.0382e-24	0.0470742	0.048	0.016	4.39476e-20	6.37168e-32	0.0621877	0.084	0.039	1.37386e-27	2.0382e-24	4.85527e-46	0.121778
CAMK2D	1.0807e-25	0.121413	0.149	0.056	2.3302e-21	8.07958e-40	0.104709	0.146	0.064	1.74212e-35	3.75758e-27	0.086872	0.135	0.071	8.10209e-23	8.07462e-12	0.050347	0.133	0.097	1.74105e-07	8.07462e-12	3.23183e-39	0.121413
POF1B	7.43683e-29	0.121337	0.12	0.035	1.60353e-24	7.10719e-41	0.0950502	0.114	0.043	1.53245e-36	4.38571e-54	0.104588	0.109	0.035	9.45647e-50	5.44693e-72	0.109325	0.13	0.051	1.17447e-67	7.43683e-29	2.17877e-71	0.121337
C6orf223	2.03921e-11	0.0894461	0.165	0.094	4.39695e-07	8.24479e-38	0.120681	0.183	0.093	1.77774e-33	1.26226e-22	0.0601729	0.075	0.033	2.72168e-18	1.69637e-37	0.0671449	0.083	0.036	3.65772e-33	2.03921e-11	3.29792e-37	0.120681
DHX40	1.06145e-29	0.120624	0.135	0.042	2.2887e-25	5.01197e-34	0.0888431	0.12	0.052	1.08068e-29	7.86458e-10	0.0362514	0.055	0.031	1.69576e-05	1.85566e-13	0.0397222	0.074	0.045	4.00118e-09	7.86458e-10	2.00479e-33	0.120624
FKBP1B	5.47929e-17	0.0934616	0.129	0.056	1.18145e-12	8.14204e-53	0.120505	0.15	0.058	1.75559e-48	3.18028e-21	0.0562803	0.08	0.037	6.85733e-17	1.8209e-40	0.082342	0.119	0.059	3.92623e-36	5.47929e-17	3.25682e-52	0.120505
RTL8C	2.42015e-31	0.120411	0.132	0.039	5.21833e-27	1.11957e-53	0.116836	0.137	0.049	2.41401e-49	6.08723e-15	0.0460148	0.067	0.034	1.31253e-10	1.33388e-35	0.0727334	0.104	0.051	2.8761e-31	6.08723e-15	4.47827e-53	0.120411
BCL2L15	1.89451e-38	0.120093	0.111	0.023	4.08495e-34	5.57582e-72	0.120057	0.116	0.029	1.20226e-67	2.20801e-48	0.105478	0.119	0.044	4.76091e-44	9.32067e-61	0.0920816	0.106	0.04	2.00972e-56	1.89451e-38	2.23033e-71	0.120093
HPCAL1	2.57181e-29	0.119924	0.132	0.041	5.54534e-25	4.28188e-32	0.087027	0.127	0.058	9.2326e-28	7.12514e-16	0.0477872	0.07	0.035	1.53632e-11	6.34394e-13	0.0355746	0.069	0.043	1.36788e-08	6.34394e-13	1.71275e-31	0.119924
PROM1	1.10204e-29	0.119543	0.106	0.027	2.37622e-25	4.07265e-51	0.113731	0.13	0.046	8.78146e-47	2.59471e-25	0.0852716	0.101	0.049	5.59471e-21	5.11822e-11	0.028622	0.047	0.027	1.10359e-06	5.11822e-11	1.62906e-50	0.119543
MAN1A1	3.72379e-28	0.119381	0.12	0.036	8.02923e-24	1.3134e-41	0.0901751	0.104	0.036	2.83195e-37	3.50056e-25	0.0630291	0.076	0.032	7.54792e-21	1.82576e-27	0.0524528	0.071	0.033	3.9367e-23	3.50056e-25	5.2536e-41	0.119381
PGPEP1	2.16867e-24	0.112581	0.128	0.045	4.67609e-20	1.37565e-38	0.102746	0.14	0.062	2.96617e-34	1.08666e-48	0.100351	0.11	0.039	2.34306e-44	9.53447e-66	0.119311	0.155	0.07	2.05582e-61	2.16867e-24	3.81379e-65	0.119311
PRKAA2	5.06987e-32	0.119053	0.121	0.033	1.09317e-27	7.7374e-39	0.100169	0.133	0.056	1.66834e-34	3.87342e-43	0.0857526	0.089	0.03	8.35187e-39	2.17473e-42	0.0777793	0.1	0.045	4.68915e-38	5.06987e-32	1.54937e-42	0.119053
ADIPOR2	8.07727e-17	0.101033	0.143	0.066	1.74162e-12	1.12237e-44	0.119038	0.172	0.078	2.42006e-40	4.58719e-19	0.066799	0.107	0.059	9.8909e-15	1.38186e-18	0.0557322	0.112	0.071	2.97956e-14	8.07727e-17	4.48949e-44	0.119038
ARHGAP21	1.00038e-14	0.118822	0.225	0.132	2.15701e-10	1.08797e-21	0.102549	0.237	0.157	2.34589e-17	5.54253e-12	0.071942	0.189	0.137	1.19508e-07	6.15998e-30	0.114829	0.257	0.181	1.32822e-25	5.54253e-12	2.46399e-29	0.118822
MTUS1	4.2122e-26	0.11848	0.146	0.053	9.08235e-22	2.57617e-29	0.0981556	0.16	0.084	5.55474e-25	6.91445e-09	0.0417202	0.084	0.054	0.000149089	2.98179e-22	0.055311	0.089	0.049	6.42933e-18	6.91445e-09	1.03047e-28	0.11848
INSR	6.89452e-18	0.0782387	0.079	0.025	1.4866e-13	9.07369e-55	0.109881	0.115	0.036	1.95647e-50	7.41321e-66	0.118232	0.114	0.033	1.59844e-61	1.06594e-54	0.0793048	0.091	0.034	2.29838e-50	6.89452e-18	2.96529e-65	0.118232
UGT2B7	4.21351e-30	0.117792	0.112	0.03	9.08518e-26	1.75145e-56	0.104326	0.108	0.031	3.77648e-52	2.90152e-55	0.0828975	0.068	0.014	6.25625e-51	7.16714e-75	0.0936549	0.092	0.028	1.54538e-70	4.21351e-30	2.86686e-74	0.117792
C1orf210	3.73039e-24	0.0934692	0.101	0.03	8.04348e-20	1.04909e-67	0.117442	0.121	0.033	2.26205e-63	4.46669e-27	0.0628878	0.079	0.032	9.63108e-23	2.45358e-35	0.0676205	0.094	0.044	5.29042e-31	3.73039e-24	4.19636e-67	0.117442
FUT2	1.27631e-08	0.0563957	0.088	0.045	0.000275197	5.59517e-44	0.117249	0.158	0.07	1.20643e-39	1.30656e-49	0.100044	0.113	0.04	2.81721e-45	5.81105e-19	0.0497523	0.083	0.048	1.25298e-14	1.27631e-08	5.22625e-49	0.117249
ERBIN	1.21255e-17	0.116832	0.184	0.093	2.6145e-13	3.27601e-19	0.0857861	0.187	0.119	7.06373e-15	7.50455e-10	0.0569999	0.141	0.1	1.61813e-05	6.0416e-10	0.0491937	0.159	0.123	1.30269e-05	7.50455e-10	1.3104e-18	0.116832
AP3S1	4.24437e-30	0.116719	0.126	0.037	9.15172e-26	2.7673e-45	0.100433	0.119	0.044	5.96684e-41	4.68613e-41	0.0954237	0.114	0.046	1.01042e-36	4.47785e-45	0.0850182	0.116	0.054	9.65514e-41	4.24437e-30	1.10692e-44	0.116719
RAPH1	7.32905e-31	0.114771	0.11	0.028	1.58029e-26	1.96328e-64	0.116663	0.12	0.034	4.23322e-60	1.14024e-28	0.0593552	0.06	0.02	2.45858e-24	2.07102e-39	0.0588197	0.064	0.023	4.46554e-35	1.14024e-28	7.85311e-64	0.116663
MEIS2	9.76448e-22	0.092591	0.097	0.03	2.10542e-17	4.10273e-62	0.116529	0.123	0.037	8.8463e-58	1.00297e-11	0.0389191	0.056	0.029	2.16261e-07	6.01072e-15	0.0448141	0.084	0.052	1.29603e-10	1.00297e-11	1.64109e-61	0.116529
TOB1	9.81085e-17	0.11623	0.186	0.097	2.11541e-12	2.95158e-19	0.0831162	0.176	0.11	6.36419e-15	1.12768e-08	0.049424	0.161	0.119	0.000243151	2.40165e-08	0.0468285	0.171	0.137	0.000517843	2.40165e-08	1.18063e-18	0.11623
PANK3	5.52237e-14	0.116075	0.208	0.121	1.19073e-09	6.7976e-24	0.102648	0.225	0.142	1.4657e-19	5.95265e-13	0.0726885	0.144	0.097	1.28351e-08	2.86862e-08	0.0480316	0.16	0.128	0.000618532	2.86862e-08	2.71904e-23	0.116075
ANTXR2	2.04405e-28	0.115978	0.128	0.04	4.40739e-24	2.22056e-34	0.0907914	0.112	0.047	4.78797e-30	4.71688e-16	0.0490346	0.072	0.037	1.01705e-11	1.74884e-44	0.0753246	0.093	0.039	3.77085e-40	4.71688e-16	6.99536e-44	0.115978
TMED4	3.96364e-16	0.11567	0.216	0.12	8.5464e-12	1.58227e-19	0.0886759	0.2	0.129	3.41169e-15	1.51552e-08	0.0554231	0.157	0.117	0.000326777	1.90747e-13	0.0645465	0.225	0.175	4.11289e-09	1.51552e-08	6.32908e-19	0.11567
KCTD11	4.43712e-41	0.100358	0.074	0.007	9.56732e-37	1.79972e-98	0.115065	0.091	0.011	3.88056e-94	1.79924e-23	0.0319108	0.025	0.005	3.87952e-19	2.34252e-58	0.0499204	0.043	0.008	5.05094e-54	1.79924e-23	7.19889e-98	0.115065
IFI6	5.27737e-21	0.114933	0.118	0.043	1.13791e-16	5.02568e-26	0.0671418	0.076	0.03	1.08364e-21	1.73071e-30	0.0747618	0.078	0.03	3.73176e-26	1.02012e-24	0.0493524	0.062	0.029	2.19958e-20	5.27737e-21	6.92285e-30	0.114933
C1orf21	1.10137e-20	0.0763253	0.074	0.019	2.37477e-16	1.48813e-41	0.0746376	0.077	0.022	3.20871e-37	1.85846e-75	0.106001	0.097	0.021	4.00722e-71	3.65753e-88	0.11465	0.121	0.04	7.88636e-84	1.10137e-20	1.46301e-87	0.11465
ERCC5	4.72182e-23	0.114622	0.139	0.053	1.01812e-18	6.028e-35	0.099416	0.137	0.062	1.29976e-30	4.68985e-08	0.0410253	0.092	0.062	0.00101123	6.36477e-08	0.0365323	0.107	0.081	0.00137237	6.36477e-08	2.4112e-34	0.114622
ARHGAP32	1.19612e-28	0.114586	0.12	0.035	2.57907e-24	8.9895e-47	0.104667	0.12	0.043	1.93832e-42	1.25356e-20	0.0632204	0.087	0.043	2.70293e-16	1.63299e-34	0.0768687	0.117	0.062	3.52106e-30	1.25356e-20	3.5958e-46	0.114586
TRIQK	1.39654e-16	0.0950047	0.137	0.062	3.01121e-12	3.63671e-49	0.114402	0.154	0.062	7.84147e-45	3.62503e-21	0.069323	0.106	0.056	7.8163e-17	6.69258e-23	0.0642644	0.113	0.067	1.44305e-18	1.39654e-16	1.45468e-48	0.114402
FUCA1	1.18478e-22	0.114237	0.147	0.059	2.55462e-18	6.40374e-28	0.0894026	0.138	0.07	1.38078e-23	4.39319e-25	0.0786926	0.113	0.057	9.4726e-21	2.08743e-47	0.0968266	0.143	0.072	4.50092e-43	1.18478e-22	8.34973e-47	0.114237
WASL	6.58708e-16	0.114024	0.183	0.097	1.42031e-11	1.31817e-17	0.0841884	0.214	0.144	2.84225e-13	2.87556e-09	0.0602524	0.158	0.116	6.20028e-05	3.42383e-21	0.0783761	0.203	0.144	7.38246e-17	2.87556e-09	1.36953e-20	0.114024
PRR15	1.17924e-21	0.10545	0.126	0.047	2.54267e-17	1.69244e-52	0.113838	0.133	0.047	3.64923e-48	8.74347e-42	0.099719	0.111	0.044	1.88527e-37	6.2276e-45	0.100732	0.148	0.077	1.3428e-40	1.17924e-21	6.76975e-52	0.113838
SUCLG2	3.05745e-08	0.078741	0.209	0.141	0.000659248	1.32605e-30	0.113584	0.244	0.147	2.85923e-26	1.86903e-24	0.104063	0.214	0.136	4.02999e-20	1.5372e-07	0.0466376	0.22	0.185	0.00331452	1.5372e-07	5.3042e-30	0.113584
IGF2BP2	7.54907e-28	0.113511	0.124	0.038	1.62773e-23	1.67669e-23	0.0739955	0.119	0.06	3.61528e-19	2.13417e-08	0.0342477	0.063	0.038	0.00046017	1.93614e-18	0.0509483	0.093	0.055	4.17471e-14	2.13417e-08	3.01963e-27	0.113511
TLCD2	5.44558e-34	0.113348	0.102	0.022	1.17418e-29	3.18389e-44	0.098157	0.108	0.038	6.8651e-40	3.16245e-50	0.0720217	0.064	0.014	6.81887e-46	1.20401e-59	0.0819261	0.084	0.028	2.59609e-55	5.44558e-34	4.81605e-59	0.113348
MAP3K2	3.10021e-21	0.113191	0.152	0.064	6.68466e-17	5.68158e-28	0.100358	0.177	0.099	1.22506e-23	1.96539e-12	0.0612375	0.114	0.073	4.23778e-08	8.76187e-07	0.0361708	0.126	0.1	0.0188923	8.76187e-07	2.27263e-27	0.113191
SMPDL3A	3.56259e-35	0.101625	0.088	0.015	7.68166e-31	1.80852e-102	0.113147	0.091	0.009	3.89954e-98	9.6364e-79	0.0997484	0.079	0.013	2.0778e-74	4.63721e-102	0.0941343	0.079	0.015	9.99875e-98	3.56259e-35	7.2341e-102	0.113147
KIDINS220	2.71272e-22	0.113094	0.131	0.049	5.84916e-18	7.23733e-25	0.0835632	0.135	0.071	1.56051e-20	1.01969e-10	0.0484671	0.087	0.054	2.19865e-06	1.62756e-23	0.0678014	0.12	0.072	3.50935e-19	1.01969e-10	2.89493e-24	0.113094
KIAA1217	7.30657e-12	0.0662089	0.081	0.034	1.57544e-07	2.19976e-57	0.112707	0.122	0.039	4.74312e-53	1.47886e-24	0.0716384	0.085	0.038	3.18871e-20	2.94217e-21	0.0522134	0.079	0.043	6.34391e-17	7.30657e-12	8.79904e-57	0.112707
MVP	1.07789e-11	0.0948956	0.216	0.134	2.32414e-07	3.84337e-10	0.0576359	0.19	0.14	8.28707e-06	1.5746e-25	0.112698	0.218	0.138	3.39514e-21	6.75359e-37	0.110066	0.26	0.174	1.45621e-32	3.84337e-10	2.70144e-36	0.112698
TNFRSF14	7.81655e-26	0.112512	0.126	0.042	1.6854e-21	4.7282e-41	0.100626	0.127	0.051	1.0195e-36	5.81127e-29	0.0774934	0.098	0.044	1.25303e-24	2.47738e-31	0.0759372	0.127	0.071	5.34173e-27	7.81655e-26	1.89128e-40	0.112512
GNAQ	6.57417e-12	0.0869166	0.146	0.079	1.41752e-07	3.44827e-31	0.112278	0.198	0.111	7.43516e-27	2.99012e-22	0.0899904	0.156	0.093	6.44729e-18	4.1182e-18	0.069149	0.175	0.124	8.87965e-14	6.57417e-12	1.37931e-30	0.112278
ECM1	3.33933e-36	0.112218	0.082	0.012	7.20026e-32	2.72336e-33	0.0451882	0.036	0.005	5.87211e-29	8.24739e-12	0.0190808	0.019	0.006	1.7783e-07	1.76866e-57	0.0545938	0.042	0.008	3.81358e-53	8.24739e-12	7.07463e-57	0.112218
SLC11A2	1.26145e-21	0.073534	0.072	0.017	2.71993e-17	6.24881e-61	0.111689	0.116	0.034	1.34737e-56	1.26897e-10	0.033842	0.048	0.025	2.73615e-06	6.51273e-13	0.0287948	0.044	0.024	1.40427e-08	1.26897e-10	2.49952e-60	0.111689
MYOM1	2.64714e-24	0.111061	0.117	0.039	5.70776e-20	7.49228e-39	0.0978257	0.118	0.047	1.61548e-34	2.40888e-22	0.0564885	0.07	0.03	5.19402e-18	3.54899e-39	0.0767208	0.107	0.052	7.65232e-35	2.40888e-22	1.41959e-38	0.111061
AFF4	1.08325e-16	0.110024	0.185	0.096	2.3357e-12	1.67243e-26	0.0991707	0.21	0.126	3.6061e-22	6.39658e-11	0.0603713	0.144	0.101	1.37923e-06	1.2865e-20	0.0793519	0.188	0.132	2.77395e-16	6.39658e-11	6.68974e-26	0.110024
PNMA1	2.76736e-22	0.109896	0.117	0.041	5.96699e-18	1.82104e-44	0.102522	0.114	0.041	3.92652e-40	3.55392e-36	0.07522	0.084	0.03	7.66296e-32	3.27797e-64	0.0882457	0.096	0.033	7.06797e-60	2.76736e-22	1.31119e-63	0.109896
NDRG2	2.25873e-17	0.0939722	0.118	0.048	4.87026e-13	1.08268e-41	0.109773	0.143	0.061	2.33447e-37	1.74426e-16	0.0649475	0.116	0.069	3.76098e-12	1.69715e-06	0.0296033	0.093	0.071	0.0365939	1.69715e-06	4.33072e-41	0.109773
TBC1D8B	8.21035e-24	0.0961345	0.095	0.027	1.77032e-19	4.5234e-52	0.10972	0.125	0.043	9.75336e-48	2.11906e-29	0.0736289	0.09	0.038	4.56912e-25	2.63935e-30	0.0622781	0.089	0.044	5.69097e-26	8.21035e-24	1.80936e-51	0.10972
TPM2	9.6403e-11	0.0779544	0.082	0.037	2.07864e-06	1.17006e-12	0.0474494	0.052	0.024	2.52288e-08	3.32441e-22	0.0569469	0.06	0.024	7.16809e-18	7.28586e-57	0.109643	0.109	0.044	1.57098e-52	9.6403e-11	2.91434e-56	0.109643
CLMN	2.17011e-31	0.109593	0.099	0.022	4.67918e-27	3.08556e-39	0.0871571	0.097	0.034	6.65307e-35	8.94458e-50	0.0928386	0.093	0.029	1.92863e-45	2.73598e-49	0.0890739	0.113	0.05	5.89932e-45	2.17011e-31	3.57783e-49	0.109593
FRMD3	2.87101e-15	0.109428	0.179	0.096	6.19046e-11	4.57953e-25	0.109229	0.213	0.131	9.87438e-21	1.09386e-16	0.063604	0.099	0.056	2.35858e-12	1.07858e-11	0.0462106	0.093	0.063	2.32563e-07	1.07858e-11	1.83181e-24	0.109428
IFI27L2	1.77252e-14	0.109341	0.215	0.124	3.82191e-10	1.02202e-06	0.045173	0.162	0.125	0.0220368	1.98559e-07	0.0533077	0.137	0.103	0.00428132	2.25092e-12	0.0588401	0.163	0.122	4.85344e-08	1.02202e-06	7.09009e-14	0.109341
VPS37B	9.36541e-24	0.109265	0.114	0.037	2.01937e-19	2.9632e-15	0.0579549	0.097	0.054	6.38926e-11	1.71609e-13	0.0542874	0.093	0.055	3.70023e-09	1.62421e-14	0.0468263	0.095	0.061	3.50212e-10	1.71609e-13	3.74617e-23	0.109265
NOSTRIN	8.3448e-15	0.109165	0.174	0.092	1.79931e-10	2.96501e-29	0.099093	0.158	0.083	6.39316e-25	6.58625e-25	0.0877705	0.151	0.085	1.42013e-20	9.81458e-33	0.0935145	0.187	0.117	2.11622e-28	8.3448e-15	3.92583e-32	0.109165
SPRED1	2.34917e-20	0.109046	0.132	0.053	5.06527e-16	8.73577e-36	0.099227	0.142	0.065	1.88361e-31	6.97124e-24	0.0696665	0.094	0.045	1.50314e-19	1.59175e-47	0.0948385	0.127	0.06	3.43213e-43	2.34917e-20	6.367e-47	0.109046
TRAPPC6A	1.94088e-19	0.108376	0.137	0.057	4.18493e-15	2.85311e-15	0.0564634	0.094	0.052	6.15187e-11	3.79347e-08	0.0350015	0.063	0.039	0.000817948	2.52913e-11	0.0425458	0.097	0.066	5.45331e-07	3.79347e-08	7.76352e-19	0.108376
ZMYM2	1.21266e-16	0.101769	0.141	0.065	2.61474e-12	1.18897e-37	0.108364	0.164	0.079	2.56365e-33	1.83741e-11	0.0524725	0.107	0.069	3.96182e-07	2.61157e-15	0.0555958	0.131	0.09	5.63107e-11	1.83741e-11	4.75587e-37	0.108364
TMEM41B	2.90266e-16	0.108163	0.184	0.096	6.25872e-12	7.71122e-16	0.0704708	0.18	0.118	1.66269e-11	3.73926e-15	0.0677873	0.13	0.082	8.0626e-11	7.49686e-19	0.0681407	0.15	0.101	1.61647e-14	3.73926e-15	2.99874e-18	0.108163
AOC1	3.31432e-45	0.108077	0.085	0.008	7.14633e-41	4.81912e-38	0.057868	0.051	0.011	1.0391e-33	2.88456e-38	0.0542542	0.044	0.009	6.21969e-34	2.48105e-58	0.0546622	0.047	0.009	5.34963e-54	4.81912e-38	9.92418e-58	0.108077
LAMC2	8.70634e-19	0.0933499	0.122	0.048	1.87726e-14	3.41447e-40	0.107936	0.138	0.059	7.36227e-36	6.43098e-07	0.0295636	0.058	0.037	0.0138665	5.93175e-27	0.0573354	0.074	0.036	1.279e-22	6.43098e-07	1.36579e-39	0.107936
IFITM10	3.32843e-42	0.107871	0.085	0.01	7.17675e-38	2.66805e-56	0.0716128	0.06	0.009	5.75284e-52	1.68946e-17	0.0216761	0.016	0.002	3.64282e-13	5.92405e-66	0.0496417	0.038	0.005	1.27734e-61	1.68946e-17	2.36962e-65	0.107871
CTBS	1.2463e-30	0.107849	0.107	0.027	2.68726e-26	2.69092e-47	0.0911276	0.094	0.028	5.80217e-43	2.13954e-15	0.0411577	0.054	0.024	4.61328e-11	4.90789e-27	0.052846	0.072	0.034	1.05824e-22	2.13954e-15	1.07637e-46	0.107849
SQOR	5.47156e-12	0.0671567	0.099	0.045	1.17978e-07	3.74611e-45	0.107353	0.14	0.057	8.07736e-41	4.06284e-09	0.0459744	0.102	0.068	8.76029e-05	1.55511e-11	0.0382043	0.08	0.052	3.35313e-07	4.06284e-09	1.49844e-44	0.107353
CIR1	2.27398e-19	0.106755	0.147	0.064	4.90316e-15	3.72052e-25	0.086448	0.148	0.08	8.02219e-21	3.13062e-08	0.0429318	0.114	0.081	0.000675024	3.23106e-24	0.0744388	0.157	0.102	6.96681e-20	3.13062e-08	1.48821e-24	0.106755
F5	4.17199e-15	0.088371	0.096	0.038	8.99565e-11	4.39512e-54	0.10672	0.113	0.035	9.47675e-50	3.38025e-23	0.0621647	0.073	0.031	7.28849e-19	6.55506e-59	0.0967979	0.109	0.043	1.4134e-54	4.17199e-15	2.62202e-58	0.10672
SERPINA3	2.95667e-07	0.10619	0.036	0.013	0.00637518	9.73284e-08	0.032412	0.025	0.011	0.00209859	8.30293e-10	0.0331986	0.035	0.016	1.79028e-05	1.90099e-14	0.0265773	0.023	0.008	4.09892e-10	2.95667e-07	7.60397e-14	0.10619
HBP1	1.85834e-30	0.106112	0.108	0.027	4.00694e-26	1.37824e-54	0.0958574	0.098	0.027	2.97176e-50	2.05655e-17	0.0462729	0.066	0.031	4.43433e-13	5.4126e-39	0.0679923	0.087	0.038	1.16707e-34	2.05655e-17	5.51296e-54	0.106112
RNF149	7.58795e-09	0.0595868	0.098	0.051	0.000163611	2.32422e-37	0.105707	0.149	0.069	5.01148e-33	6.36638e-17	0.0583302	0.091	0.049	1.37272e-12	9.28919e-19	0.0557249	0.106	0.065	2.00293e-14	7.58795e-09	9.29687e-37	0.105707
SMIM31	1.51807e-10	0.0289788	0.024	0.004	3.27327e-06	7.08533e-54	0.0527442	0.038	0.002	1.52774e-49	6.62412e-54	0.0891441	0.068	0.015	1.42829e-49	3.437e-98	0.105058	0.09	0.021	7.41085e-94	1.51807e-10	1.3748e-97	0.105058
FOXL1	2.94185e-30	0.104723	0.087	0.018	6.34322e-26	7.82317e-59	0.0937339	0.089	0.021	1.68683e-54	1.02313e-20	0.0426137	0.043	0.015	2.20606e-16	1.26681e-73	0.0773622	0.071	0.017	2.7315e-69	1.02313e-20	5.06724e-73	0.104723
ELF3-AS1	1.84949e-37	0.102214	0.086	0.013	3.98788e-33	1.36136e-81	0.102458	0.087	0.013	2.93536e-77	2.33048e-92	0.102558	0.082	0.011	5.02497e-88	5.79342e-115	0.104705	0.093	0.019	1.24918e-110	1.84949e-37	2.31737e-114	0.104705
PACSIN2	7.02607e-14	0.104693	0.175	0.096	1.51496e-09	3.89269e-18	0.0875131	0.198	0.13	8.39343e-14	1.52409e-12	0.0623852	0.132	0.087	3.28625e-08	1.02869e-13	0.0577617	0.164	0.121	2.21806e-09	1.52409e-12	1.55708e-17	0.104693
OPTN	1.89386e-08	0.0802299	0.132	0.079	0.000408353	1.24302e-30	0.104226	0.167	0.089	2.68021e-26	1.11079e-12	0.0563604	0.103	0.064	2.39508e-08	2.64725e-17	0.055158	0.114	0.073	5.708e-13	1.89386e-08	4.97209e-30	0.104226
INAVA	1.89083e-12	0.0924471	0.149	0.081	4.077e-08	2.06771e-28	0.103962	0.189	0.108	4.4584e-24	1.07855e-25	0.0962538	0.168	0.098	2.32556e-21	7.31817e-11	0.0568693	0.18	0.14	1.57794e-06	7.31817e-11	8.27084e-28	0.103962
TNIK	7.79071e-21	0.10377	0.12	0.045	1.67983e-16	1.11779e-40	0.103651	0.135	0.057	2.41017e-36	3.64299e-09	0.0338846	0.064	0.038	7.85502e-05	7.55492e-13	0.0428929	0.087	0.056	1.62899e-08	3.64299e-09	4.47115e-40	0.10377
FRYL	8.28423e-22	0.10369	0.115	0.04	1.78625e-17	1.8371e-21	0.0749491	0.125	0.068	3.96115e-17	4.04091e-16	0.0554818	0.087	0.047	8.71302e-12	1.25128e-25	0.066378	0.113	0.065	2.698e-21	4.04091e-16	5.0051e-25	0.10369
PATJ	1.84234e-16	0.0978147	0.147	0.069	3.97245e-12	7.50624e-36	0.103516	0.158	0.076	1.6185e-31	1.11457e-30	0.0829041	0.107	0.048	2.40323e-26	5.01518e-29	0.0741286	0.12	0.068	1.08137e-24	1.84234e-16	3.0025e-35	0.103516
IL10RB	3.90023e-27	0.0974749	0.095	0.024	8.40968e-23	2.9042e-62	0.103503	0.101	0.025	6.26203e-58	2.83611e-28	0.0575975	0.065	0.023	6.11523e-24	5.28276e-19	0.0444197	0.067	0.036	1.13907e-14	5.28276e-19	1.16168e-61	0.103503
YEATS2	1.52661e-30	0.0929951	0.088	0.018	3.29168e-26	1.4345e-66	0.103228	0.1	0.023	3.09306e-62	9.06237e-24	0.0371867	0.035	0.009	1.95403e-19	3.58757e-37	0.0488756	0.052	0.017	7.73552e-33	9.06237e-24	5.73799e-66	0.103228
ITGB7	3.76631e-38	0.103087	0.089	0.013	8.12092e-34	2.06993e-28	0.0482957	0.048	0.013	4.46318e-24	2.99016e-09	0.0161445	0.017	0.006	6.44737e-05	4.91163e-21	0.0263308	0.026	0.008	1.05905e-16	2.99016e-09	1.50652e-37	0.103087
KRCC1	3.77551e-15	0.0965112	0.144	0.07	8.14075e-11	2.23071e-28	0.102681	0.17	0.093	4.80985e-24	7.70239e-09	0.0449061	0.107	0.073	0.000166079	1.97224e-08	0.0393529	0.118	0.089	0.000425255	1.97224e-08	8.92282e-28	0.102681
RSBN1L	6.91176e-18	0.102148	0.138	0.061	1.49031e-13	3.94714e-24	0.0818353	0.139	0.074	8.51081e-20	9.1257e-08	0.0439472	0.099	0.069	0.00196768	1.01564e-07	0.0380884	0.138	0.108	0.00218993	1.01564e-07	1.57885e-23	0.102148
MARCH6	4.17316e-20	0.101876	0.13	0.052	8.99816e-16	5.48486e-30	0.0888416	0.134	0.065	1.18264e-25	1.81436e-19	0.0677405	0.1	0.053	3.91212e-15	5.72877e-23	0.0681459	0.122	0.074	1.23524e-18	1.81436e-19	2.19394e-29	0.101876
LCOR	1.4057e-10	0.08395	0.177	0.106	3.03098e-06	1.74105e-23	0.101071	0.216	0.136	3.75406e-19	3.54044e-22	0.0943729	0.17	0.104	7.63389e-18	9.1382e-12	0.0580616	0.183	0.141	1.97038e-07	1.4057e-10	6.96422e-23	0.101071
TMEM92	1.21328e-26	0.100562	0.107	0.03	2.61607e-22	4.93852e-51	0.100933	0.111	0.036	1.06484e-46	6.582e-19	0.0540914	0.077	0.037	1.41921e-14	8.92219e-33	0.0643764	0.09	0.043	1.9238e-28	6.582e-19	1.97541e-50	0.100933
APPL2	1.69225e-17	0.0866854	0.107	0.041	3.64883e-13	1.23038e-42	0.100832	0.124	0.048	2.65294e-38	6.05095e-32	0.0751782	0.091	0.037	1.30471e-27	1.94248e-43	0.0845408	0.118	0.056	4.18838e-39	1.69225e-17	7.76992e-43	0.100832
CSNK1E	1.88741e-13	0.100221	0.17	0.093	4.06962e-09	3.14559e-16	0.0833685	0.182	0.121	6.78252e-12	6.52912e-14	0.0679092	0.132	0.086	1.40781e-09	1.7474e-09	0.0462998	0.133	0.101	3.76773e-05	1.7474e-09	1.25824e-15	0.100221
TMED7	1.38511e-11	0.10006	0.192	0.116	2.98657e-07	5.62256e-19	0.0869975	0.209	0.138	1.21234e-14	1.74721e-07	0.0529865	0.195	0.154	0.00376734	3.85746e-07	0.0435026	0.191	0.159	0.00831746	3.85746e-07	2.24902e-18	0.10006
SLC35E1	2.3051e-22	0.0963726	0.106	0.034	4.97025e-18	1.78542e-40	0.0998695	0.129	0.053	3.84971e-36	2.25637e-18	0.0565659	0.081	0.04	4.86518e-14	6.72011e-20	0.0558542	0.098	0.058	1.44899e-15	2.25637e-18	7.14166e-40	0.0998695
ATP2B4	9.7578e-31	0.0997875	0.096	0.021	2.10398e-26	7.44541e-30	0.0626153	0.072	0.025	1.60538e-25	4.12926e-09	0.0182252	0.021	0.008	8.90351e-05	5.75863e-51	0.060575	0.06	0.017	1.24168e-46	4.12926e-09	2.30345e-50	0.0997875
SLC6A6	7.27157e-33	0.0996782	0.078	0.012	1.5679e-28	9.72568e-53	0.0915633	0.079	0.018	2.09705e-48	3.56285e-17	0.0334922	0.032	0.01	7.68222e-13	8.53651e-33	0.0439361	0.045	0.015	1.84064e-28	3.56285e-17	3.89027e-52	0.0996782
CREBRF	2.3249e-32	0.0996782	0.078	0.012	5.01295e-28	1.4465e-47	0.0785972	0.077	0.019	3.11895e-43	2.06585e-25	0.0429086	0.043	0.012	4.45438e-21	1.59182e-39	0.055476	0.061	0.022	3.43228e-35	2.06585e-25	5.78601e-47	0.0996782
BRWD3	4.11008e-16	0.0692212	0.075	0.024	8.86215e-12	1.78023e-56	0.0995104	0.101	0.027	3.83853e-52	1.01663e-20	0.0473752	0.054	0.021	2.19206e-16	2.02332e-39	0.0597731	0.069	0.026	4.36267e-35	4.11008e-16	7.12091e-56	0.0995104
MUC17	4.46171e-28	0.068624	0.048	0.004	9.62034e-24	4.9235e-54	0.0597922	0.042	0.003	1.06161e-49	2.88594e-82	0.0994778	0.063	0.007	6.22266e-78	6.71793e-97	0.0929942	0.065	0.01	1.44852e-92	4.46171e-28	2.68717e-96	0.0994778
SLC1A1	4.90013e-17	0.0994551	0.136	0.061	1.05657e-12	2.9945e-26	0.0821046	0.135	0.069	6.45673e-22	5.69707e-08	0.0381272	0.071	0.046	0.0012284	8.65702e-16	0.0501968	0.105	0.068	1.86663e-11	5.69707e-08	1.1978e-25	0.0994551
TOR1AIP2	1.72568e-13	0.0992778	0.2	0.114	3.72091e-09	8.36826e-19	0.0889366	0.216	0.144	1.80436e-14	2.283e-10	0.0685795	0.172	0.126	4.92261e-06	3.61813e-20	0.0750652	0.199	0.141	7.80141e-16	2.283e-10	1.44725e-19	0.0992778
GATM	1.15924e-11	0.099248	0.175	0.102	2.49956e-07	3.9651e-25	0.0958887	0.173	0.099	8.54955e-21	2.26795e-18	0.0737266	0.123	0.071	4.89016e-14	3.80975e-14	0.0602324	0.145	0.104	8.21459e-10	1.15924e-11	1.58604e-24	0.099248
SFXN3	9.75525e-24	0.0884484	0.086	0.022	2.10343e-19	1.62018e-53	0.0990875	0.103	0.03	3.49344e-49	1.80776e-14	0.0365712	0.051	0.023	3.89789e-10	2.26699e-49	0.075144	0.087	0.033	4.88808e-45	1.80776e-14	6.48073e-53	0.0990875
RASEF	2.82792e-15	0.095375	0.132	0.062	6.09757e-11	1.72313e-21	0.0825809	0.149	0.085	3.71542e-17	2.81578e-26	0.0843103	0.123	0.063	6.07139e-22	1.70102e-44	0.0987872	0.147	0.077	3.66774e-40	2.82792e-15	6.80407e-44	0.0987872
TDP2	1.08941e-06	0.0408287	0.044	0.019	0.0234899	5.90446e-55	0.0987045	0.098	0.027	1.27312e-50	3.42554e-20	0.0469258	0.056	0.022	7.38614e-16	1.96025e-24	0.0473035	0.065	0.031	4.22669e-20	1.08941e-06	2.36179e-54	0.0987045
TRIM54	4.70795e-28	0.0985224	0.087	0.019	1.01513e-23	1.77207e-19	0.0399296	0.045	0.016	3.82095e-15	2.40782e-20	0.0338835	0.031	0.009	5.19174e-16	3.57249e-56	0.0733135	0.073	0.023	7.70301e-52	1.77207e-19	1.429e-55	0.0985224
AGTR1	1.00599e-38	0.0982948	0.069	0.006	2.16911e-34	3.48372e-69	0.0712752	0.053	0.004	7.5116e-65	2.76281e-20	0.0151202	0.011	0	5.95717e-16	3.56357e-50	0.0267754	0.019	0.001	7.68377e-46	2.76281e-20	1.39349e-68	0.0982948
RNF24	9.84867e-20	0.0729178	0.074	0.02	2.12357e-15	3.52893e-57	0.0981436	0.097	0.025	7.60909e-53	5.46783e-23	0.0526755	0.058	0.022	1.17897e-18	2.84373e-29	0.0564973	0.073	0.033	6.13164e-25	9.84867e-20	1.41157e-56	0.0981436
TSPAN5	3.29869e-22	0.0977751	0.096	0.029	7.11263e-18	8.23341e-24	0.0645642	0.081	0.035	1.77529e-19	4.96648e-11	0.0316509	0.044	0.022	1.07087e-06	2.40002e-49	0.0772843	0.085	0.032	5.17492e-45	4.96648e-11	9.60008e-49	0.0977751
PPP1R3B	7.671e-44	0.0977013	0.074	0.005	1.65402e-39	1.93776e-70	0.0781069	0.064	0.007	4.1782e-66	1.04642e-16	0.0236404	0.021	0.005	2.2563e-12	3.93653e-43	0.037803	0.032	0.006	8.48795e-39	1.04642e-16	7.75104e-70	0.0977013
STC2	3.4705e-11	0.0852469	0.129	0.069	7.48309e-07	4.76278e-22	0.0976416	0.15	0.086	1.02695e-17	2.95054e-30	0.0774476	0.085	0.035	6.36195e-26	5.73863e-30	0.0646348	0.083	0.04	1.23736e-25	3.4705e-11	1.18021e-29	0.0976416
SOX21	1.17718e-34	0.0976248	0.076	0.01	2.53823e-30	4.20635e-39	0.0485137	0.036	0.004	9.06974e-35	5.16591e-16	0.0330381	0.029	0.009	1.11387e-11	4.31702e-49	0.0508421	0.041	0.008	9.30835e-45	5.16591e-16	1.72681e-48	0.0976248
NARF	6.82551e-23	0.0970301	0.103	0.032	1.47172e-18	1.66135e-22	0.0626968	0.084	0.037	3.58221e-18	3.67783e-07	0.0315361	0.068	0.044	0.00793013	3.53222e-23	0.0576724	0.098	0.055	7.61617e-19	3.67783e-07	1.41289e-22	0.0970301
PIAS1	2.01558e-23	0.0964517	0.106	0.033	4.34598e-19	3.38572e-33	0.0845813	0.108	0.045	7.30029e-29	7.59763e-12	0.0431815	0.063	0.034	1.6382e-07	1.83244e-27	0.0627499	0.094	0.05	3.9511e-23	7.59763e-12	1.35429e-32	0.0964517
ERBB2	2.96974e-20	0.0960203	0.114	0.042	6.40335e-16	1.28512e-14	0.0532302	0.098	0.056	2.77098e-10	8.06385e-08	0.0394765	0.087	0.059	0.00173873	4.04354e-16	0.053327	0.114	0.075	8.71869e-12	8.06385e-08	1.1879e-19	0.0960203
NEBL	3.93478e-09	0.0542984	0.08	0.038	8.48418e-05	5.07287e-39	0.0958341	0.118	0.047	1.09381e-34	6.65325e-22	0.0572955	0.076	0.034	1.43457e-17	1.00137e-34	0.0639437	0.083	0.037	2.15915e-30	3.93478e-09	2.02915e-38	0.0958341
CMBL	1.39572e-08	0.0957231	0.194	0.129	0.000300946	4.7721e-15	0.0650777	0.156	0.101	1.02896e-10	1.11725e-21	0.0930398	0.166	0.101	2.40901e-17	1.8184e-16	0.0748909	0.24	0.184	3.92083e-12	1.39572e-08	4.46899e-21	0.0957231
RIT1	3.02177e-31	0.0957051	0.09	0.018	6.51555e-27	1.74898e-38	0.0709659	0.075	0.022	3.77115e-34	9.75246e-26	0.0529284	0.055	0.019	2.10283e-21	1.60244e-30	0.0501417	0.057	0.022	3.45517e-26	9.75246e-26	6.99592e-38	0.0957051
SNX9	5.93471e-07	0.0675516	0.163	0.108	0.0127964	2.00457e-15	0.0788811	0.2	0.136	4.32226e-11	1.74252e-11	0.0618615	0.125	0.084	3.75721e-07	7.82108e-33	0.0956025	0.171	0.105	1.68638e-28	5.93471e-07	3.12843e-32	0.0956025
HMGCL	2.13612e-20	0.0947242	0.12	0.045	4.60589e-16	2.23875e-37	0.0954383	0.128	0.054	4.82719e-33	1.84004e-19	0.0597135	0.093	0.048	3.9675e-15	1.76733e-13	0.046557	0.104	0.07	3.81071e-09	1.76733e-13	8.95499e-37	0.0954383
PTPRH	1.36376e-14	0.047439	0.043	0.009	2.94055e-10	1.94457e-56	0.0947841	0.091	0.022	4.19289e-52	2.05663e-40	0.0580311	0.05	0.011	4.43449e-36	2.08522e-44	0.0472838	0.044	0.011	4.49615e-40	1.36376e-14	7.77829e-56	0.0947841
ZNF518A	7.45333e-11	0.0946168	0.155	0.089	1.60709e-06	4.1508e-23	0.0941514	0.172	0.102	8.94995e-19	1.29801e-06	0.0431268	0.124	0.093	0.0279877	5.60204e-13	0.0582007	0.159	0.118	1.20791e-08	1.29801e-06	1.66032e-22	0.0946168
TSC22D3	2.6656e-18	0.0796187	0.08	0.025	5.74758e-14	5.20167e-40	0.0942005	0.095	0.033	1.12158e-35	9.24778e-26	0.0566631	0.064	0.024	1.99401e-21	1.45835e-15	0.0424775	0.066	0.038	3.14449e-11	1.45835e-15	2.08067e-39	0.0942005
GNG12	5.3782e-13	0.0926805	0.145	0.076	1.15965e-08	4.18063e-26	0.0941926	0.183	0.105	9.01427e-22	1.85773e-09	0.0495922	0.121	0.084	4.00563e-05	9.43177e-10	0.0458482	0.144	0.11	2.03368e-05	1.85773e-09	1.67225e-25	0.0941926
SEC31A	4.00824e-09	0.0940562	0.162	0.101	8.64256e-05	1.89762e-15	0.0755506	0.181	0.12	4.09166e-11	7.18962e-09	0.0646152	0.211	0.165	0.000155023	1.80536e-08	0.0485432	0.216	0.178	0.000389272	1.80536e-08	7.5905e-15	0.0940562
FZD5	3.09469e-22	0.093872	0.103	0.033	6.67278e-18	2.20621e-29	0.0838678	0.114	0.052	4.75702e-25	1.49913e-16	0.0572153	0.085	0.046	3.23243e-12	1.45832e-19	0.0560351	0.098	0.059	3.14444e-15	1.49913e-16	8.82483e-29	0.093872
SH3BP2	1.3398e-27	0.0935646	0.085	0.019	2.88887e-23	3.08726e-38	0.0829738	0.099	0.036	6.65674e-34	5.80083e-33	0.0635893	0.056	0.016	1.25077e-28	1.0533e-53	0.0700313	0.069	0.021	2.27112e-49	1.3398e-27	4.21318e-53	0.0935646
TRIM8	4.18811e-15	0.093437	0.136	0.064	9.03041e-11	1.48756e-21	0.0796288	0.14	0.079	3.20748e-17	1.15342e-08	0.0460266	0.101	0.069	0.0002487	1.90619e-14	0.0532962	0.122	0.084	4.11012e-10	1.15342e-08	5.95024e-21	0.093437
CTDSP1	4.98866e-13	0.0737174	0.095	0.041	1.07565e-08	4.71507e-39	0.0929743	0.116	0.046	1.01666e-34	2.27701e-14	0.0488488	0.079	0.043	4.90969e-10	4.46131e-14	0.0502447	0.109	0.073	9.61947e-10	4.98866e-13	1.88603e-38	0.0929743
SIRT7	1.18235e-11	0.0690394	0.098	0.045	2.54939e-07	3.68951e-32	0.0929144	0.131	0.061	7.95532e-28	3.53147e-15	0.0513982	0.085	0.047	7.61455e-11	1.19721e-25	0.0698836	0.125	0.074	2.58142e-21	1.18235e-11	1.4758e-31	0.0929144
CTSA	1.17504e-15	0.0929134	0.125	0.056	2.53362e-11	1.4178e-15	0.0643088	0.109	0.063	3.05705e-11	2.18416e-31	0.0908493	0.128	0.062	4.70949e-27	2.77406e-19	0.0638549	0.143	0.095	5.98143e-15	1.4178e-15	8.73664e-31	0.0929134
PIAS2	1.77012e-22	0.0926808	0.093	0.027	3.81673e-18	5.59494e-31	0.0805786	0.103	0.043	1.20638e-26	2.36302e-34	0.071004	0.076	0.027	5.09515e-30	7.92175e-26	0.0532157	0.074	0.036	1.70809e-21	1.77012e-22	9.4521e-34	0.0926808
ELL2	3.03591e-18	0.069826	0.072	0.02	6.54603e-14	9.99756e-53	0.0922417	0.093	0.025	2.15567e-48	8.90227e-16	0.0408636	0.049	0.021	1.91951e-11	9.43649e-24	0.0403852	0.051	0.022	2.0347e-19	8.90227e-16	3.99902e-52	0.0922417
GNA13	5.54775e-13	0.0616746	0.074	0.027	1.19621e-08	7.53511e-42	0.0912785	0.105	0.037	1.62472e-37	4.12896e-18	0.0448188	0.057	0.025	8.90286e-14	6.50693e-25	0.0500267	0.068	0.033	1.40302e-20	5.54775e-13	3.01404e-41	0.0912785
SP1	1.80567e-06	0.0514105	0.092	0.054	0.0389339	2.49763e-29	0.0904672	0.139	0.069	5.38539e-25	3.37763e-12	0.0511572	0.086	0.051	7.28285e-08	7.43692e-19	0.0570065	0.112	0.07	1.60355e-14	1.80567e-06	9.99052e-29	0.0904672
PBXIP1	1.25562e-29	0.0902852	0.077	0.014	2.70736e-25	7.25499e-34	0.0625348	0.063	0.018	1.56432e-29	5.91322e-09	0.0182447	0.023	0.009	0.000127501	3.67952e-40	0.0475636	0.048	0.014	7.93378e-36	5.91322e-09	1.47181e-39	0.0902852
MYO6	3.64396e-12	0.0902634	0.147	0.079	7.8571e-08	2.46571e-09	0.0549995	0.141	0.1	5.31657e-05	1.60003e-18	0.0756013	0.133	0.079	3.44998e-14	6.63506e-13	0.0499842	0.13	0.093	1.43065e-08	2.46571e-09	6.40011e-18	0.0902634
KDM4B	1.03259e-25	0.0900246	0.092	0.024	2.22647e-21	3.8746e-36	0.0889022	0.106	0.042	8.3544e-32	1.8748e-18	0.047046	0.064	0.029	4.04244e-14	2.79875e-23	0.0544365	0.088	0.048	6.03467e-19	1.8748e-18	1.54984e-35	0.0900246
SBNO2	1.05864e-18	0.0517497	0.042	0.006	2.28264e-14	1.11222e-63	0.0897357	0.082	0.016	2.39817e-59	7.97482e-16	0.0344677	0.04	0.016	1.71953e-11	1.91731e-12	0.0236726	0.031	0.015	4.13411e-08	1.91731e-12	4.44888e-63	0.0897357
FGD4	8.56188e-10	0.0637477	0.1	0.051	1.84611e-05	3.29321e-34	0.089642	0.121	0.052	7.10081e-30	5.1522e-23	0.0633758	0.074	0.032	1.11092e-18	8.50587e-24	0.0580481	0.086	0.046	1.83404e-19	8.56188e-10	1.31728e-33	0.089642
NBL1	1.62244e-11	0.0893645	0.169	0.097	3.49831e-07	5.05818e-12	0.0665633	0.163	0.113	1.09064e-07	2.12874e-11	0.0617086	0.141	0.097	4.58998e-07	9.99016e-15	0.0617029	0.181	0.133	2.15408e-10	2.12874e-11	3.99606e-14	0.0893645
DYRK2	5.40607e-21	0.0882243	0.093	0.029	1.16566e-16	6.11374e-32	0.0891864	0.117	0.052	1.31825e-27	3.81487e-09	0.0346868	0.065	0.039	8.22562e-05	8.86087e-18	0.0491096	0.087	0.052	1.91058e-13	3.81487e-09	2.4455e-31	0.0891864
STK24	3.33582e-09	0.0891473	0.2	0.13	7.19269e-05	3.86842e-13	0.0715727	0.227	0.164	8.34108e-09	1.18954e-15	0.0795478	0.184	0.125	2.56489e-11	3.55623e-10	0.0544972	0.209	0.168	7.66795e-06	3.33582e-09	4.75816e-15	0.0891473
CYP4F12	7.26039e-10	0.0625373	0.093	0.045	1.56549e-05	8.69649e-17	0.062709	0.111	0.062	1.87514e-12	4.21272e-47	0.0891246	0.091	0.029	9.08348e-43	3.77347e-49	0.0769599	0.094	0.037	8.13635e-45	7.26039e-10	1.50939e-48	0.0891246
KDM7A	1.82392e-20	0.069252	0.067	0.016	3.93274e-16	2.16667e-57	0.0890829	0.085	0.019	4.67177e-53	2.68244e-26	0.0443817	0.04	0.011	5.78387e-22	1.62049e-22	0.0359289	0.04	0.016	3.4941e-18	1.82392e-20	8.66667e-57	0.0890829
MPG	2.15072e-10	0.0890819	0.239	0.157	4.63738e-06	2.36187e-13	0.0734121	0.231	0.168	5.09266e-09	2.67887e-09	0.0639909	0.218	0.169	5.77618e-05	1.56777e-18	0.0776395	0.265	0.202	3.38044e-14	2.67887e-09	6.2711e-18	0.0890819
TRIM56	2.27812e-15	0.0868446	0.127	0.058	4.91207e-11	3.27451e-24	0.0890632	0.144	0.079	7.06051e-20	1.15751e-15	0.0623516	0.108	0.064	2.49583e-11	9.06483e-12	0.0524208	0.143	0.105	1.95456e-07	9.06483e-12	1.30981e-23	0.0890632
LRBA	4.66192e-12	0.0890237	0.164	0.092	1.0052e-07	2.88095e-12	0.0619898	0.18	0.126	6.2119e-08	3.4733e-09	0.0495832	0.123	0.087	7.48912e-05	1.91224e-07	0.0382795	0.135	0.106	0.00412318	1.91224e-07	1.15238e-11	0.0890237
CYTH1	8.2067e-23	0.080267	0.077	0.019	1.76953e-18	5.6861e-48	0.0890224	0.088	0.025	1.22604e-43	1.228e-18	0.0449389	0.052	0.021	2.64782e-14	5.92609e-34	0.057497	0.069	0.029	1.27778e-29	1.228e-18	2.27444e-47	0.0890224
CUX1	1.89822e-13	0.0889913	0.145	0.075	4.09295e-09	8.32795e-15	0.0674836	0.149	0.096	1.79567e-10	1.87473e-08	0.0453764	0.11	0.076	0.00040423	8.1203e-13	0.05316	0.147	0.107	1.7509e-08	1.87473e-08	3.33118e-14	0.0889913
MLXIP	1.06771e-19	0.0889399	0.094	0.031	2.3022e-15	7.31696e-35	0.0889587	0.113	0.047	1.57768e-30	1.25636e-20	0.0576672	0.079	0.037	2.70895e-16	7.11591e-26	0.0704692	0.113	0.065	1.53433e-21	1.06771e-19	2.92678e-34	0.0889587
KCNK6	9.37151e-14	0.0887854	0.099	0.043	2.02068e-09	5.25948e-27	0.0861792	0.124	0.061	1.13405e-22	4.65977e-20	0.0809674	0.126	0.072	1.00474e-15	3.91611e-34	0.0868685	0.144	0.082	8.44391e-30	9.37151e-14	1.56644e-33	0.0887854
GOLPH3L	1.05796e-20	0.0884708	0.097	0.031	2.28118e-16	3.1977e-38	0.0819595	0.095	0.033	6.89487e-34	2.32505e-13	0.043567	0.073	0.04	5.01328e-09	6.57537e-11	0.0346692	0.071	0.046	1.41778e-06	6.57537e-11	1.27908e-37	0.0884708
POR	5.96802e-07	0.0606217	0.13	0.082	0.0128682	1.81516e-17	0.0716111	0.154	0.095	3.91385e-13	1.51674e-20	0.0883689	0.151	0.091	3.2704e-16	2.12812e-14	0.0582245	0.158	0.114	4.58865e-10	5.96802e-07	6.06697e-20	0.0883689
PKP3	1.16023e-10	0.0835022	0.171	0.102	2.50169e-06	1.06354e-22	0.0882416	0.179	0.107	2.2932e-18	3.85635e-14	0.0668096	0.151	0.1	8.31507e-10	9.91128e-23	0.0760499	0.18	0.122	2.13707e-18	1.16023e-10	3.96451e-22	0.0882416
HIST1H2BD	4.32672e-21	0.0702339	0.056	0.01	9.32927e-17	1.68806e-45	0.0740858	0.063	0.013	3.6398e-41	5.46308e-38	0.0580526	0.054	0.013	1.17795e-33	2.30819e-80	0.0878542	0.088	0.024	4.97691e-76	4.32672e-21	9.23274e-80	0.0878542
CCNDBP1	3.28058e-13	0.0746276	0.105	0.047	7.07358e-09	1.16705e-30	0.0870157	0.118	0.053	2.5164e-26	4.82454e-33	0.0860636	0.113	0.05	1.04027e-28	5.62585e-43	0.0868713	0.128	0.064	1.21304e-38	3.28058e-13	2.25034e-42	0.0870157
IRF9	5.10272e-14	0.0714963	0.089	0.035	1.10025e-09	3.69973e-45	0.0869109	0.091	0.028	7.97735e-41	3.6444e-13	0.0390925	0.054	0.026	7.85805e-09	3.85554e-27	0.0502709	0.065	0.029	8.31332e-23	3.6444e-13	1.47989e-44	0.0869109
STK39	1.40723e-09	0.0868262	0.159	0.096	3.03428e-05	6.25278e-12	0.069657	0.176	0.124	1.34823e-07	2.69342e-15	0.0649751	0.115	0.069	5.80756e-11	1.47541e-27	0.0780011	0.146	0.089	3.18129e-23	1.40723e-09	5.90165e-27	0.0868262
ALKBH5	1.64832e-14	0.0806603	0.119	0.054	3.5541e-10	7.62509e-25	0.0866716	0.148	0.081	1.64412e-20	9.95579e-11	0.0493869	0.102	0.066	2.14667e-06	2.61127e-09	0.0413146	0.11	0.081	5.63042e-05	2.61127e-09	3.05004e-24	0.0866716
ZNF91	6.7931e-17	0.0866443	0.1	0.038	1.46473e-12	1.50547e-27	0.0794045	0.106	0.048	3.2461e-23	1.63442e-08	0.0316705	0.056	0.033	0.000352413	2.38387e-20	0.0525414	0.085	0.048	5.1401e-16	1.63442e-08	6.0219e-27	0.0866443
ARHGEF28	5.61614e-21	0.0865193	0.095	0.03	1.21095e-16	1.53745e-29	0.0710168	0.083	0.032	3.31506e-25	1.2735e-11	0.0400927	0.063	0.034	2.74593e-07	4.15987e-23	0.0553622	0.086	0.046	8.96952e-19	1.2735e-11	6.14981e-29	0.0865193
PITPNC1	6.61861e-18	0.0801262	0.09	0.031	1.4271e-13	1.66513e-33	0.0864894	0.112	0.047	3.59036e-29	9.42061e-15	0.0431079	0.066	0.034	2.03127e-10	8.01694e-20	0.0446426	0.063	0.033	1.72861e-15	9.42061e-15	6.66052e-33	0.0864894
PLAGL1	3.5138e-25	0.0864353	0.081	0.019	7.57645e-21	1.05125e-21	0.0561802	0.074	0.031	2.26671e-17	5.07864e-20	0.0482075	0.053	0.021	1.09506e-15	3.80636e-34	0.0599362	0.075	0.033	8.20727e-30	5.07864e-20	1.52254e-33	0.0864353
LIPH	5.51628e-11	0.0706351	0.098	0.047	1.18942e-06	5.81566e-23	0.0780228	0.114	0.058	1.25397e-18	5.39009e-34	0.0862967	0.103	0.043	1.16221e-29	3.81635e-38	0.0695559	0.093	0.042	8.22882e-34	5.51628e-11	1.52654e-37	0.0862967
HTATIP2	1.8663e-08	0.0723597	0.16	0.1	0.000402411	1.04986e-13	0.0667401	0.161	0.107	2.26371e-09	2.73623e-24	0.0861989	0.157	0.09	5.89987e-20	2.70892e-24	0.0818191	0.174	0.115	5.84098e-20	1.8663e-08	1.08357e-23	0.0861989
EPAS1	1.36936e-26	0.085615	0.078	0.016	2.95261e-22	4.73793e-35	0.072842	0.082	0.028	1.02159e-30	2.57588e-16	0.0385541	0.045	0.018	5.55412e-12	9.42816e-29	0.0473644	0.058	0.024	2.0329e-24	2.57588e-16	1.89517e-34	0.085615
MTSS1	3.71774e-12	0.05778	0.071	0.027	8.0162e-08	1.25787e-41	0.0854696	0.098	0.033	2.71222e-37	3.02741e-21	0.0409673	0.047	0.017	6.52769e-17	7.20422e-25	0.0476214	0.063	0.029	1.55337e-20	3.71774e-12	5.03148e-41	0.0854696
DNM1	2.07514e-15	0.071397	0.081	0.028	4.47442e-11	1.62319e-34	0.0853943	0.111	0.045	3.49992e-30	1.29695e-19	0.0447221	0.052	0.02	2.79648e-15	8.15901e-28	0.0500761	0.065	0.029	1.75924e-23	2.07514e-15	6.49276e-34	0.0853943
PMM1	1.63567e-25	0.0853121	0.076	0.016	3.52683e-21	1.19843e-35	0.0671971	0.063	0.017	2.58406e-31	1.13047e-20	0.0412216	0.044	0.015	2.43753e-16	6.29051e-34	0.0560108	0.065	0.026	1.35636e-29	1.13047e-20	4.79373e-35	0.0853121
TMEM159	5.42966e-28	0.0850088	0.078	0.015	1.17074e-23	9.90934e-40	0.0767641	0.082	0.025	2.13665e-35	9.25665e-20	0.0439243	0.05	0.019	1.99592e-15	1.0022e-38	0.0608279	0.073	0.029	2.16095e-34	9.25665e-20	3.96373e-39	0.0850088
IL32	4.2558e-10	0.0848495	0.142	0.081	9.17635e-06	5.55926e-08	0.0499782	0.128	0.092	0.00119869	4.02093e-20	0.0735318	0.105	0.055	8.66993e-16	2.50006e-16	0.0567267	0.088	0.054	5.39064e-12	5.55926e-08	1.60837e-19	0.0848495
GC	1.32425e-15	0.0763478	0.032	0.004	2.85535e-11	5.45586e-70	0.0847043	0.055	0.004	1.17639e-65	2.04904e-20	0.0256313	0.017	0.002	4.41815e-16	2.58416e-61	0.0468317	0.032	0.003	5.57196e-57	1.32425e-15	2.18235e-69	0.0847043
SERPINA4	2.71807e-30	0.0839957	0.062	0.008	5.8607e-26	1.21805e-51	0.0749644	0.062	0.011	2.62636e-47	1.04763e-19	0.0329858	0.03	0.008	2.25889e-15	7.56728e-26	0.0288549	0.027	0.007	1.63166e-21	1.04763e-19	4.8722e-51	0.0839957
SLU7	1.25186e-15	0.0837114	0.111	0.047	2.69925e-11	2.37296e-16	0.0630012	0.118	0.069	5.11658e-12	1.76505e-06	0.0323217	0.076	0.053	0.038058	1.23749e-21	0.0588818	0.107	0.064	2.66828e-17	1.76505e-06	4.94996e-21	0.0837114
TET2	1.43562e-12	0.0523403	0.055	0.017	3.09549e-08	7.75191e-44	0.0836208	0.087	0.026	1.67147e-39	8.26689e-12	0.034228	0.046	0.022	1.78251e-07	1.82441e-23	0.0451983	0.057	0.026	3.9338e-19	8.26689e-12	3.10076e-43	0.0836208
ERGIC3	5.01983e-08	0.0833229	0.249	0.177	0.00108237	1.45016e-06	0.0521495	0.24	0.197	0.0312684	9.68929e-12	0.0741912	0.217	0.162	2.08921e-07	1.83852e-15	0.0764325	0.296	0.237	3.96422e-11	1.45016e-06	7.35408e-15	0.0833229
SIPA1	9.1739e-28	0.0830121	0.073	0.013	1.97808e-23	2.68058e-33	0.0623594	0.066	0.02	5.77986e-29	5.44887e-13	0.0357129	0.057	0.029	1.17488e-08	1.21843e-20	0.0409817	0.059	0.029	2.62718e-16	5.44887e-13	1.07223e-32	0.0830121
TRIM2	2.8294e-12	0.0774021	0.107	0.051	6.10076e-08	1.24897e-26	0.0828962	0.138	0.071	2.69303e-22	2.21845e-16	0.0635042	0.112	0.066	4.78342e-12	3.60446e-13	0.0501716	0.114	0.079	7.77194e-09	2.8294e-12	4.99589e-26	0.0828962
TMEM263	2.2034e-15	0.0828547	0.101	0.041	4.75098e-11	2.00989e-24	0.070721	0.102	0.048	4.33373e-20	1.40852e-07	0.0439159	0.116	0.084	0.00303704	3.07844e-14	0.0508854	0.121	0.083	6.63774e-10	1.40852e-07	8.03957e-24	0.0828547
SYT8	1.38813e-08	0.072771	0.126	0.073	0.000299308	4.95626e-10	0.0437941	0.104	0.067	1.06867e-05	8.05142e-07	0.0270755	0.049	0.03	0.0173605	3.90467e-33	0.0826824	0.116	0.061	8.41924e-29	8.05142e-07	1.56187e-32	0.0826824
RIMKLA	3.39769e-30	0.0826519	0.069	0.01	7.32609e-26	1.68393e-46	0.0791381	0.078	0.02	3.63088e-42	1.81834e-39	0.0523985	0.044	0.008	3.9207e-35	4.65794e-68	0.0638933	0.057	0.012	1.00435e-63	3.39769e-30	1.86318e-67	0.0826519
PPARA	1.20986e-16	0.0781469	0.085	0.029	2.60869e-12	2.54583e-33	0.0825377	0.103	0.042	5.48933e-29	2.01305e-15	0.0420302	0.058	0.028	4.34054e-11	4.98178e-12	0.0393028	0.085	0.056	1.07417e-07	4.98178e-12	1.01833e-32	0.0825377
CCDC18-AS1	6.39505e-15	0.052376	0.049	0.012	1.3789e-10	3.32453e-31	0.0557732	0.054	0.014	7.16836e-27	1.76939e-30	0.0471767	0.042	0.01	3.81516e-26	3.85514e-69	0.0821501	0.081	0.023	8.31244e-65	6.39505e-15	1.54205e-68	0.0821501
EBLN3P	2.46969e-12	0.0738746	0.1	0.045	5.32514e-08	4.43504e-17	0.0629516	0.111	0.062	9.56284e-13	9.18798e-23	0.08212	0.13	0.072	1.98111e-18	1.728e-15	0.0615758	0.144	0.101	3.72591e-11	2.46969e-12	3.67519e-22	0.08212
SESTD1	2.00472e-11	0.0677171	0.092	0.042	4.32258e-07	8.30554e-30	0.0820993	0.104	0.045	1.79084e-25	3.04602e-15	0.0578013	0.075	0.039	6.56784e-11	2.32921e-11	0.0393129	0.075	0.049	5.02225e-07	2.32921e-11	3.32222e-29	0.0820993
EHBP1L1	7.32758e-12	0.0639501	0.074	0.029	1.57997e-07	1.44819e-33	0.0820246	0.106	0.043	3.12259e-29	4.96946e-27	0.0608571	0.074	0.029	1.07152e-22	1.54494e-41	0.0773149	0.099	0.044	3.33121e-37	7.32758e-12	6.17977e-41	0.0820246
PRELID2	1.20145e-21	0.0820126	0.082	0.022	2.59058e-17	3.6878e-23	0.062795	0.081	0.035	7.95163e-19	3.07347e-15	0.0351702	0.042	0.017	6.62702e-11	6.39459e-13	0.0316429	0.055	0.031	1.3788e-08	6.39459e-13	1.47512e-22	0.0820126
IDS	2.38917e-17	0.0816016	0.082	0.027	5.15152e-13	1.24937e-28	0.0707896	0.089	0.036	2.69389e-24	1.73492e-12	0.0404068	0.058	0.03	3.74083e-08	1.61123e-22	0.0497613	0.074	0.038	3.47413e-18	1.73492e-12	4.99748e-28	0.0816016
FAM8A1	9.77816e-15	0.0687638	0.076	0.027	2.10837e-10	9.98485e-32	0.0814162	0.109	0.046	2.15293e-27	1.96681e-08	0.0329242	0.059	0.035	0.000424083	4.86459e-08	0.0285825	0.067	0.046	0.0010489	4.86459e-08	3.99394e-31	0.0814162
CLCN3	3.17641e-07	0.0694437	0.191	0.13	0.00684899	6.35996e-16	0.0809674	0.231	0.161	1.37134e-11	5.68376e-08	0.0522945	0.167	0.127	0.00122553	5.36173e-10	0.051221	0.201	0.161	1.1561e-05	3.17641e-07	2.54399e-15	0.0809674
ATP9A	1.00345e-16	0.0808697	0.092	0.033	2.16363e-12	7.11064e-27	0.0763215	0.109	0.05	1.5332e-22	6.61857e-22	0.0462501	0.054	0.02	1.4271e-17	1.40822e-20	0.0451496	0.065	0.033	3.03641e-16	1.00345e-16	2.84425e-26	0.0808697
C11orf49	7.45839e-10	0.0431016	0.05	0.018	1.60818e-05	2.85269e-52	0.0804742	0.076	0.017	6.15097e-48	7.24162e-20	0.0361094	0.04	0.013	1.56144e-15	1.20597e-43	0.0607489	0.067	0.023	2.60032e-39	7.45839e-10	1.14108e-51	0.0804742
NDNF	2.35262e-31	0.0759502	0.063	0.007	5.07271e-27	3.44017e-69	0.0804085	0.066	0.008	7.4177e-65	2.48315e-25	0.0345324	0.03	0.006	5.35417e-21	8.70415e-43	0.036225	0.031	0.005	1.87679e-38	2.48315e-25	1.37607e-68	0.0804085
GATAD1	6.86777e-11	0.0803453	0.133	0.072	1.48083e-06	3.30598e-11	0.0580626	0.145	0.099	7.12836e-07	3.32943e-09	0.0486039	0.112	0.077	7.17893e-05	1.59542e-07	0.0408	0.154	0.124	0.00344005	1.59542e-07	1.32239e-10	0.0803453
MKLN1	3.35898e-12	0.0706768	0.09	0.039	7.24264e-08	6.36203e-26	0.0802234	0.124	0.062	1.37178e-21	1.62118e-09	0.0401977	0.081	0.051	3.49559e-05	3.04328e-10	0.038694	0.094	0.066	6.56193e-06	1.62118e-09	2.54481e-25	0.0802234
LGALS8	4.28905e-16	0.071323	0.082	0.028	9.24805e-12	9.59139e-27	0.080175	0.117	0.056	2.0681e-22	3.82237e-11	0.0386116	0.059	0.032	8.2418e-07	6.31677e-08	0.0266034	0.061	0.041	0.00136202	6.31677e-08	3.83656e-26	0.080175
STBD1	1.16218e-23	0.0799802	0.071	0.015	2.50589e-19	3.38092e-46	0.0795482	0.076	0.019	7.28995e-42	1.87682e-24	0.0371867	0.035	0.009	4.04679e-20	4.36605e-26	0.0324602	0.034	0.011	9.41409e-22	1.16218e-23	1.35237e-45	0.0799802
RALGAPA2	1.9847e-13	0.0799743	0.12	0.057	4.27941e-09	1.97702e-20	0.0762642	0.132	0.074	4.26285e-16	9.18062e-20	0.0661886	0.104	0.056	1.97952e-15	3.51869e-11	0.0445357	0.112	0.08	7.587e-07	3.51869e-11	7.90808e-20	0.0799743
DPP4	1.50034e-23	0.0798797	0.078	0.018	3.23503e-19	1.73184e-45	0.0669852	0.06	0.012	3.73419e-41	3.64688e-27	0.0435015	0.037	0.009	7.86341e-23	1.24635e-49	0.0652525	0.067	0.022	2.68739e-45	1.50034e-23	4.98541e-49	0.0798797
PRKAA1	2.46982e-07	0.0588161	0.12	0.073	0.00532543	3.00738e-20	0.0795033	0.15	0.088	6.48451e-16	2.53516e-12	0.0575469	0.113	0.072	5.4663e-08	9.92896e-19	0.0626603	0.136	0.09	2.14088e-14	2.46982e-07	1.20295e-19	0.0795033
TRIM15	4.29571e-12	0.0528724	0.06	0.021	9.26241e-08	3.89083e-38	0.0794352	0.082	0.026	8.38941e-34	9.80285e-11	0.0280893	0.036	0.016	2.11369e-06	4.31534e-16	0.0335562	0.045	0.022	9.30473e-12	9.80285e-11	1.55633e-37	0.0794352
LETMD1	6.39606e-12	0.072827	0.104	0.049	1.37912e-07	7.33595e-31	0.0793321	0.107	0.046	1.58178e-26	4.27895e-13	0.0445725	0.07	0.038	9.22627e-09	4.314e-21	0.0622568	0.12	0.074	9.30184e-17	6.39606e-12	2.93438e-30	0.0793321
KIAA1109	1.11022e-08	0.058902	0.099	0.053	0.000239386	2.98692e-22	0.0792154	0.13	0.07	6.44039e-18	5.52926e-17	0.0604994	0.099	0.055	1.19222e-12	8.80308e-19	0.058916	0.114	0.072	1.89812e-14	1.11022e-08	1.19477e-21	0.0792154
KIAA1191	2.09288e-15	0.079075	0.103	0.042	4.51266e-11	1.004e-20	0.0682178	0.111	0.058	2.16483e-16	1.39155e-11	0.042676	0.07	0.04	3.00046e-07	4.02998e-12	0.0401034	0.084	0.055	8.68945e-08	1.39155e-11	4.01601e-20	0.079075
PLD3	1.56713e-10	0.078955	0.132	0.072	3.37904e-06	1.52945e-15	0.0670893	0.133	0.081	3.29781e-11	1.68254e-08	0.0424205	0.101	0.069	0.000362789	1.30645e-15	0.056311	0.135	0.093	2.81696e-11	1.68254e-08	5.22579e-15	0.078955
CCDC28A	9.95084e-20	0.0787838	0.081	0.024	2.1456e-15	1.69193e-21	0.0538651	0.068	0.028	3.64815e-17	4.10103e-31	0.0623497	0.069	0.024	8.84265e-27	5.69489e-29	0.0574043	0.08	0.039	1.22793e-24	9.95084e-20	1.64041e-30	0.0787838
PIGP	5.14178e-11	0.0777046	0.134	0.072	1.10867e-06	2.56362e-11	0.0542155	0.124	0.082	5.52767e-07	3.93097e-08	0.0425595	0.099	0.068	0.000847596	1.44788e-28	0.0787258	0.155	0.095	3.12193e-24	3.93097e-08	5.79153e-28	0.0787258
RLF	2.71154e-19	0.0787038	0.08	0.024	5.84663e-15	3.44962e-32	0.0742135	0.093	0.036	7.43808e-28	3.46921e-09	0.0319305	0.049	0.027	7.48031e-05	6.52687e-18	0.0428976	0.065	0.035	1.40732e-13	3.46921e-09	1.37985e-31	0.0787038
HSPB1	1.83203e-11	0.078592	0.095	0.044	3.95023e-07	7.9463e-20	0.0593587	0.075	0.034	1.71338e-15	1.57836e-12	0.0526482	0.072	0.04	3.40325e-08	3.74677e-17	0.0454979	0.076	0.044	8.07879e-13	1.83203e-11	3.17852e-19	0.078592
IST1	4.88411e-13	0.078592	0.111	0.052	1.05311e-08	4.50733e-19	0.066559	0.114	0.062	9.7187e-15	4.88456e-09	0.040167	0.081	0.052	0.000105321	6.95303e-09	0.0370192	0.105	0.077	0.000149921	6.95303e-09	1.80293e-18	0.078592
TJP3	1.67442e-06	0.041979	0.06	0.03	0.036104	4.64437e-22	0.0626486	0.087	0.04	1.00142e-17	7.47979e-30	0.078561	0.1	0.044	1.61279e-25	2.19804e-16	0.0459393	0.081	0.049	4.73942e-12	1.67442e-06	2.99192e-29	0.078561
CDHR2	4.26093e-14	0.052194	0.052	0.014	9.18743e-10	6.974e-57	0.0785268	0.069	0.012	1.50373e-52	7.5736e-55	0.0696088	0.06	0.011	1.63302e-50	3.08976e-68	0.0738876	0.07	0.018	6.66214e-64	4.26093e-14	1.2359e-67	0.0785268
RSPH3	9.00852e-09	0.051649	0.069	0.032	0.000194242	5.33692e-28	0.0784901	0.109	0.049	1.15075e-23	1.82356e-20	0.0554672	0.064	0.028	3.93196e-16	1.58991e-16	0.0447514	0.079	0.047	3.42817e-12	9.00852e-09	2.13477e-27	0.0784901
TPT1-AS1	6.20197e-21	0.0630571	0.051	0.008	1.33727e-16	5.42815e-56	0.0781597	0.068	0.012	1.17042e-51	5.20225e-17	0.0262689	0.026	0.007	1.12171e-12	4.17783e-49	0.0558291	0.052	0.014	9.00823e-45	5.20225e-17	2.17126e-55	0.0781597
ZNF160	3.2418e-25	0.0781163	0.069	0.013	6.98998e-21	1.60799e-44	0.0779893	0.072	0.018	3.46715e-40	1.51641e-21	0.0343659	0.032	0.008	3.26969e-17	2.64456e-32	0.047619	0.053	0.019	5.70221e-28	1.51641e-21	6.43196e-44	0.0781163
CRYBG3	8.45135e-18	0.0779215	0.084	0.027	1.82228e-13	7.57728e-30	0.0748027	0.093	0.037	1.63381e-25	4.5477e-10	0.0385291	0.067	0.039	9.80575e-06	7.19836e-10	0.0348816	0.074	0.049	1.55211e-05	7.19836e-10	3.03091e-29	0.0779215
SOS2	1.90609e-06	0.037532	0.057	0.028	0.0410992	2.53017e-34	0.0778723	0.092	0.034	5.45556e-30	1.24512e-18	0.0479972	0.06	0.026	2.68473e-14	7.26454e-16	0.035442	0.056	0.03	1.56638e-11	1.90609e-06	1.01207e-33	0.0778723
ITGB5	1.74633e-11	0.0777353	0.122	0.062	3.76544e-07	7.81795e-13	0.0542658	0.118	0.074	1.68571e-08	1.98224e-06	0.0284327	0.063	0.041	0.0427411	8.95282e-08	0.032081	0.076	0.054	0.00193041	1.98224e-06	3.12718e-12	0.0777353
YIPF3	7.3163e-08	0.0741621	0.196	0.132	0.00157754	2.88613e-10	0.0578043	0.195	0.144	6.22306e-06	1.19813e-10	0.0693063	0.21	0.159	2.58341e-06	6.8612e-18	0.0777292	0.257	0.197	1.47941e-13	7.3163e-08	2.74448e-17	0.0777292
SORBS2	6.94001e-14	0.077721	0.101	0.043	1.4964e-09	1.90283e-14	0.0573741	0.102	0.059	4.10287e-10	9.34167e-25	0.0721084	0.09	0.041	2.01425e-20	2.91421e-19	0.0562431	0.104	0.064	6.28362e-15	6.94001e-14	3.73667e-24	0.077721
DIAPH2	1.67683e-12	0.0747033	0.106	0.049	3.61559e-08	2.22459e-22	0.0775332	0.131	0.071	4.79666e-18	2.92361e-09	0.0371939	0.064	0.038	6.30389e-05	8.36448e-09	0.0342875	0.076	0.053	0.000180355	8.36448e-09	8.89835e-22	0.0775332
NPC1L1	2.99332e-09	0.0414245	0.044	0.015	6.45419e-05	6.95312e-45	0.0773579	0.077	0.02	1.49923e-40	3.26357e-23	0.039597	0.04	0.012	7.0369e-19	5.11783e-12	0.0262576	0.038	0.02	1.10351e-07	2.99332e-09	2.78125e-44	0.0773579
CHPT1	2.68501e-08	0.0719839	0.155	0.097	0.000578942	2.17034e-12	0.0597199	0.145	0.097	4.67969e-08	8.37552e-15	0.0636607	0.133	0.084	1.80593e-10	1.99715e-22	0.0769509	0.181	0.123	4.30626e-18	2.68501e-08	7.98861e-22	0.0769509
SP100	1.66461e-15	0.0768264	0.097	0.038	3.58923e-11	1.35416e-23	0.0679212	0.097	0.045	2.91984e-19	8.47822e-07	0.0279096	0.058	0.037	0.0182807	2.8786e-28	0.0607567	0.089	0.045	6.20685e-24	8.47822e-07	1.15144e-27	0.0768264
CTSS	2.35949e-27	0.0768065	0.065	0.01	5.08753e-23	1.6008e-40	0.0605603	0.053	0.011	3.45165e-36	2.4178e-43	0.057251	0.048	0.009	5.21325e-39	3.81243e-24	0.0317245	0.032	0.011	8.22037e-20	3.81243e-24	9.67119e-43	0.0768065
TNFRSF1A	1.48661e-07	0.0576583	0.123	0.074	0.00320543	2.77315e-20	0.0767303	0.14	0.08	5.97946e-16	8.40922e-14	0.0592528	0.116	0.073	1.8132e-09	3.12241e-10	0.0434808	0.127	0.094	6.73255e-06	1.48661e-07	1.10926e-19	0.0767303
TMEM179B	5.39389e-07	0.0766361	0.202	0.142	0.0116303	3.44088e-10	0.0618184	0.19	0.14	7.41923e-06	2.42474e-13	0.0658876	0.163	0.111	5.22823e-09	5.18e-16	0.070484	0.213	0.161	1.11691e-11	5.39389e-07	2.072e-15	0.0766361
SH3D21	2.1019e-27	0.0611838	0.047	0.004	4.53211e-23	3.38721e-63	0.0764812	0.061	0.008	7.3035e-59	2.61717e-16	0.0168735	0.014	0.002	5.64314e-12	1.70222e-34	0.0244534	0.019	0.002	3.67033e-30	2.61717e-16	1.35488e-62	0.0764812
PSD3	4.62918e-08	0.0466365	0.065	0.03	0.000998143	6.38145e-16	0.0490779	0.072	0.035	1.37597e-11	5.51949e-11	0.0354955	0.051	0.027	1.19011e-06	1.27313e-43	0.0761756	0.095	0.041	2.74513e-39	4.62918e-08	5.09254e-43	0.0761756
RETSAT	2.79342e-10	0.0632231	0.097	0.047	6.02316e-06	1.99511e-12	0.0536315	0.114	0.071	4.30187e-08	3.88705e-22	0.0761508	0.114	0.061	8.38125e-18	7.25771e-09	0.0441534	0.123	0.093	0.000156491	7.25771e-09	1.55482e-21	0.0761508
NT5C3A	1.65075e-06	0.0533398	0.108	0.066	0.0355935	1.30561e-09	0.0495441	0.125	0.086	2.81515e-05	2.2588e-22	0.0748629	0.125	0.069	4.87044e-18	2.41765e-09	0.0418393	0.127	0.096	5.21293e-05	1.65075e-06	9.03522e-22	0.0748629
SMIM24	1.51413e-22	0.0746976	0.064	0.013	3.26478e-18	8.6649e-27	0.0447831	0.035	0.007	1.86833e-22	4.19016e-28	0.0413226	0.031	0.006	9.03482e-24	8.90314e-20	0.0401718	0.051	0.024	1.9197e-15	8.90314e-20	1.67606e-27	0.0746976
TUG1	1.01328e-07	0.0600588	0.111	0.064	0.00218484	1.47958e-18	0.0746406	0.135	0.079	3.19027e-14	6.6243e-08	0.0480315	0.114	0.081	0.00142833	6.42143e-07	0.0440462	0.157	0.128	0.0138459	6.42143e-07	5.91831e-18	0.0746406
OFD1	2.40173e-19	0.0746216	0.076	0.021	5.17861e-15	2.63728e-15	0.0452988	0.063	0.03	5.6865e-11	7.82857e-13	0.0369138	0.053	0.026	1.688e-08	2.6812e-12	0.0361789	0.067	0.041	5.78121e-08	2.6812e-12	9.60692e-19	0.0746216
GPR153	1.72037e-10	0.0470897	0.05	0.017	3.70947e-06	4.43606e-20	0.0473964	0.047	0.016	9.56503e-16	2.55286e-24	0.0411775	0.035	0.009	5.50448e-20	1.54671e-81	0.07452	0.055	0.009	3.33501e-77	1.72037e-10	6.18682e-81	0.07452
RABGAP1L	8.71733e-07	0.0460359	0.061	0.03	0.0187963	3.15086e-31	0.0744271	0.091	0.036	6.79387e-27	2.31197e-23	0.0642434	0.083	0.038	4.98507e-19	4.26423e-16	0.0447455	0.08	0.048	9.19454e-12	8.71733e-07	1.26034e-30	0.0744271
CRIM1	1.27339e-08	0.0530202	0.076	0.036	0.000274568	3.2029e-27	0.0738744	0.1	0.044	6.90609e-23	1.97845e-06	0.0281188	0.055	0.035	0.0426593	5.9619e-19	0.0421898	0.064	0.034	1.2855e-14	1.97845e-06	1.28116e-26	0.0738744
KIAA2026	2.1344e-10	0.0610257	0.075	0.033	4.60219e-06	5.87875e-26	0.0738744	0.101	0.046	1.26758e-21	2.72353e-11	0.0420688	0.07	0.04	5.87248e-07	1.57856e-18	0.0553084	0.101	0.062	3.4037e-14	2.1344e-10	2.3515e-25	0.0738744
FAM214B	7.02733e-27	0.0736785	0.059	0.008	1.51523e-22	9.1432e-45	0.0720667	0.071	0.017	1.97146e-40	2.53014e-27	0.0434254	0.04	0.01	5.4555e-23	1.09638e-51	0.0530796	0.049	0.012	2.36403e-47	7.02733e-27	4.38554e-51	0.0736785
ABI1	1.33957e-12	0.0735772	0.105	0.048	2.88838e-08	5.34307e-16	0.0605587	0.112	0.064	1.15207e-11	3.99764e-08	0.0377478	0.085	0.056	0.000861972	1.48398e-08	0.0351332	0.095	0.069	0.000319975	3.99764e-08	2.13723e-15	0.0735772
AC005256.1	4.53642e-24	0.0734469	0.063	0.012	9.78143e-20	3.98001e-21	0.0376177	0.038	0.011	8.5817e-17	7.38433e-10	0.0178847	0.02	0.007	1.59221e-05	1.44839e-29	0.0420586	0.046	0.017	3.12303e-25	7.38433e-10	5.79358e-29	0.0734469
PICALM	7.89744e-12	0.073424	0.103	0.048	1.70285e-07	8.19054e-20	0.0716474	0.125	0.069	1.76604e-15	7.19932e-09	0.0412277	0.084	0.054	0.000155232	3.13636e-08	0.0340025	0.081	0.058	0.000676262	3.13636e-08	3.27622e-19	0.073424
JAML	8.2105e-23	0.0505392	0.037	0.003	1.77035e-18	3.69416e-60	0.0554375	0.04	0.002	7.96536e-56	4.6665e-50	0.0410938	0.028	0.001	1.00619e-45	1.29316e-111	0.0733345	0.055	0.005	2.78831e-107	8.2105e-23	5.17264e-111	0.0733345
CHMP4C	1.41676e-14	0.0733277	0.089	0.035	3.05481e-10	1.22026e-20	0.0710276	0.117	0.062	2.63113e-16	3.81333e-10	0.0321278	0.049	0.026	8.2223e-06	2.09951e-10	0.0358987	0.081	0.055	4.52695e-06	3.81333e-10	4.88105e-20	0.0733277
RAP2B	2.50921e-09	0.073122	0.091	0.046	5.41036e-05	1.10914e-06	0.0431056	0.091	0.063	0.0239152	1.53754e-06	0.0422127	0.092	0.066	0.0331524	9.82625e-08	0.0471239	0.108	0.082	0.00211874	1.53754e-06	1.00368e-08	0.073122
FRY	8.36335e-33	0.0688462	0.047	0.002	1.80331e-28	6.35518e-74	0.0730929	0.054	0.003	1.3703e-69	9.22376e-40	0.0328832	0.024	0.001	1.98883e-35	7.67082e-58	0.0379084	0.028	0.002	1.65398e-53	8.36335e-33	2.54207e-73	0.0730929
ANXA13	4.67498e-07	0.0582815	0.086	0.047	0.0100802	1.72674e-08	0.0277986	0.057	0.032	0.000372319	6.07921e-26	0.0621015	0.073	0.029	1.3108e-21	1.12493e-26	0.0726528	0.117	0.067	2.42558e-22	4.67498e-07	4.49972e-26	0.0726528
GPBP1L1	6.95321e-13	0.0721403	0.103	0.046	1.49925e-08	1.45989e-20	0.0704332	0.115	0.061	3.1478e-16	8.07743e-10	0.0417873	0.077	0.047	1.74166e-05	1.09224e-12	0.042058	0.097	0.065	2.35509e-08	8.07743e-10	5.83954e-20	0.0721403
ZNF654	8.19845e-25	0.0720373	0.062	0.011	1.76775e-20	5.34298e-31	0.0629165	0.07	0.023	1.15205e-26	8.13966e-15	0.0338429	0.04	0.016	1.75507e-10	1.22125e-29	0.0426708	0.049	0.018	2.63326e-25	8.13966e-15	2.13719e-30	0.0720373
FAM110C	6.81852e-17	0.0719189	0.073	0.022	1.47021e-12	3.08758e-27	0.0611309	0.07	0.025	6.65743e-23	2.2863e-11	0.0414083	0.042	0.02	4.92971e-07	1.39263e-19	0.0370797	0.049	0.023	3.00278e-15	2.2863e-11	1.23503e-26	0.0719189
YIPF4	1.0698e-09	0.0703737	0.127	0.07	2.30671e-05	2.32441e-17	0.0715369	0.141	0.085	5.01189e-13	9.27525e-16	0.0670839	0.127	0.078	1.99993e-11	7.71233e-21	0.069861	0.154	0.103	1.66293e-16	1.0698e-09	3.08493e-20	0.0715369
CPEB4	3.02837e-07	0.0513546	0.07	0.036	0.00652978	6.42758e-22	0.0715064	0.11	0.056	1.38592e-17	3.54786e-09	0.0319842	0.056	0.032	7.64989e-05	5.47466e-11	0.0324922	0.059	0.036	1.18045e-06	3.02837e-07	2.57103e-21	0.0715064
WDR26	1.43512e-16	0.0714099	0.086	0.03	3.0944e-12	2.00366e-15	0.0543864	0.091	0.05	4.32029e-11	1.20557e-07	0.0337304	0.07	0.045	0.00259944	1.67629e-18	0.0492458	0.083	0.048	3.61442e-14	1.20557e-07	6.70517e-18	0.0714099
COL4A4	7.3697e-07	0.0507411	0.074	0.039	0.0158905	1.17466e-07	0.0387582	0.091	0.061	0.00253279	7.10777e-21	0.0713465	0.101	0.052	1.53258e-16	3.38101e-11	0.0409827	0.091	0.062	7.29013e-07	7.3697e-07	2.84311e-20	0.0713465
MIGA1	1.50845e-10	0.0695978	0.104	0.052	3.25251e-06	1.69353e-19	0.0710619	0.114	0.062	3.65158e-15	1.48764e-13	0.0546626	0.085	0.049	3.20766e-09	3.36301e-20	0.0620751	0.118	0.073	7.25132e-16	1.50845e-10	1.3452e-19	0.0710619
ITGB6	3.59403e-09	0.0350083	0.036	0.011	7.74944e-05	1.50165e-37	0.0710371	0.071	0.02	3.23786e-33	9.63867e-17	0.0338601	0.039	0.014	2.07829e-12	2.7605e-31	0.0398885	0.041	0.013	5.95218e-27	3.59403e-09	6.0066e-37	0.0710371
TCP11L2	1.03838e-22	0.0700848	0.062	0.012	2.23896e-18	1.84016e-48	0.0709851	0.066	0.014	3.96775e-44	3.21112e-31	0.0466284	0.041	0.009	6.92381e-27	3.18327e-35	0.0454896	0.046	0.015	6.86376e-31	1.03838e-22	7.36063e-48	0.0709851
TMEM87B	5.4662e-08	0.0633837	0.124	0.074	0.00117862	1.20633e-16	0.0708399	0.149	0.093	2.60109e-12	2.86155e-10	0.0517284	0.114	0.076	6.17006e-06	1.69651e-11	0.044454	0.109	0.076	3.65802e-07	5.4662e-08	4.82532e-16	0.0708399
AL121839.2	2.14907e-10	0.0300274	0.027	0.005	4.63383e-06	1.91284e-55	0.0704484	0.057	0.008	4.12448e-51	1.29708e-27	0.0416936	0.037	0.009	2.79677e-23	6.27417e-15	0.021351	0.022	0.008	1.35284e-10	2.14907e-10	7.65138e-55	0.0704484
PTPRK	8.20785e-11	0.070331	0.096	0.046	1.76978e-06	3.13486e-17	0.0615182	0.108	0.06	6.75938e-13	2.345e-14	0.0533951	0.076	0.041	5.05629e-10	1.31333e-10	0.0372006	0.078	0.052	2.8318e-06	1.31333e-10	1.25394e-16	0.070331
NR4A2	2.00335e-20	0.070177	0.062	0.014	4.31962e-16	1.60091e-16	0.0397886	0.042	0.015	3.45188e-12	1.34076e-08	0.0246142	0.03	0.014	0.000289095	9.38907e-13	0.0273864	0.036	0.018	2.02447e-08	1.34076e-08	8.01339e-20	0.070177
HDAC11	5.55663e-29	0.0701414	0.058	0.007	1.19812e-24	7.6641e-41	0.0577694	0.052	0.01	1.65253e-36	1.94484e-14	0.0254048	0.027	0.008	4.19346e-10	6.03093e-57	0.05832	0.053	0.012	1.30039e-52	1.94484e-14	2.41237e-56	0.0701414
FEM1C	1.12125e-17	0.0643527	0.065	0.018	2.41764e-13	1.28767e-34	0.0697306	0.074	0.024	2.77648e-30	1.89045e-18	0.0358767	0.037	0.012	4.07619e-14	5.3797e-20	0.0332223	0.04	0.017	1.15997e-15	1.12125e-17	5.15069e-34	0.0697306
TUT7	2.16249e-12	0.0638818	0.079	0.032	4.66275e-08	5.24869e-21	0.0697254	0.101	0.051	1.13172e-16	2.83625e-10	0.0422828	0.077	0.047	6.11551e-06	7.09275e-09	0.0347082	0.084	0.059	0.000152934	7.09275e-09	2.09947e-20	0.0697254
ATP7A	2.56537e-21	0.0649128	0.058	0.011	5.53146e-17	1.63395e-56	0.0697126	0.057	0.008	3.52312e-52	2.38819e-16	0.0293456	0.028	0.009	5.14942e-12	7.15086e-34	0.0417638	0.042	0.012	1.54187e-29	2.38819e-16	6.5358e-56	0.0697126
TCEA3	2.66847e-15	0.0565431	0.049	0.012	5.75376e-11	9.14399e-10	0.0236513	0.029	0.012	1.97163e-05	8.65374e-24	0.054502	0.062	0.024	1.86592e-19	4.20955e-42	0.0696536	0.087	0.036	9.07664e-38	9.14399e-10	1.68382e-41	0.0696536
NMRK1	3.6376e-19	0.0693991	0.065	0.016	7.8434e-15	1.58246e-31	0.066185	0.074	0.025	3.41209e-27	2.35859e-21	0.0520814	0.059	0.024	5.08559e-17	5.86579e-25	0.0495926	0.072	0.035	1.26478e-20	3.6376e-19	6.32982e-31	0.0693991
TMEM51-AS1	1.10648e-19	0.0494169	0.034	0.003	2.38579e-15	1.04268e-52	0.069155	0.053	0.007	2.24822e-48	6.19414e-18	0.0252088	0.021	0.004	1.33558e-13	1.94208e-26	0.0288509	0.026	0.007	4.18751e-22	6.19414e-18	4.1707e-52	0.069155
TMPRSS2	8.20795e-20	0.0687678	0.061	0.013	1.7698e-15	4.42409e-23	0.0691057	0.086	0.038	9.53922e-19	1.04128e-14	0.0486724	0.069	0.036	2.2452e-10	8.01716e-11	0.0249254	0.04	0.022	1.72866e-06	8.01716e-11	1.76963e-22	0.0691057
VLDLR	1.1267e-11	0.0427511	0.043	0.012	2.42939e-07	2.04612e-39	0.0690855	0.069	0.018	4.41184e-35	6.28773e-21	0.0316429	0.03	0.008	1.35576e-16	7.13618e-25	0.0325671	0.034	0.011	1.5387e-20	1.1267e-11	8.18447e-39	0.0690855
ZC3H6	6.37725e-13	0.0690467	0.086	0.035	1.37506e-08	3.5163e-17	0.0647269	0.107	0.059	7.58184e-13	5.73606e-07	0.0297289	0.053	0.033	0.0123681	2.7777e-07	0.0295887	0.079	0.057	0.00598928	5.73606e-07	1.40652e-16	0.0690467
LINC00685	8.86939e-18	0.068937	0.064	0.017	1.91242e-13	5.07045e-22	0.0528341	0.059	0.022	1.09329e-17	1.06471e-19	0.0375327	0.038	0.012	2.29573e-15	3.60149e-26	0.0468391	0.059	0.026	7.76553e-22	8.86939e-18	1.44059e-25	0.068937
YPEL2	1.12194e-22	0.0606552	0.048	0.007	2.41912e-18	6.19513e-56	0.0689224	0.056	0.007	1.33579e-51	6.54986e-31	0.0422105	0.036	0.007	1.41228e-26	6.18876e-50	0.0548053	0.052	0.013	1.33442e-45	1.12194e-22	2.47805e-55	0.0689224
STAT6	1.93413e-15	0.0686914	0.078	0.027	4.17038e-11	2.81509e-20	0.062529	0.093	0.046	6.0699e-16	8.75555e-11	0.0364486	0.06	0.034	1.88787e-06	1.58774e-09	0.0340799	0.075	0.051	3.42348e-05	1.58774e-09	1.12604e-19	0.0686914
TM2D1	1.75518e-12	0.0681912	0.096	0.042	3.78453e-08	2.63449e-13	0.0512542	0.092	0.053	5.68048e-09	8.87887e-08	0.032803	0.065	0.041	0.00191446	1.34777e-15	0.0431171	0.084	0.051	2.90606e-11	8.87887e-08	5.39107e-15	0.0681912
BIRC2	1.0319e-12	0.0681666	0.091	0.039	2.22498e-08	2.60604e-17	0.0564471	0.1	0.054	5.61915e-13	2.46689e-13	0.0460106	0.078	0.043	5.31911e-09	3.3399e-09	0.0347114	0.086	0.06	7.2015e-05	3.3399e-09	1.04242e-16	0.0681666
ZBTB41	3.34227e-11	0.0680708	0.085	0.038	7.20659e-07	1.57152e-20	0.0658212	0.108	0.056	3.38851e-16	1.9658e-14	0.0495937	0.078	0.042	4.23865e-10	1.80198e-14	0.045018	0.083	0.051	3.88543e-10	3.34227e-11	6.28608e-20	0.0680708
OSTF1	2.10009e-10	0.0679214	0.125	0.067	4.52822e-06	2.32082e-14	0.062209	0.119	0.073	5.00416e-10	7.88659e-07	0.0429775	0.093	0.066	0.0170051	1.18252e-07	0.0335718	0.099	0.074	0.00254975	7.88659e-07	9.28329e-14	0.0679214
CPM	4.87659e-25	0.067618	0.053	0.007	1.05149e-20	3.85821e-50	0.067562	0.057	0.009	8.31906e-46	2.28025e-16	0.0240851	0.02	0.005	4.91667e-12	2.03616e-36	0.0416695	0.038	0.01	4.39037e-32	2.28025e-16	1.54328e-49	0.067618
HEPH	2.99643e-23	0.0670808	0.056	0.009	6.4609e-19	4.08246e-32	0.0554472	0.051	0.013	8.80261e-28	4.33638e-29	0.03381	0.027	0.004	9.35009e-25	1.47081e-33	0.0349683	0.032	0.008	3.17137e-29	2.99643e-23	5.88325e-33	0.0670808
PLOD1	1.81375e-14	0.0669424	0.078	0.028	3.9108e-10	1.34605e-25	0.0640649	0.084	0.035	2.90236e-21	5.86156e-11	0.0408886	0.067	0.038	1.26387e-06	6.07751e-10	0.0323485	0.071	0.047	1.31043e-05	6.07751e-10	5.38421e-25	0.0669424
GPR160	2.75775e-10	0.046921	0.056	0.021	5.94626e-06	6.18841e-35	0.0663464	0.071	0.021	1.33435e-30	6.22438e-28	0.051046	0.051	0.016	1.3421e-23	1.40755e-10	0.0263345	0.046	0.027	3.03496e-06	2.75775e-10	2.47537e-34	0.0663464
PSORS1C1	3.25418e-14	0.0590684	0.064	0.02	7.01666e-10	1.63065e-27	0.0662734	0.078	0.03	3.516e-23	2.08219e-06	0.01822	0.032	0.018	0.0448962	2.18747e-44	0.0585763	0.061	0.02	4.71661e-40	2.08219e-06	8.74987e-44	0.0662734
KDM4C	3.51978e-09	0.042485	0.045	0.016	7.58934e-05	1.83739e-36	0.0661474	0.069	0.02	3.96178e-32	6.78122e-13	0.0308986	0.034	0.014	1.46217e-08	9.78813e-22	0.0346816	0.041	0.017	2.11052e-17	3.51978e-09	7.34955e-36	0.0661474
NEK6	5.64648e-14	0.0661066	0.08	0.03	1.21749e-09	2.10657e-22	0.0557333	0.07	0.028	4.54218e-18	1.74168e-13	0.0420297	0.05	0.024	3.75542e-09	9.89558e-21	0.048457	0.07	0.037	2.13369e-16	1.74168e-13	8.42627e-22	0.0661066
CDK19	7.9819e-18	0.0657986	0.061	0.015	1.72106e-13	3.53701e-27	0.0543226	0.058	0.018	7.6265e-23	3.52562e-10	0.0267732	0.034	0.015	7.60194e-06	4.29149e-17	0.0359482	0.052	0.026	9.2533e-13	3.52562e-10	1.4148e-26	0.0657986
TPCN1	1.35982e-10	0.044374	0.047	0.015	2.93205e-06	1.64281e-26	0.0657471	0.077	0.03	3.54223e-22	1.07109e-11	0.0367218	0.058	0.031	2.30949e-07	2.24978e-08	0.0268451	0.055	0.036	0.000485098	2.24978e-08	6.57125e-26	0.0657471
HNF4A	2.80703e-09	0.0496809	0.07	0.031	6.05253e-05	9.653e-29	0.0656397	0.081	0.031	2.08138e-24	3.39502e-22	0.0531673	0.063	0.025	7.32035e-18	2.61914e-22	0.0460653	0.065	0.032	5.64739e-18	2.80703e-09	3.8612e-28	0.0656397
DDX3Y	6.53786e-12	0.0655851	0.079	0.033	1.40969e-07	1.98814e-10	0.031042	0.053	0.027	4.28682e-06	1.90227e-07	0.0291234	0.055	0.033	0.00410168	9.81871e-16	0.039936	0.068	0.039	2.11711e-11	1.90227e-07	3.92748e-15	0.0655851
SKAP2	5.56732e-13	0.0654809	0.078	0.03	1.20042e-08	2.98641e-22	0.0624479	0.084	0.037	6.4393e-18	1.55127e-14	0.05154	0.084	0.047	3.34484e-10	4.7244e-15	0.049214	0.105	0.069	1.01868e-10	5.56732e-13	1.19457e-21	0.0654809
STIM2	5.9404e-07	0.0653501	0.124	0.078	0.0128087	2.5352e-07	0.0389267	0.123	0.089	0.0054664	3.61668e-09	0.0526371	0.124	0.087	7.79828e-05	7.09758e-14	0.0535172	0.142	0.101	1.53038e-09	5.9404e-07	2.83903e-13	0.0653501
MTMR11	7.51149e-24	0.0608444	0.052	0.007	1.61963e-19	3.33725e-53	0.0651651	0.054	0.008	7.19579e-49	3.63226e-37	0.0475558	0.04	0.007	7.83188e-33	2.48544e-56	0.0562661	0.052	0.012	5.35912e-52	7.51149e-24	9.94178e-56	0.0651651
HNF1A-AS1	3.9289e-18	0.0647019	0.061	0.015	8.47149e-14	6.31482e-36	0.0597245	0.056	0.013	1.3616e-31	1.31824e-22	0.0493578	0.051	0.018	2.8424e-18	2.54031e-12	0.0365878	0.07	0.044	5.47743e-08	2.54031e-12	2.52593e-35	0.0647019
RNF141	4.82317e-10	0.0646229	0.091	0.044	1.03997e-05	1.89456e-13	0.0523626	0.092	0.053	4.08505e-09	1.54728e-08	0.0375849	0.07	0.044	0.000333624	1.22189e-09	0.0401642	0.1	0.072	2.63463e-05	1.54728e-08	7.57823e-13	0.0646229
AGO4	5.85881e-12	0.0371599	0.032	0.007	1.26328e-07	1.29561e-44	0.0645723	0.057	0.011	2.79359e-40	2.53784e-33	0.042765	0.036	0.007	5.4721e-29	6.20654e-51	0.0478217	0.043	0.009	1.33825e-46	5.85881e-12	2.48262e-50	0.0645723
FCHO2	1.40247e-08	0.0585312	0.093	0.048	0.000302401	3.19492e-19	0.0644324	0.11	0.059	6.88888e-15	6.88876e-07	0.0339428	0.072	0.048	0.0148535	7.27153e-09	0.0334042	0.082	0.058	0.000156789	6.88876e-07	1.27797e-18	0.0644324
PDE5A	8.95248e-08	0.0336975	0.039	0.014	0.00193033	3.77766e-35	0.0643851	0.064	0.018	8.1454e-31	9.85907e-08	0.0194409	0.025	0.011	0.00212581	2.15341e-08	0.0207814	0.032	0.018	0.000464319	9.85907e-08	1.51107e-34	0.0643851
EIF3J-DT	1.07644e-11	0.0445927	0.043	0.012	2.32102e-07	2.72217e-37	0.0643367	0.063	0.016	5.86955e-33	4.96708e-15	0.0306146	0.033	0.012	1.071e-10	2.12963e-14	0.0342025	0.053	0.029	4.59192e-10	1.07644e-11	1.08887e-36	0.0643367
NPSR1-AS1	1.31679e-20	0.056865	0.048	0.007	2.83926e-16	2.15445e-47	0.0643177	0.057	0.01	4.64542e-43	1.72312e-37	0.0370043	0.029	0.003	3.7154e-33	9.29702e-38	0.0379079	0.032	0.007	2.00462e-33	1.31679e-20	8.61779e-47	0.0643177
PLCXD1	2.51302e-07	0.0622469	0.075	0.039	0.00541857	1.12855e-16	0.0641845	0.079	0.04	2.43339e-12	1.25565e-08	0.0302917	0.043	0.023	0.000270743	8.61287e-23	0.0498043	0.067	0.033	1.85711e-18	2.51302e-07	3.44515e-22	0.0641845
RAB8B	1.3451e-10	0.0520651	0.065	0.025	2.90031e-06	1.13376e-25	0.0640909	0.081	0.033	2.44462e-21	1.75605e-11	0.034319	0.054	0.028	3.78639e-07	1.1464e-13	0.0368859	0.063	0.037	2.47187e-09	1.3451e-10	4.53505e-25	0.0640909
BRWD1	2.14295e-07	0.0558426	0.095	0.053	0.00462063	1.14183e-14	0.0638659	0.119	0.072	2.46201e-10	1.57647e-16	0.0623304	0.096	0.053	3.39918e-12	4.22573e-12	0.0462989	0.112	0.078	9.11151e-08	2.14295e-07	6.30587e-16	0.0638659
C6orf141	9.19535e-08	0.0459794	0.067	0.032	0.0019827	1.83216e-25	0.0637703	0.074	0.029	3.9505e-21	8.55979e-10	0.0280444	0.038	0.018	1.84566e-05	2.96933e-13	0.0348306	0.056	0.032	6.40247e-09	9.19535e-08	7.32864e-25	0.0637703
CFAP44	8.049e-19	0.0637432	0.057	0.012	1.73552e-14	1.80299e-24	0.0492203	0.05	0.015	3.88761e-20	4.9168e-17	0.0339343	0.032	0.01	1.06016e-12	1.4659e-41	0.0508647	0.051	0.015	3.16077e-37	4.9168e-17	5.8636e-41	0.0637432
GABARAPL1	4.8272e-22	0.0637008	0.053	0.009	1.04084e-17	9.70677e-31	0.0496834	0.047	0.011	2.09297e-26	2.43603e-21	0.0334408	0.032	0.008	5.25256e-17	6.29928e-39	0.0419789	0.041	0.011	1.35825e-34	2.43603e-21	2.51971e-38	0.0637008
STX4	8.81142e-14	0.0635516	0.069	0.024	1.89992e-09	1.62139e-15	0.0475989	0.07	0.034	3.49605e-11	6.06119e-08	0.0301927	0.054	0.032	0.00130691	5.07928e-07	0.0259951	0.06	0.042	0.0109519	5.07928e-07	6.48557e-15	0.0635516
LAMB2	7.91263e-15	0.0632779	0.074	0.025	1.70612e-10	9.37372e-17	0.0470497	0.065	0.03	2.02116e-12	2.24657e-12	0.0360205	0.047	0.022	4.84405e-08	1.27277e-06	0.0242007	0.055	0.038	0.0274434	1.27277e-06	3.74949e-16	0.0632779
NXPH4	3.05298e-17	0.0396194	0.031	0.003	6.58283e-13	2.50291e-67	0.0632196	0.041	0.001	5.39677e-63	4.99664e-24	0.0200871	0.014	0.001	1.07738e-19	1.14743e-29	0.0189939	0.014	0.001	2.4741e-25	3.05298e-17	1.00116e-66	0.0632196
RAB11B-AS1	9.52496e-15	0.0492207	0.046	0.011	2.05377e-10	1.64977e-37	0.0630668	0.061	0.016	3.55723e-33	3.11292e-14	0.0247059	0.025	0.008	6.71208e-10	1.93814e-29	0.039054	0.041	0.013	4.17902e-25	3.11292e-14	6.59908e-37	0.0630668
SLC2A13	1.6781e-10	0.0352946	0.03	0.007	3.61832e-06	6.12182e-46	0.0627847	0.054	0.009	1.31999e-41	4.98138e-11	0.0189776	0.019	0.006	1.07408e-06	2.09558e-18	0.0219803	0.023	0.007	4.51848e-14	1.6781e-10	2.44873e-45	0.0627847
NTRK2	2.55312e-11	0.0627581	0.071	0.028	5.50503e-07	9.84534e-17	0.0367974	0.042	0.015	2.12285e-12	8.42572e-15	0.0298872	0.03	0.01	1.81675e-10	6.62196e-26	0.0440028	0.05	0.02	1.42783e-21	2.55312e-11	2.64878e-25	0.0627581
BSDC1	5.70863e-13	0.0627581	0.074	0.028	1.23089e-08	1.67541e-16	0.0538664	0.082	0.042	3.61251e-12	2.84984e-18	0.0497419	0.064	0.029	6.14482e-14	2.30289e-18	0.0452797	0.076	0.043	4.96549e-14	5.70863e-13	9.21156e-18	0.0627581
LIFR	2.33705e-26	0.0627575	0.044	0.003	5.03914e-22	3.2262e-50	0.0612159	0.047	0.005	6.95634e-46	9.28863e-13	0.0172046	0.015	0.003	2.00281e-08	3.28729e-36	0.0307327	0.025	0.004	7.08806e-32	9.28863e-13	1.29048e-49	0.0627575
ZNF217	1.28251e-10	0.059749	0.078	0.034	2.76535e-06	6.37011e-23	0.0627484	0.088	0.04	1.37352e-18	4.59175e-07	0.0268507	0.05	0.03	0.00990073	2.09925e-09	0.0285021	0.057	0.036	4.52641e-05	4.59175e-07	2.54804e-22	0.0627484
GOLT1A	5.44733e-14	0.0625095	0.074	0.026	1.17455e-09	1.95023e-28	0.0617585	0.071	0.025	4.20509e-24	4.21849e-13	0.0303521	0.036	0.015	9.09591e-09	2.09716e-28	0.0479922	0.056	0.023	4.52189e-24	4.21849e-13	7.80093e-28	0.0625095
SAMD9	3.21266e-17	0.062506	0.059	0.015	6.92714e-13	2.07994e-17	0.0434049	0.051	0.02	4.48476e-13	3.8318e-18	0.040712	0.045	0.017	8.26212e-14	1.16498e-26	0.0427756	0.047	0.018	2.51194e-22	3.21266e-17	4.65994e-26	0.062506
GRB10	8.94823e-18	0.0610327	0.052	0.011	1.92942e-13	8.297e-42	0.0621729	0.055	0.011	1.789e-37	1.00541e-34	0.0420624	0.035	0.006	2.16786e-30	2.52777e-52	0.0476229	0.042	0.008	5.45038e-48	8.94823e-18	1.01111e-51	0.0621729
FOXA3	1.13912e-08	0.0507359	0.065	0.029	0.000245617	3.84535e-25	0.06204	0.075	0.029	8.29135e-21	1.22447e-11	0.0532052	0.112	0.072	2.64019e-07	1.95343e-07	0.0368335	0.115	0.088	0.00421198	1.95343e-07	1.53814e-24	0.06204
FAM83A	1.10159e-17	0.0524735	0.041	0.007	2.37526e-13	2.19351e-46	0.0615285	0.051	0.008	4.72964e-42	1.01203e-09	0.0108195	0.009	0.001	2.18215e-05	3.45158e-16	0.0131118	0.01	0.002	7.4423e-12	1.01203e-09	8.77403e-46	0.0615285
ITGAV	2.98304e-12	0.0551325	0.058	0.019	6.43202e-08	2.20706e-22	0.0612304	0.083	0.037	4.75887e-18	2.71173e-10	0.0353596	0.051	0.027	5.84703e-06	1.49541e-17	0.0409689	0.062	0.033	3.22441e-13	2.71173e-10	8.82825e-22	0.0612304
INO80D	1.22595e-09	0.0484948	0.067	0.028	2.64338e-05	4.1896e-22	0.0611721	0.078	0.034	9.03361e-18	7.07634e-09	0.0314732	0.054	0.031	0.00015258	5.37561e-09	0.0295859	0.066	0.044	0.000115909	7.07634e-09	1.67584e-21	0.0611721
SGK1	1.37254e-09	0.0599705	0.092	0.045	2.95947e-05	8.98554e-13	0.0420204	0.065	0.033	1.93746e-08	1.91064e-06	0.0311711	0.075	0.052	0.0411973	4.79524e-22	0.0609336	0.111	0.066	1.03395e-17	1.91064e-06	1.9181e-21	0.0609336
MARF1	3.08777e-11	0.0553316	0.061	0.022	6.65784e-07	4.5251e-23	0.0605994	0.079	0.034	9.75702e-19	1.57802e-07	0.0265831	0.051	0.031	0.00340253	2.96422e-22	0.0502388	0.077	0.041	6.39145e-18	1.57802e-07	1.81004e-22	0.0605994
UAP1	1.2351e-10	0.0497233	0.06	0.022	2.66312e-06	1.83608e-21	0.0605472	0.09	0.042	3.95895e-17	1.85859e-12	0.05234	0.1	0.062	4.00749e-08	4.0225e-11	0.0374034	0.085	0.057	8.6733e-07	1.2351e-10	7.34431e-21	0.0605472
BFAR	8.13994e-07	0.060532	0.116	0.071	0.0175513	5.7995e-11	0.0497785	0.113	0.073	1.25049e-06	1.85352e-11	0.0457725	0.085	0.052	3.99656e-07	9.5045e-07	0.0348245	0.125	0.099	0.0204936	9.5045e-07	7.41408e-11	0.060532
RNF11	1.49929e-09	0.0604637	0.098	0.05	3.23277e-05	8.77222e-15	0.0581981	0.119	0.071	1.89147e-10	9.50705e-08	0.0348303	0.08	0.053	0.00204991	6.31887e-17	0.0535906	0.11	0.07	1.36247e-12	9.50705e-08	2.52755e-16	0.0604637
FSIP2	3.38448e-07	0.029113	0.028	0.009	0.00729762	6.10912e-21	0.0447359	0.043	0.013	1.31725e-16	8.37601e-09	0.0234271	0.026	0.011	0.000180604	4.67973e-55	0.0602994	0.049	0.011	1.00904e-50	3.38448e-07	1.87189e-54	0.0602994
VPS13D	1.00683e-09	0.0601095	0.087	0.042	2.17093e-05	4.92209e-09	0.0412094	0.102	0.068	0.00010613	1.65918e-13	0.0546784	0.082	0.047	3.57753e-09	3.37242e-18	0.0521543	0.1	0.061	7.27161e-14	4.92209e-09	1.34897e-17	0.0601095
PDK3	2.18765e-15	0.0476581	0.046	0.01	4.71701e-11	3.29678e-35	0.059989	0.059	0.015	7.10851e-31	2.03882e-12	0.0200436	0.021	0.006	4.39611e-08	4.42041e-22	0.0284556	0.03	0.01	9.53129e-18	2.03882e-12	1.31871e-34	0.059989
KLF7	3.27578e-22	0.0598705	0.049	0.007	7.06324e-18	5.1522e-39	0.055705	0.049	0.009	1.11092e-34	1.39768e-17	0.0222097	0.017	0.003	3.01369e-13	2.04476e-50	0.0404304	0.032	0.005	4.40891e-46	1.39768e-17	8.17904e-50	0.0598705
DIPK2A	4.47407e-13	0.047316	0.051	0.015	9.64699e-09	5.32521e-32	0.0597408	0.061	0.018	1.14822e-27	2.18425e-23	0.0370778	0.035	0.009	4.70968e-19	7.05691e-25	0.0348781	0.036	0.012	1.52161e-20	4.47407e-13	2.13008e-31	0.0597408
NPAS2	2.26878e-08	0.043887	0.054	0.022	0.000489194	4.50929e-22	0.0597352	0.083	0.037	9.72294e-18	9.13493e-15	0.0352665	0.046	0.02	1.96967e-10	1.22366e-07	0.0251868	0.052	0.035	0.00263845	1.22366e-07	1.80372e-21	0.0597352
APTR	1.50897e-20	0.0597278	0.056	0.011	3.25365e-16	2.1134e-31	0.0545274	0.055	0.015	4.55691e-27	9.85448e-14	0.0315027	0.041	0.017	2.12482e-09	2.15341e-22	0.0419173	0.055	0.025	4.64319e-18	9.85448e-14	8.4536e-31	0.0597278
RNF152	5.39763e-12	0.043195	0.041	0.011	1.16384e-07	4.99687e-41	0.0597245	0.056	0.012	1.07742e-36	1.68963e-33	0.0520977	0.048	0.012	3.64319e-29	1.69053e-58	0.0508506	0.044	0.008	3.64512e-54	5.39763e-12	6.76212e-58	0.0597245
AC010503.4	1.77915e-09	0.0429269	0.044	0.015	3.8362e-05	4.40063e-31	0.0594643	0.062	0.019	9.48863e-27	2.19903e-20	0.0408192	0.045	0.016	4.74154e-16	2.09883e-19	0.036044	0.047	0.022	4.5255e-15	1.77915e-09	1.76025e-30	0.0594643
MIR194-2HG	2.20036e-06	0.0310627	0.036	0.015	0.0474441	4.59346e-35	0.0593182	0.056	0.014	9.90443e-31	7.51435e-17	0.0329031	0.034	0.011	1.62024e-12	1.1689e-30	0.0463809	0.052	0.02	2.52039e-26	2.20036e-06	1.83739e-34	0.0593182
LIME1	6.04073e-14	0.058943	0.058	0.018	1.3025e-09	1.22273e-18	0.0361357	0.037	0.011	2.63645e-14	4.38064e-13	0.0291553	0.037	0.015	9.44554e-09	2.04612e-24	0.0409042	0.05	0.021	4.41184e-20	4.38064e-13	8.18447e-24	0.058943
PLD1	7.25769e-10	0.0479666	0.057	0.022	1.5649e-05	1.0415e-28	0.0589032	0.067	0.023	2.24567e-24	2.05113e-11	0.0292135	0.038	0.017	4.42266e-07	4.01139e-20	0.0387306	0.052	0.024	8.64936e-16	7.25769e-10	4.16598e-28	0.0589032
FAM135A	2.63202e-10	0.0532191	0.064	0.025	5.67516e-06	5.95073e-24	0.058865	0.076	0.031	1.2831e-19	3.89546e-09	0.03197	0.05	0.028	8.3994e-05	2.4545e-23	0.050265	0.074	0.038	5.2924e-19	3.89546e-09	2.38029e-23	0.058865
TP53INP2	1.53784e-12	0.0449827	0.044	0.012	3.31589e-08	5.74743e-37	0.0587537	0.055	0.013	1.23926e-32	8.54847e-34	0.0455249	0.04	0.008	1.84322e-29	2.93245e-36	0.0366499	0.034	0.008	6.32295e-32	1.53784e-12	2.29897e-36	0.0587537
KIAA2013	1.12146e-09	0.0585981	0.086	0.041	2.41809e-05	2.08177e-10	0.0455787	0.085	0.052	4.48871e-06	2.45009e-14	0.0481637	0.082	0.045	5.28289e-10	1.70658e-12	0.042149	0.1	0.067	3.67972e-08	1.12146e-09	9.80036e-14	0.0585981
ARSE	1.02166e-06	0.0273815	0.033	0.012	0.0220291	4.50692e-12	0.0326055	0.044	0.02	9.71783e-08	3.03808e-31	0.0585853	0.06	0.019	6.5507e-27	5.7701e-17	0.0369801	0.053	0.027	1.24415e-12	1.02166e-06	1.21523e-30	0.0585853
ERN1	1.29472e-13	0.051717	0.045	0.011	2.79167e-09	1.98802e-27	0.0584496	0.059	0.019	4.28657e-23	5.73393e-18	0.0339168	0.035	0.011	1.23635e-13	6.8692e-12	0.0237737	0.03	0.014	1.48114e-07	6.8692e-12	7.95208e-27	0.0584496
TTC22	3.69586e-23	0.0583681	0.048	0.006	7.96902e-19	2.4516e-37	0.0490874	0.041	0.006	5.28613e-33	1.10439e-12	0.0255747	0.028	0.01	2.38128e-08	3.001e-46	0.0500769	0.046	0.012	6.47075e-42	1.10439e-12	1.2004e-45	0.0583681
SECISBP2L	1.85933e-09	0.058286	0.082	0.039	4.00909e-05	9.49365e-12	0.0474517	0.091	0.054	2.04702e-07	1.27266e-06	0.0291851	0.064	0.042	0.027441	2.35773e-11	0.0371995	0.077	0.05	5.08374e-07	1.27266e-06	3.79746e-11	0.058286
ZBTB1	1.56262e-08	0.0580345	0.069	0.032	0.000336933	1.45464e-20	0.0570945	0.085	0.039	3.13649e-16	1.09156e-07	0.0301601	0.058	0.035	0.00235361	9.86652e-18	0.0451691	0.077	0.044	2.12742e-13	1.09156e-07	5.81855e-20	0.0580345
SLC5A1	1.01353e-08	0.0374485	0.04	0.014	0.000218538	2.30645e-14	0.0321121	0.036	0.013	4.97317e-10	8.0594e-36	0.0579591	0.059	0.016	1.73777e-31	1.28483e-34	0.0436274	0.044	0.014	2.77034e-30	1.01353e-08	3.22376e-35	0.0579591
TTC9	1.09889e-07	0.0469081	0.067	0.032	0.00236943	1.02873e-15	0.0578013	0.096	0.053	2.21816e-11	3.65096e-09	0.0360142	0.07	0.043	7.8722e-05	2.72107e-21	0.0498402	0.075	0.04	5.86717e-17	1.09889e-07	1.08843e-20	0.0578013
PRDM16-DT	6.22508e-17	0.05778	0.048	0.01	1.34225e-12	3.0567e-36	0.0559986	0.049	0.01	6.59086e-32	5.38288e-12	0.0190808	0.019	0.006	1.16066e-07	1.48741e-11	0.0218614	0.028	0.013	3.20714e-07	1.48741e-11	1.22268e-35	0.05778
NEDD9	5.76444e-08	0.0577172	0.087	0.046	0.00124293	5.50259e-15	0.0566645	0.098	0.055	1.18647e-10	1.39033e-16	0.0548518	0.086	0.046	2.99783e-12	1.53718e-07	0.031707	0.081	0.059	0.00331447	1.53718e-07	5.56133e-16	0.0577172
ETV6	2.06163e-11	0.0539889	0.063	0.023	4.4453e-07	3.59578e-18	0.0568284	0.081	0.04	7.75322e-14	2.20827e-11	0.0399741	0.058	0.031	4.76148e-07	3.24043e-07	0.0258532	0.056	0.039	0.00698701	3.24043e-07	1.43831e-17	0.0568284
CLDND1	3.13307e-12	0.0567502	0.064	0.023	6.75552e-08	4.67408e-16	0.0455169	0.065	0.03	1.00782e-11	6.4957e-07	0.0234129	0.036	0.02	0.014006	3.75719e-13	0.02825	0.041	0.021	8.10125e-09	6.4957e-07	1.86963e-15	0.0567502
NECTIN4	1.60158e-22	0.0567311	0.043	0.005	3.45332e-18	8.61306e-37	0.0543559	0.05	0.01	1.85715e-32	6.023e-12	0.0249428	0.028	0.011	1.29868e-07	3.13726e-16	0.0261721	0.031	0.013	6.76455e-12	6.023e-12	3.44522e-36	0.0567311
RAB5B	1.82026e-09	0.0537627	0.074	0.033	3.92484e-05	6.66147e-16	0.0566498	0.097	0.053	1.43635e-11	1.33105e-07	0.0331303	0.062	0.039	0.00287002	2.40327e-07	0.0293538	0.074	0.053	0.00518192	2.40327e-07	2.66459e-15	0.0566498
LRAT	2.62668e-09	0.0566285	0.065	0.028	5.66366e-05	8.00186e-17	0.0482774	0.064	0.029	1.72536e-12	1.42779e-09	0.0179999	0.019	0.006	3.07861e-05	1.08761e-14	0.0250162	0.03	0.013	2.34511e-10	2.62668e-09	3.20074e-16	0.0566285
ABCA5	9.68815e-08	0.0304594	0.034	0.011	0.00208896	1.12529e-34	0.0565829	0.053	0.013	2.42634e-30	8.03924e-19	0.0364029	0.04	0.014	1.73342e-14	2.26834e-19	0.0353145	0.045	0.02	4.891e-15	9.68815e-08	4.50114e-34	0.0565829
MSL1	1.29001e-09	0.0565709	0.073	0.032	2.78152e-05	1.43133e-14	0.0474568	0.075	0.039	3.08624e-10	1.00682e-06	0.0279381	0.053	0.033	0.0217091	8.73805e-07	0.0272071	0.07	0.05	0.018841	1.00682e-06	5.72533e-14	0.0565709
AC097376.3	8.18709e-11	0.0482521	0.052	0.018	1.7653e-06	2.26767e-25	0.0563716	0.064	0.023	4.88955e-21	4.52409e-19	0.0419554	0.049	0.019	9.75484e-15	4.0901e-23	0.0468974	0.064	0.031	8.81908e-19	8.18709e-11	9.07068e-25	0.0563716
RIN2	4.46945e-10	0.0541448	0.071	0.03	9.63703e-06	8.17574e-16	0.05205	0.076	0.038	1.76285e-11	6.34407e-09	0.0350108	0.064	0.039	0.000136791	6.6341e-23	0.0563179	0.088	0.049	1.43044e-18	6.34407e-09	2.65364e-22	0.0563179
TTC39A	1.47812e-06	0.0260654	0.027	0.009	0.0318712	1.39265e-27	0.0465201	0.045	0.012	3.00283e-23	1.93983e-27	0.0557987	0.056	0.018	4.18267e-23	5.10137e-23	0.0386307	0.049	0.021	1.09996e-18	1.47812e-06	5.57059e-27	0.0557987
GARS-DT	5.80455e-12	0.0483095	0.052	0.016	1.25158e-07	1.89413e-24	0.0553428	0.059	0.021	4.08413e-20	7.18864e-11	0.0295874	0.039	0.018	1.55001e-06	2.93423e-20	0.04192	0.053	0.025	6.32678e-16	7.18864e-11	7.57653e-24	0.0553428
PRSS12	1.99188e-08	0.0363773	0.039	0.013	0.000429489	4.84501e-24	0.0553133	0.065	0.024	1.04468e-19	1.08773e-12	0.0338146	0.039	0.017	2.34537e-08	2.13511e-19	0.0358355	0.047	0.021	4.60372e-15	1.99188e-08	1.93801e-23	0.0553133
MEAK7	3.5448e-10	0.0550945	0.067	0.028	7.64329e-06	3.85004e-18	0.0537678	0.075	0.035	8.30145e-14	5.00775e-09	0.0284098	0.044	0.023	0.000107977	7.20814e-18	0.0429986	0.065	0.035	1.55422e-13	5.00775e-09	1.54001e-17	0.0550945
SEC24A	7.4261e-11	0.0470334	0.053	0.018	1.60122e-06	2.97105e-19	0.0550083	0.078	0.036	6.40618e-15	1.44172e-16	0.0515788	0.076	0.039	3.10863e-12	1.39961e-10	0.0336388	0.065	0.041	3.01784e-06	1.39961e-10	1.18842e-18	0.0550083
MYO7B	1.37181e-11	0.0385789	0.035	0.008	2.95789e-07	1.30878e-41	0.0548726	0.047	0.008	2.82199e-37	1.25255e-25	0.0306693	0.024	0.004	2.70074e-21	8.21267e-38	0.0292466	0.024	0.004	1.77082e-33	1.37181e-11	5.23512e-41	0.0548726
TMEM246	5.46035e-07	0.0403676	0.057	0.027	0.0117736	1.80756e-20	0.0548288	0.074	0.032	3.89745e-16	8.38874e-14	0.0357171	0.054	0.026	1.80878e-09	9.66833e-09	0.0279225	0.061	0.04	0.000208468	5.46035e-07	7.23022e-20	0.0548288
HLA-F	8.45295e-16	0.0545922	0.053	0.013	1.82263e-11	5.5971e-23	0.0373777	0.036	0.009	1.20685e-18	7.22798e-08	0.0162253	0.018	0.007	0.0015585	2.44306e-08	0.0147937	0.02	0.009	0.000526772	7.22798e-08	2.23884e-22	0.0545922
FOXN3	1.79516e-17	0.0536081	0.05	0.01	3.87072e-13	1.6901e-26	0.054568	0.059	0.019	3.6442e-22	7.14039e-13	0.0286389	0.034	0.014	1.53961e-08	1.91616e-31	0.0475091	0.053	0.02	4.13163e-27	7.14039e-13	7.66466e-31	0.054568
KIF16B	1.25123e-12	0.0544824	0.057	0.018	2.69789e-08	4.88513e-19	0.0475931	0.058	0.023	1.05333e-14	1.99201e-09	0.0303319	0.045	0.024	4.29516e-05	1.05925e-12	0.0341211	0.059	0.034	2.28395e-08	1.99201e-09	1.95405e-18	0.0544824
RETREG2	6.40972e-08	0.0441732	0.062	0.028	0.00138206	1.06584e-20	0.0543177	0.072	0.031	2.29816e-16	5.20065e-12	0.0393233	0.057	0.03	1.12136e-07	1.87259e-06	0.0264149	0.071	0.052	0.0403768	1.87259e-06	4.26335e-20	0.0543177
LHFPL2	5.65206e-08	0.0378805	0.045	0.018	0.0012187	1.59854e-20	0.0539592	0.067	0.028	3.44677e-16	3.35976e-12	0.0342174	0.044	0.02	7.24432e-08	2.52377e-11	0.0275567	0.044	0.025	5.44175e-07	5.65206e-08	6.39416e-20	0.0539592
SOX7	2.29657e-06	0.034537	0.044	0.019	0.0495186	5.82247e-16	0.0412776	0.05	0.02	1.25544e-11	1.061e-17	0.0418817	0.046	0.018	2.28772e-13	8.59561e-39	0.0538743	0.058	0.02	1.85339e-34	2.29657e-06	3.43824e-38	0.0538743
LENG8	3.9107e-11	0.0537021	0.073	0.03	8.43225e-07	1.17091e-08	0.0328635	0.064	0.038	0.000252472	2.07319e-07	0.0318784	0.049	0.029	0.00447022	1.942e-09	0.0321207	0.065	0.043	4.18734e-05	2.07319e-07	1.56428e-10	0.0537021
SLC35D2	6.87012e-07	0.0512091	0.091	0.052	0.0148133	4.60493e-14	0.0535838	0.096	0.055	9.92915e-10	4.22991e-13	0.0531949	0.092	0.054	9.12053e-09	8.11784e-14	0.0488163	0.115	0.079	1.75037e-09	6.87012e-07	1.84197e-13	0.0535838
HIPK3	2.75847e-08	0.0534799	0.081	0.041	0.000594782	7.17872e-12	0.0453571	0.093	0.056	1.54788e-07	1.98671e-11	0.0430671	0.071	0.041	4.28374e-07	2.00383e-11	0.0357922	0.078	0.051	4.32065e-07	2.75847e-08	2.87149e-11	0.0534799
RHOU	3.84543e-13	0.0532999	0.051	0.015	8.29152e-09	1.90083e-22	0.0436665	0.045	0.014	4.09857e-18	3.84975e-18	0.0293696	0.028	0.008	8.30084e-14	9.06894e-24	0.0395648	0.047	0.019	1.95544e-19	3.84543e-13	3.62758e-23	0.0532999
ATXN1	6.47114e-11	0.0462626	0.048	0.016	1.39531e-06	2.33661e-23	0.0531756	0.063	0.023	5.0382e-19	2.82424e-23	0.0402979	0.041	0.012	6.08964e-19	8.73887e-31	0.0471127	0.05	0.018	1.88428e-26	6.47114e-11	3.49555e-30	0.0531756
CBLB	5.35986e-14	0.0426814	0.039	0.008	1.15569e-09	8.31919e-34	0.0526755	0.047	0.01	1.79378e-29	8.94569e-18	0.0284831	0.029	0.008	1.92887e-13	1.11919e-49	0.0513251	0.047	0.011	2.41319e-45	5.35986e-14	4.47674e-49	0.0526755
TOB2	1.23581e-06	0.0423635	0.079	0.043	0.0266465	2.28857e-14	0.0520301	0.092	0.052	4.93462e-10	5.79051e-10	0.0389661	0.069	0.041	1.24855e-05	5.04178e-10	0.0377037	0.091	0.064	1.08711e-05	1.23581e-06	9.1543e-14	0.0520301
SBF2	1.84569e-07	0.039465	0.051	0.022	0.00397968	4.4635e-20	0.0519466	0.068	0.029	9.62419e-16	1.54826e-08	0.027208	0.04	0.021	0.000333836	4.76564e-11	0.0287307	0.048	0.028	1.02757e-06	1.84569e-07	1.7854e-19	0.0519466
PAK1	5.51972e-07	0.0518743	0.086	0.048	0.0119016	6.06587e-11	0.0463447	0.089	0.054	1.30792e-06	2.24236e-09	0.0391651	0.075	0.046	4.83497e-05	1.5966e-10	0.0390886	0.096	0.067	3.44258e-06	5.51972e-07	2.42635e-10	0.0518743
AP006284.1	8.31244e-23	0.0482938	0.037	0.003	1.79233e-18	2.49046e-49	0.0512542	0.039	0.003	5.36993e-45	3.83832e-26	0.0209204	0.015	0.001	8.27619e-22	2.11362e-83	0.0501921	0.037	0.002	4.55739e-79	8.31244e-23	8.45449e-83	0.0512542
DENND4C	4.68176e-08	0.0364294	0.051	0.021	0.00100948	5.8987e-23	0.051124	0.059	0.022	1.27188e-18	5.01339e-13	0.031835	0.041	0.018	1.08099e-08	9.91258e-13	0.0293238	0.046	0.025	2.13735e-08	4.68176e-08	2.35948e-22	0.051124
CDH3	1.84707e-11	0.0349021	0.032	0.007	3.98265e-07	3.82123e-39	0.0509994	0.044	0.007	8.23933e-35	3.04002e-12	0.0190945	0.017	0.005	6.55489e-08	3.54625e-20	0.0232398	0.023	0.007	7.64642e-16	1.84707e-11	1.52849e-38	0.0509994
TBXAS1	2.18493e-07	0.0509155	0.073	0.037	0.00471115	3.91868e-17	0.046616	0.063	0.028	8.44945e-13	6.57111e-17	0.0429016	0.051	0.022	1.41686e-12	2.82919e-24	0.0485339	0.064	0.03	6.10031e-20	2.18493e-07	1.13168e-23	0.0509155
ATP2A3	7.01236e-07	0.0480308	0.078	0.042	0.01512	4.52243e-13	0.0505693	0.093	0.054	9.75126e-09	5.30221e-13	0.0470621	0.08	0.045	1.14326e-08	1.69392e-11	0.0439245	0.097	0.067	3.65243e-07	7.01236e-07	1.80897e-12	0.0505693
CREG1	9.55804e-07	0.0473123	0.088	0.05	0.0206091	1.60216e-12	0.0503356	0.103	0.062	3.45458e-08	2.80775e-11	0.0490379	0.091	0.056	6.05408e-07	4.30259e-08	0.0356384	0.099	0.074	0.000927725	9.55804e-07	6.40865e-12	0.0503356
GLCE	8.04724e-09	0.0305034	0.033	0.01	0.000173515	7.78488e-28	0.0503269	0.052	0.015	1.67858e-23	7.73426e-13	0.0289502	0.034	0.014	1.66766e-08	1.42944e-16	0.0254336	0.031	0.012	3.08216e-12	8.04724e-09	3.11395e-27	0.0503269
PROS1	7.07274e-16	0.0501565	0.049	0.011	1.52502e-11	2.6131e-21	0.0344601	0.034	0.009	5.63436e-17	4.17152e-09	0.0163949	0.017	0.005	8.99463e-05	2.78447e-24	0.0287519	0.027	0.007	6.00388e-20	4.17152e-09	1.11379e-23	0.0501565
PIM1	1.67275e-14	0.0500027	0.044	0.01	3.60677e-10	9.45432e-09	0.0181604	0.022	0.008	0.000203854	8.3193e-07	0.0147204	0.015	0.006	0.0179381	4.73083e-19	0.0237001	0.025	0.008	1.02006e-14	8.3193e-07	1.89233e-18	0.0500027
VOPP1	5.64657e-08	0.049702	0.061	0.028	0.00121751	2.41745e-09	0.0373118	0.071	0.043	5.2125e-05	1.40854e-06	0.0251799	0.047	0.029	0.0303709	7.23737e-10	0.0299642	0.062	0.04	1.56052e-05	1.40854e-06	2.89495e-09	0.049702
UBN2	6.60786e-09	0.0447627	0.044	0.015	0.000142479	5.11141e-19	0.0492659	0.058	0.024	1.10212e-14	8.42597e-09	0.0328511	0.05	0.028	0.000181681	3.17079e-10	0.0342406	0.062	0.039	6.83686e-06	8.42597e-09	2.04457e-18	0.0492659
MPZL3	2.27132e-13	0.0422363	0.04	0.009	4.89742e-09	7.04761e-28	0.0491873	0.048	0.013	1.5196e-23	1.3875e-24	0.0403677	0.037	0.01	2.99173e-20	3.17545e-21	0.0331072	0.037	0.014	6.84691e-17	2.27132e-13	2.81904e-27	0.0491873
KISS1R	4.50004e-22	0.0491409	0.032	0.002	9.70299e-18	2.58646e-28	0.0261966	0.017	0.001	5.57692e-24	3.51987e-15	0.009787	0.007	0	7.58955e-11	9.18066e-26	0.0137238	0.01	0	1.97953e-21	3.51987e-15	1.03458e-27	0.0491409
KLC4	1.59633e-09	0.030332	0.028	0.007	3.44201e-05	1.40961e-35	0.0488088	0.043	0.008	3.0394e-31	6.86767e-23	0.0319246	0.028	0.006	1.48081e-18	1.78729e-34	0.0417647	0.041	0.012	3.85376e-30	1.59633e-09	5.63844e-35	0.0488088
EDEM1	4.15695e-10	0.04878	0.063	0.025	8.96322e-06	1.15882e-14	0.0487118	0.074	0.038	2.49865e-10	2.20347e-12	0.039793	0.058	0.03	4.75111e-08	1.15085e-07	0.0231131	0.042	0.027	0.00248146	1.15085e-07	4.63529e-14	0.04878
RAB20	1.11992e-08	0.0442189	0.055	0.022	0.000241478	5.03368e-19	0.048725	0.063	0.026	1.08536e-14	4.25775e-07	0.0227094	0.038	0.021	0.00918055	5.68594e-07	0.0212159	0.047	0.031	0.01226	5.68594e-07	2.01347e-18	0.048725
TRIB2	1.99576e-08	0.024738	0.023	0.005	0.000430325	5.72209e-33	0.0483581	0.044	0.009	1.2338e-28	2.68619e-16	0.0268182	0.025	0.007	5.79196e-12	1.87108e-22	0.0281331	0.028	0.009	4.03441e-18	1.99576e-08	2.28884e-32	0.0483581
TFCP2L1	2.71616e-17	0.0483377	0.042	0.007	5.85658e-13	6.77003e-13	0.02449	0.026	0.008	1.45975e-08	8.9424e-20	0.027516	0.025	0.005	1.92816e-15	9.88192e-18	0.0250845	0.027	0.01	2.13074e-13	6.77003e-13	3.57696e-19	0.0483377
HAS3	2.56171e-20	0.040117	0.029	0.001	5.52355e-16	2.21152e-21	0.0241722	0.018	0.002	4.76848e-17	1.29061e-22	0.0225677	0.017	0.002	2.78281e-18	4.06259e-81	0.0483114	0.036	0.002	8.75976e-77	2.56171e-20	1.62504e-80	0.0483114
RAPGEF1	3.80735e-07	0.025363	0.027	0.008	0.00820941	1.3125e-23	0.0482445	0.049	0.016	2.83e-19	2.79624e-14	0.0261004	0.026	0.008	6.02924e-10	4.94923e-26	0.0374903	0.04	0.014	1.06715e-21	3.80735e-07	1.97969e-25	0.0482445
LRCH1	2.9996e-09	0.047853	0.059	0.024	6.46773e-05	1.91812e-15	0.0458632	0.067	0.032	4.13584e-11	6.65102e-11	0.0324188	0.043	0.021	1.43409e-06	1.45503e-16	0.0383139	0.062	0.034	3.13734e-12	2.9996e-09	5.82012e-16	0.047853
UNC13B	3.40636e-07	0.0341336	0.036	0.013	0.0073448	3.87251e-10	0.0293231	0.041	0.019	8.34991e-06	2.29956e-24	0.047639	0.054	0.019	4.95832e-20	2.91711e-19	0.0411899	0.057	0.028	6.28987e-15	3.40636e-07	9.19826e-24	0.047639
CD109	5.95813e-11	0.0463186	0.046	0.014	1.28469e-06	9.31681e-10	0.0206632	0.025	0.009	2.00889e-05	4.23314e-10	0.0235993	0.028	0.012	9.12749e-06	5.83887e-25	0.0381147	0.044	0.017	1.25898e-20	9.31681e-10	2.33555e-24	0.0463186
NCOA2	1.03909e-07	0.0332621	0.04	0.015	0.00224048	6.61284e-19	0.0462304	0.057	0.023	1.42586e-14	2.16909e-06	0.0205723	0.03	0.016	0.04677	2.76226e-09	0.0250645	0.042	0.025	5.95598e-05	2.16909e-06	2.64514e-18	0.0462304
TLR3	7.7155e-11	0.0336786	0.032	0.007	1.66362e-06	9.42652e-27	0.0460751	0.045	0.012	2.03255e-22	8.99036e-18	0.0268603	0.026	0.007	1.9385e-13	1.31621e-11	0.0194928	0.025	0.011	2.83801e-07	7.7155e-11	3.77061e-26	0.0460751
PCAT6	3.52525e-19	0.0408011	0.032	0.002	7.60115e-15	3.31913e-40	0.0460438	0.037	0.004	7.15672e-36	5.24947e-11	0.0128887	0.011	0.002	1.13189e-06	2.26815e-26	0.0225564	0.019	0.004	4.89059e-22	5.24947e-11	1.32765e-39	0.0460438
CDC42EP4	8.71457e-09	0.0459823	0.057	0.023	0.000187904	2.80571e-11	0.033303	0.048	0.023	6.04967e-07	2.37788e-08	0.0281192	0.041	0.022	0.000512719	2.10872e-06	0.0229545	0.053	0.037	0.0454682	2.10872e-06	1.12228e-10	0.0459823
SLC17A5	1.20553e-09	0.0415815	0.043	0.014	2.59937e-05	1.99934e-17	0.0455676	0.059	0.025	4.31098e-13	6.07203e-10	0.0334298	0.051	0.028	1.30925e-05	1.1445e-10	0.031902	0.064	0.04	2.46778e-06	1.20553e-09	7.99736e-17	0.0455676
DEPTOR	4.50994e-16	0.040355	0.032	0.004	9.72433e-12	7.97178e-41	0.0454147	0.036	0.004	1.71887e-36	2.78936e-28	0.0291933	0.023	0.003	6.01443e-24	8.93399e-38	0.0338002	0.027	0.005	1.92635e-33	4.50994e-16	3.18871e-40	0.0454147
LOXL2	4.33667e-14	0.0453709	0.036	0.007	9.35073e-10	1.61973e-16	0.031207	0.031	0.009	3.49246e-12	1.32938e-09	0.0177285	0.015	0.004	2.86642e-05	1.2295e-19	0.0188289	0.016	0.004	2.65104e-15	1.32938e-09	4.91798e-19	0.0453709
GALNT18	3.13609e-11	0.0362778	0.035	0.008	6.76205e-07	5.7382e-26	0.0453172	0.043	0.011	1.23727e-21	1.24117e-06	0.0139891	0.015	0.006	0.0267621	4.12283e-15	0.0181223	0.018	0.006	8.88965e-11	1.24117e-06	2.29528e-25	0.0453172
MYO15B	2.07188e-08	0.0332868	0.029	0.008	0.000446738	5.55298e-18	0.0359799	0.04	0.013	1.19733e-13	2.38587e-31	0.0452698	0.039	0.009	5.1444e-27	6.83259e-36	0.0446596	0.046	0.015	1.47324e-31	2.07188e-08	2.73303e-35	0.0452698
NPC1	5.80587e-07	0.0348775	0.044	0.019	0.0125186	1.35328e-16	0.0451246	0.061	0.027	2.91794e-12	7.09902e-09	0.026855	0.038	0.019	0.000153069	2.20039e-07	0.0189344	0.034	0.02	0.00474449	5.80587e-07	5.41311e-16	0.0451246
SOWAHC	1.43837e-07	0.045103	0.057	0.025	0.00310142	1.44936e-07	0.0315301	0.064	0.04	0.0031251	2.24311e-07	0.027165	0.041	0.023	0.00483659	2.5432e-19	0.0449405	0.065	0.034	5.48365e-15	2.24311e-07	1.01728e-18	0.045103
SIAE	1.10531e-08	0.0442729	0.055	0.022	0.000238327	8.15941e-10	0.0344024	0.056	0.03	1.75933e-05	3.94477e-12	0.0339091	0.048	0.024	8.50571e-08	1.0256e-17	0.0447968	0.071	0.04	2.21141e-13	1.10531e-08	4.10242e-17	0.0447968
HIF1A-AS3	2.23192e-11	0.02718	0.022	0.003	4.81246e-07	1.65679e-45	0.0446504	0.033	0.002	3.57237e-41	1.02029e-22	0.0187616	0.013	0.001	2.19996e-18	2.22288e-62	0.0372753	0.027	0.002	4.79298e-58	2.23192e-11	8.89154e-62	0.0446504
KDM7A-DT	4.07249e-09	0.0226109	0.019	0.003	8.78111e-05	2.21342e-29	0.044514	0.041	0.009	4.77257e-25	2.49432e-07	0.0134437	0.016	0.006	0.00537825	3.36406e-19	0.0235798	0.025	0.008	7.25358e-15	2.49432e-07	8.85367e-29	0.044514
C1RL	9.51973e-07	0.0268686	0.036	0.013	0.0205265	7.05611e-20	0.0441573	0.05	0.018	1.52144e-15	1.81233e-10	0.0239791	0.029	0.012	3.90774e-06	5.11862e-17	0.030936	0.04	0.018	1.10368e-12	9.51973e-07	2.82244e-19	0.0441573
MIR22HG	3.07605e-12	0.0438131	0.044	0.012	6.63257e-08	8.93733e-20	0.0398255	0.042	0.013	1.92707e-15	8.4223e-18	0.0384786	0.045	0.017	1.81602e-13	2.65152e-30	0.0440215	0.048	0.017	5.71722e-26	3.07605e-12	1.06061e-29	0.0440215
AC097534.2	7.83571e-14	0.0365708	0.029	0.004	1.68954e-09	3.65403e-39	0.0426231	0.034	0.004	7.87881e-35	1.45506e-11	0.0149987	0.013	0.003	3.13739e-07	1.40685e-25	0.0245909	0.021	0.005	3.03345e-21	1.45506e-11	1.46161e-38	0.0426231
PPFIBP2	7.23305e-07	0.0394147	0.053	0.024	0.0155959	5.1288e-12	0.0376784	0.061	0.032	1.10587e-07	2.74782e-13	0.0423561	0.053	0.026	5.92484e-09	2.69883e-09	0.0299608	0.062	0.04	5.81921e-05	7.23305e-07	1.09913e-12	0.0423561
CCDC183	2.15619e-17	0.0370138	0.028	0.002	4.64917e-13	6.91241e-22	0.0242762	0.02	0.002	1.49045e-17	2.75639e-11	0.0122469	0.01	0.002	5.94333e-07	1.05779e-64	0.0415937	0.031	0.002	2.2808e-60	2.75639e-11	4.23115e-64	0.0415937
SLC9A1	3.04084e-09	0.0406471	0.044	0.015	6.55667e-05	2.70843e-13	0.0394073	0.057	0.028	5.83993e-09	1.14947e-11	0.034285	0.043	0.02	2.47849e-07	5.16699e-11	0.0315511	0.055	0.033	1.11411e-06	3.04084e-09	1.08337e-12	0.0406471
ENPP4	2.18621e-09	0.0406471	0.045	0.016	4.71391e-05	3.89952e-12	0.0338185	0.046	0.021	8.40814e-08	6.6835e-10	0.0282584	0.033	0.015	1.4411e-05	2.27115e-10	0.021723	0.033	0.018	4.89706e-06	2.18621e-09	1.55981e-11	0.0406471
CSAD	1.19655e-06	0.0318864	0.035	0.013	0.0258001	8.29446e-20	0.0378902	0.039	0.012	1.78845e-15	3.22539e-08	0.0197353	0.026	0.011	0.000695459	7.86618e-27	0.0406058	0.046	0.017	1.69611e-22	1.19655e-06	3.14647e-26	0.0406058
SSBP2	9.63858e-08	0.0326207	0.036	0.013	0.00207827	1.50935e-23	0.0404904	0.041	0.011	3.25447e-19	1.08721e-06	0.0145082	0.017	0.007	0.0234425	1.42384e-19	0.028265	0.031	0.012	3.07009e-15	1.08721e-06	6.03742e-23	0.0404904
RAP1GAP2	1.22451e-06	0.0202484	0.019	0.004	0.0264029	2.4552e-24	0.0401708	0.039	0.01	5.29389e-20	3.56684e-07	0.0146278	0.015	0.005	0.00769083	6.42433e-22	0.0224814	0.021	0.005	1.38521e-17	1.22451e-06	9.82078e-24	0.0401708
PELI1	1.48767e-07	0.0265386	0.026	0.007	0.00320772	1.52514e-22	0.0400901	0.041	0.012	3.2885e-18	7.41576e-11	0.0213992	0.025	0.009	1.59899e-06	6.22497e-15	0.0214774	0.024	0.009	1.34223e-10	1.48767e-07	6.10056e-22	0.0400901
MIR29B2CHG	7.80198e-14	0.0395679	0.029	0.004	1.68226e-09	2.15597e-30	0.0396953	0.032	0.005	4.64871e-26	4.26506e-13	0.0182312	0.016	0.004	9.19632e-09	4.87027e-26	0.0271511	0.024	0.006	1.05013e-21	4.26506e-13	8.62389e-30	0.0396953
MANBA	7.68612e-10	0.0396343	0.043	0.014	1.65728e-05	1.1283e-12	0.0336941	0.042	0.018	2.43285e-08	2.24475e-16	0.0345648	0.038	0.014	4.84014e-12	1.80149e-11	0.0269147	0.042	0.023	3.88436e-07	7.68612e-10	8.97901e-16	0.0396343
PPP1R3G	1.12315e-16	0.0318255	0.023	0.001	2.42173e-12	1.01617e-41	0.0390476	0.029	0.002	2.19106e-37	2.58091e-18	0.0129506	0.009	0	5.56495e-14	5.62529e-33	0.019526	0.015	0.001	1.21293e-28	1.12315e-16	4.06467e-41	0.0390476
RRAGD	9.83634e-21	0.0386923	0.025	0	2.12091e-16	1.19132e-08	0.0121612	0.011	0.003	0.000256871	3.90919e-09	0.00938483	0.008	0.001	8.42899e-05	1.7811e-17	0.0149574	0.013	0.003	3.84041e-13	1.19132e-08	3.93453e-20	0.0386923
IGSF9B	1.67921e-08	0.0385172	0.04	0.014	0.000362071	2.8453e-16	0.0354748	0.037	0.013	6.13504e-12	1.55432e-07	0.0104164	0.01	0.003	0.00335143	5.47178e-20	0.0218404	0.02	0.005	1.17983e-15	1.55432e-07	2.18871e-19	0.0385172
FBXO32	3.58981e-13	0.034306	0.027	0.004	7.74034e-09	2.11038e-28	0.0382056	0.031	0.005	4.5504e-24	6.74905e-18	0.0241282	0.021	0.005	1.45523e-13	3.08891e-40	0.0384326	0.033	0.007	6.66031e-36	3.58981e-13	1.23556e-39	0.0384326
SEMA4D	2.94125e-13	0.0382874	0.033	0.006	6.34193e-09	9.62763e-18	0.0304321	0.031	0.009	2.07591e-13	2.75153e-15	0.0222029	0.021	0.005	5.93286e-11	9.00972e-14	0.0208417	0.023	0.009	1.94268e-09	2.94125e-13	3.85105e-17	0.0382874
DENND11	5.27635e-10	0.0319014	0.027	0.005	1.13769e-05	1.1786e-15	0.0381959	0.045	0.018	2.54131e-11	5.23114e-16	0.0342715	0.039	0.015	1.12794e-11	9.88933e-16	0.0300088	0.041	0.02	2.13234e-11	5.27635e-10	2.09246e-15	0.0381959
TMEM163	3.95406e-07	0.0246587	0.025	0.007	0.00852574	1.14886e-19	0.0325422	0.031	0.008	2.47717e-15	1.49845e-12	0.0207237	0.022	0.007	3.23096e-08	4.07066e-39	0.0381176	0.035	0.008	8.77715e-35	3.95406e-07	1.62826e-38	0.0381176
ACOT11	9.98312e-08	0.0279389	0.03	0.009	0.00215256	1.6632e-21	0.0381028	0.037	0.01	3.58619e-17	1.89054e-10	0.0168849	0.017	0.005	4.07638e-06	2.38189e-11	0.0221948	0.03	0.014	5.13583e-07	9.98312e-08	6.6528e-21	0.0381028
LINC02532	3.0213e-12	0.0380452	0.027	0.004	6.51453e-08	1.42397e-06	0.0112266	0.011	0.004	0.0307036	2.7949e-08	0.0109628	0.01	0.002	0.000602637	2.59576e-28	0.026611	0.023	0.005	5.59697e-24	1.42397e-06	1.0383e-27	0.0380452
DACH1	2.71362e-14	0.0336126	0.026	0.003	5.8511e-10	4.89958e-18	0.0205031	0.016	0.002	1.05645e-13	1.04591e-14	0.0273659	0.027	0.008	2.2552e-10	3.69702e-25	0.0380108	0.044	0.017	7.97152e-21	2.71362e-14	1.47881e-24	0.0380108
CCDC88B	3.24498e-07	0.0339009	0.042	0.017	0.00699682	5.55492e-13	0.0355055	0.047	0.021	1.19775e-08	9.3081e-07	0.0228466	0.033	0.018	0.0200701	2.4159e-19	0.0380092	0.052	0.025	5.20916e-15	9.3081e-07	9.66358e-19	0.0380092
SNX33	1.54416e-13	0.0379951	0.032	0.005	3.32952e-09	2.0374e-22	0.0350674	0.033	0.008	4.39304e-18	5.70684e-13	0.0186314	0.014	0.003	1.23051e-08	9.57904e-38	0.0360175	0.032	0.007	2.06543e-33	5.70684e-13	3.83162e-37	0.0379951
BCL6	1.80413e-14	0.0379951	0.032	0.005	3.89005e-10	9.58959e-24	0.0311528	0.028	0.005	2.06771e-19	1.23276e-14	0.0250639	0.023	0.006	2.65807e-10	9.14752e-17	0.0231669	0.025	0.009	1.97239e-12	1.80413e-14	3.83584e-23	0.0379951
UGT2B11	6.77679e-14	0.0269105	0.018	0.001	1.46121e-09	2.01975e-27	0.0278072	0.019	0.001	4.35499e-23	2.65039e-08	0.010019	0.01	0.003	0.000571478	8.92025e-29	0.0379081	0.022	0.004	1.92338e-24	2.65039e-08	3.5681e-28	0.0379081
ALAD	1.55666e-06	0.034537	0.042	0.018	0.0335647	1.04954e-14	0.0378845	0.052	0.023	2.26303e-10	6.07479e-10	0.0294175	0.038	0.018	1.30985e-05	5.1098e-14	0.0334844	0.053	0.029	1.10178e-09	1.55666e-06	4.19818e-14	0.0378845
HABP2	6.72627e-15	0.0373581	0.029	0.004	1.45032e-10	2.9805e-23	0.0240679	0.018	0.002	6.42656e-19	4.61547e-29	0.0305463	0.024	0.003	9.95187e-25	2.2457e-27	0.0342436	0.035	0.011	4.84217e-23	6.72627e-15	1.84619e-28	0.0373581
ULK1	1.04611e-07	0.029113	0.028	0.008	0.00225562	3.33714e-20	0.0371661	0.038	0.011	7.19554e-16	1.68079e-08	0.0167368	0.016	0.006	0.000362412	4.5736e-21	0.0273977	0.028	0.009	9.8616e-17	1.04611e-07	1.82944e-20	0.0371661
H6PD	7.66046e-11	0.0366694	0.032	0.007	1.65175e-06	1.18569e-16	0.0342674	0.038	0.013	2.55658e-12	8.82908e-07	0.0166807	0.022	0.011	0.0190373	1.38321e-08	0.0203042	0.035	0.02	0.000298248	8.82908e-07	4.74275e-16	0.0366694
TLE4	1.29313e-06	0.0335588	0.04	0.016	0.0278824	2.97561e-16	0.0364523	0.043	0.016	6.41601e-12	4.86874e-12	0.0351487	0.047	0.023	1.0498e-07	5.62873e-14	0.0350389	0.058	0.033	1.21367e-09	1.29313e-06	1.19024e-15	0.0364523
PDE9A	1.12195e-06	0.0317966	0.038	0.015	0.0241916	4.165e-13	0.0359536	0.047	0.021	8.98057e-09	2.41449e-07	0.0201035	0.026	0.012	0.00520613	6.30302e-20	0.0291199	0.034	0.013	1.35906e-15	1.12195e-06	2.52121e-19	0.0359536
TCN2	2.21714e-12	0.0353426	0.029	0.005	4.78059e-08	3.6537e-24	0.0290743	0.024	0.003	7.87811e-20	5.2772e-09	0.0132645	0.013	0.004	0.000113787	1.47486e-13	0.0182532	0.02	0.007	3.1801e-09	5.2772e-09	1.46148e-23	0.0353426
PIK3IP1	5.03086e-10	0.0319467	0.027	0.005	1.08475e-05	5.46389e-28	0.0352511	0.026	0.003	1.17812e-23	2.79541e-09	0.0100279	0.009	0.002	6.02747e-05	7.94421e-13	0.0139088	0.013	0.004	1.71293e-08	2.79541e-09	2.18556e-27	0.0352511
AJM1	1.07922e-07	0.0213179	0.021	0.005	0.00232701	3.34311e-22	0.0349297	0.032	0.007	7.20842e-18	1.2287e-06	0.0118832	0.013	0.005	0.0264933	6.09975e-13	0.0198876	0.023	0.009	1.31523e-08	1.2287e-06	1.33725e-21	0.0349297
VWA5A	7.13365e-10	0.0299836	0.028	0.006	1.53816e-05	2.723e-22	0.0347087	0.032	0.007	5.87132e-18	1.56225e-12	0.0260168	0.027	0.01	3.36852e-08	4.31223e-20	0.0295336	0.033	0.012	9.29804e-16	7.13365e-10	1.0892e-21	0.0347087
TMEM94	1.63913e-09	0.0285001	0.026	0.005	3.5343e-05	6.46563e-17	0.0326559	0.032	0.01	1.39412e-12	4.64354e-08	0.0190536	0.019	0.007	0.00100124	1.67332e-23	0.0346755	0.039	0.015	3.60801e-19	4.64354e-08	6.69327e-23	0.0346755
RHBDL2	1.79182e-12	0.0346045	0.03	0.005	3.86352e-08	5.8768e-18	0.032973	0.034	0.01	1.26715e-13	2.08638e-15	0.0252971	0.025	0.007	4.49866e-11	6.89901e-16	0.0223324	0.025	0.009	1.48756e-11	1.79182e-12	2.35072e-17	0.0346045
ZBTB18	3.78096e-07	0.0286363	0.031	0.01	0.0081525	1.04775e-15	0.0344181	0.039	0.014	2.25915e-11	1.80188e-06	0.0153193	0.02	0.009	0.0388521	1.24099e-11	0.0207928	0.027	0.012	2.67581e-07	1.80188e-06	4.19098e-15	0.0344181
HLA-G	1.65237e-11	0.0339595	0.024	0.004	3.56283e-07	5.60524e-22	0.0277121	0.022	0.003	1.2086e-17	7.76385e-07	0.00472862	0.004	0	0.0167404	1.58729e-23	0.0143838	0.011	0.001	3.42252e-19	7.76385e-07	6.34916e-23	0.0339595
HECA	1.49757e-06	0.0220286	0.022	0.006	0.0322906	1.69447e-21	0.0339503	0.033	0.008	3.65362e-17	8.36253e-07	0.0140357	0.015	0.005	0.0180313	1.43355e-18	0.0224034	0.023	0.007	3.09103e-14	1.49757e-06	6.77788e-21	0.0339503
RETREG3	2.61264e-07	0.0313186	0.04	0.015	0.00563336	1.71235e-10	0.0326687	0.049	0.025	3.69217e-06	8.31845e-09	0.0259804	0.039	0.02	0.000179362	5.28166e-13	0.0335934	0.054	0.031	1.13883e-08	2.61264e-07	2.11267e-12	0.0335934
ADSSL1	6.83921e-15	0.0335658	0.026	0.002	1.47467e-10	8.33339e-21	0.022805	0.018	0.002	1.79685e-16	6.75404e-07	0.00854438	0.007	0.001	0.0145631	3.97878e-19	0.0153791	0.013	0.002	8.57904e-15	6.75404e-07	3.33336e-20	0.0335658
LPIN3	4.83216e-12	0.0297656	0.025	0.004	1.04191e-07	3.73063e-25	0.0333678	0.028	0.005	8.04399e-21	6.1659e-21	0.0216321	0.017	0.002	1.32949e-16	9.40507e-31	0.0273498	0.023	0.004	2.02792e-26	4.83216e-12	3.76203e-30	0.0333678
KIF12	2.4868e-08	0.0330104	0.037	0.012	0.000536205	1.34927e-14	0.0255012	0.025	0.007	2.9093e-10	2.63982e-07	0.020749	0.029	0.015	0.00569198	8.61566e-17	0.0330341	0.044	0.021	1.85771e-12	2.63982e-07	3.44626e-16	0.0330341
TMTC2	3.7396e-09	0.0310718	0.03	0.008	8.06332e-05	4.42445e-15	0.0327601	0.038	0.014	9.54001e-11	3.6585e-08	0.0226136	0.028	0.013	0.000788845	1.94884e-13	0.0272848	0.038	0.019	4.2021e-09	3.6585e-08	1.76978e-14	0.0327601
MINDY1	1.07638e-06	0.0220286	0.023	0.006	0.0232088	2.88185e-21	0.0327215	0.031	0.007	6.21385e-17	1.65666e-07	0.0147112	0.017	0.007	0.00357209	5.89042e-16	0.0240414	0.028	0.011	1.27009e-11	1.07638e-06	1.15274e-20	0.0327215
LNX1	7.96416e-08	0.0228517	0.022	0.005	0.00171723	1.23244e-18	0.0296156	0.026	0.006	2.65739e-14	7.19054e-08	0.0156444	0.017	0.006	0.00155042	2.86163e-16	0.0207182	0.023	0.008	6.17024e-12	7.96416e-08	4.92976e-18	0.0296156
UGT2A3	4.4053e-09	0.0255641	0.023	0.004	9.49871e-05	8.69794e-22	0.0286347	0.024	0.004	1.87545e-17	1.41034e-09	0.0114087	0.009	0.002	3.04097e-05	3.36931e-08	0.0109213	0.011	0.004	0.000726491	3.36931e-08	3.47917e-21	0.0286347
HHLA2	6.10977e-10	0.0267446	0.023	0.004	1.31739e-05	4.53993e-17	0.0247676	0.022	0.004	9.78901e-13	9.76178e-22	0.0276445	0.023	0.004	2.10483e-17	6.50952e-24	0.0267381	0.025	0.007	1.40358e-19	6.10977e-10	2.60381e-23	0.0276445
TLE6	9.77735e-13	0.0268689	0.019	0.001	2.10819e-08	2.79571e-20	0.0176166	0.013	0.001	6.02811e-16	6.90028e-07	0.00606885	0.004	0.001	0.0148784	5.22067e-21	0.018711	0.016	0.003	1.12568e-16	6.90028e-07	2.08827e-20	0.0268689
ATP10B	7.83601e-08	0.0173071	0.014	0.002	0.0016896	2.12875e-21	0.0261053	0.021	0.003	4.59002e-17	4.26077e-15	0.0168735	0.013	0.002	9.18708e-11	4.95437e-12	0.00835919	0.007	0.001	1.06826e-07	7.83601e-08	8.51502e-21	0.0261053
TMEM47	3.06871e-10	0.026039	0.02	0.003	6.61675e-06	6.59578e-19	0.0234797	0.021	0.003	1.42218e-14	5.15037e-08	0.00894211	0.007	0.001	0.00111052	2.20144e-09	0.00772573	0.007	0.001	4.74674e-05	5.15037e-08	2.63831e-18	0.026039
REPS2	3.86616e-07	0.0243453	0.023	0.006	0.00833621	1.0737e-12	0.0258341	0.029	0.01	2.31512e-08	1.02165e-13	0.0251295	0.025	0.008	2.20289e-09	1.28679e-11	0.0202633	0.027	0.012	2.77459e-07	3.86616e-07	4.08661e-13	0.0258341
IKZF2	1.84052e-06	0.0257952	0.024	0.007	0.0396853	6.49533e-11	0.0222741	0.025	0.009	1.40052e-06	2.48891e-08	0.0183472	0.023	0.01	0.000536658	1.34305e-11	0.0193963	0.025	0.011	2.89588e-07	1.84052e-06	5.37219e-11	0.0257952
ST8SIA6	6.78657e-14	0.0257669	0.018	0.001	1.46332e-09	3.32807e-26	0.0241061	0.018	0.001	7.17599e-22	2.75954e-20	0.0156132	0.011	0	5.95011e-16	2.41524e-29	0.0170536	0.012	0.001	5.20775e-25	6.78657e-14	9.66097e-29	0.0257669
RASA4	1.42342e-11	0.019281	0.014	0	3.06918e-07	5.33668e-27	0.0246478	0.018	0.001	1.1507e-22	8.34347e-12	0.00884506	0.006	0	1.79902e-07	5.65624e-31	0.0170582	0.013	0.001	1.2196e-26	1.42342e-11	2.2625e-30	0.0246478
NEFL	1.32815e-09	0.023005	0.018	0.002	2.86375e-05	1.50381e-06	0.00757275	0.006	0.001	0.0324252	1.0949e-06	0.00681227	0.006	0.001	0.0236082	4.82489e-26	0.0235235	0.02	0.004	1.04034e-21	1.50381e-06	1.92996e-25	0.0235235
ANKRD40CL	1.81194e-07	0.0209986	0.019	0.004	0.00390691	5.75941e-17	0.0199619	0.016	0.002	1.24184e-12	2.53116e-20	0.0214393	0.017	0.002	5.45768e-16	2.97918e-11	0.0177594	0.021	0.008	6.42371e-07	1.81194e-07	1.01246e-19	0.0214393
ACHE	2.95025e-07	0.0146435	0.011	0.001	0.00636132	4.25529e-21	0.0197841	0.014	0.001	9.17526e-17	9.6104e-17	0.0178109	0.013	0.002	2.0722e-12	6.31786e-16	0.0115008	0.01	0.001	1.36226e-11	2.95025e-07	1.70212e-20	0.0197841
COL27A1	7.30695e-08	0.0154007	0.012	0.001	0.00157552	4.34456e-10	0.0127362	0.011	0.002	9.36773e-06	3.21541e-15	0.0161873	0.013	0.002	6.93307e-11	1.28736e-12	0.0157734	0.017	0.006	2.7758e-08	7.30695e-08	1.28616e-14	0.0161873
TNS1	2.5734e-07	0.0138855	0.011	0.001	0.00554876	1.52038e-13	0.0123649	0.009	0.001	3.27824e-09	3.01716e-11	0.00765634	0.006	0	6.5056e-07	1.49756e-19	0.0103852	0.007	0	3.22905e-15	2.5734e-07	5.99025e-19	0.0138855

## Sheet: Cluster1
	Non.PSC_CNT_p_val	Non.PSC_CNT_avg_log2FC	Non.PSC_CNT_pct.1	Non.PSC_CNT_pct.2	Non.PSC_CNT_p_val_adj	Non.PSC_IL17_p_val	Non.PSC_IL17_avg_log2FC	Non.PSC_IL17_pct.1	Non.PSC_IL17_pct.2	Non.PSC_IL17_p_val_adj	psc_IL17_p_val	psc_IL17_avg_log2FC	psc_IL17_pct.1	psc_IL17_pct.2	psc_IL17_p_val_adj	psc_CNT_p_val	psc_CNT_avg_log2FC	psc_CNT_pct.1	psc_CNT_pct.2	psc_CNT_p_val_adj	max_pval	minimump_p_val	maxFC
HIST1H4C	0	2.09453	0.876	0.268	0	0	2.12312	0.911	0.276	0	0	2.27291	0.771	0.24	0	0	2.54813	0.882	0.286	0	0	0	2.54813
TUBA1B	0	1.27784	0.956	0.405	0	0	1.45916	0.958	0.36	0	0	0.995002	0.935	0.542	0	0	1.09093	0.903	0.398	0	0	0	1.45916
HIST1H1B	0	1.37731	0.61	0.075	0	0	1.43402	0.585	0.041	0	0	1.25146	0.505	0.049	0	0	1.30008	0.515	0.023	0	0	0	1.43402
H2AFZ	0	1.1542	0.939	0.452	0	0	1.304	0.959	0.431	0	0	0.799692	0.935	0.606	0	0	0.953419	0.937	0.526	0	0	0	1.304
RRM2	0	1.25467	0.732	0.096	0	0	1.26256	0.772	0.079	0	0	0.932855	0.577	0.077	0	0	0.863378	0.608	0.065	0	0	0	1.26256
HIST1H1A	0	1.07775	0.502	0.045	0	0	1.01009	0.493	0.038	0	0	0.999387	0.467	0.05	0	0	1.16192	0.441	0.028	0	0	0	1.16192
HMGB1	9.88058e-267	0.975622	0.957	0.594	2.13045e-262	0	1.13835	0.976	0.585	0	0	0.722976	0.958	0.704	0	0	0.76719	0.963	0.646	0	9.88058e-267	0	1.13835
TUBB	0	1.07777	0.901	0.353	0	0	1.12511	0.923	0.363	0	0	0.981345	0.811	0.334	0	0	1.04802	0.892	0.357	0	0	0	1.12511
HIST1H1D	3.36193e-269	1.12326	0.551	0.093	7.24899e-265	0	1.05183	0.472	0.046	0	0	0.781444	0.364	0.045	0	0	0.772457	0.3	0.019	0	3.36193e-269	0	1.12326
STMN1	2.08946e-303	1.06303	0.838	0.254	4.50528e-299	0	1.11538	0.819	0.183	0	0	0.742442	0.769	0.359	0	0	0.762543	0.779	0.321	0	2.08946e-303	0	1.11538
DEK	0	0.983879	0.85	0.314	0	0	1.10214	0.94	0.344	0	0	0.844014	0.73	0.295	0	0	0.894783	0.892	0.376	0	0	0	1.10214
PCNA	0	1.07222	0.743	0.131	0	0	1.09307	0.753	0.111	0	0	0.773144	0.552	0.127	0	0	0.687699	0.55	0.113	0	0	0	1.09307
HMGB2	0	1.02752	0.741	0.155	0	0	1.05023	0.768	0.114	0	0	0.816956	0.607	0.162	0	0	0.797545	0.673	0.16	0	0	0	1.05023
DUT	0	1.02722	0.782	0.174	0	0	1.02607	0.817	0.156	0	0	0.668349	0.582	0.181	0	0	0.677925	0.644	0.2	0	0	0	1.02722
PCLAF	0	1.00023	0.794	0.167	0	0	0.984647	0.775	0.117	0	0	0.739602	0.633	0.18	0	0	0.743189	0.687	0.181	0	0	0	1.00023
MKI67	4.68745e-261	0.93834	0.649	0.138	1.01071e-256	0	0.984336	0.706	0.106	0	0	0.803512	0.567	0.168	0	0	0.821908	0.678	0.185	0	4.68745e-261	0	0.984336
HIST1H1C	8.92431e-203	0.982934	0.52	0.123	1.92426e-198	0	0.983415	0.515	0.089	0	0	0.885706	0.446	0.087	0	0	0.906386	0.502	0.093	0	8.92431e-203	0	0.983415
HIST1H1E	3.08067e-224	0.979002	0.573	0.139	6.64254e-220	0	0.911113	0.539	0.139	0	0	0.912359	0.417	0.077	0	0	0.828909	0.456	0.045	0	3.08067e-224	0	0.979002
HMGN2	7.21133e-203	0.789665	0.801	0.315	1.55491e-198	0	0.949068	0.844	0.279	0	1.18229e-245	0.645782	0.756	0.396	2.54925e-241	0	0.625298	0.84	0.43	0	7.21133e-203	0	0.949068
TYMS	0	0.94895	0.724	0.096	0	0	0.914342	0.715	0.083	0	0	0.651293	0.52	0.093	0	0	0.678589	0.558	0.088	0	0	0	0.94895
RANBP1	0	0.872869	0.782	0.208	0	0	0.899737	0.804	0.181	0	0	0.613224	0.636	0.221	0	0	0.579272	0.632	0.214	0	0	0	0.899737
TOP2A	4.53681e-237	0.841518	0.659	0.153	9.78227e-233	0	0.892961	0.67	0.107	0	0	0.722674	0.542	0.17	0	0	0.710744	0.631	0.182	0	4.53681e-237	0	0.892961
ATAD2	0	0.8245	0.62	0.065	0	0	0.837389	0.66	0.054	0	0	0.602862	0.434	0.047	0	0	0.620204	0.483	0.048	0	0	0	0.837389
TK1	0	0.82747	0.716	0.133	0	0	0.794407	0.66	0.093	0	0	0.59589	0.554	0.151	0	0	0.579683	0.567	0.125	0	0	0	0.82747
CDK1	0	0.826192	0.684	0.118	0	0	0.795132	0.612	0.076	0	0	0.593089	0.496	0.099	0	0	0.553053	0.523	0.099	0	0	0	0.826192
HNRNPAB	1.23157e-213	0.730417	0.763	0.289	2.65552e-209	0	0.810983	0.807	0.303	0	2.66253e-303	0.640524	0.668	0.302	5.74094e-299	0	0.677653	0.761	0.353	0	1.23157e-213	0	0.810983
CLSPN	0	0.756934	0.559	0.045	0	0	0.807202	0.613	0.041	0	0	0.560668	0.4	0.037	0	0	0.554751	0.415	0.034	0	0	0	0.807202
NASP	1.7167e-229	0.688823	0.649	0.175	3.70154e-225	0	0.803591	0.689	0.151	0	0	0.641544	0.612	0.22	0	0	0.656709	0.647	0.225	0	1.7167e-229	0	0.803591
HSP90AA1	9.9424e-116	0.603069	0.927	0.77	2.14378e-111	0	0.793413	0.95	0.772	0	1.36603e-133	0.471356	0.942	0.863	2.94544e-129	1.86396e-140	0.390089	0.896	0.793	4.01907e-136	9.9424e-116	0	0.793413
HIST2H2AC	3.65356e-217	0.761837	0.444	0.068	7.8778e-213	0	0.575906	0.361	0.05	0	0	0.623603	0.372	0.052	0	0	0.781918	0.437	0.039	0	3.65356e-217	0	0.781918
TMPO	1.75135e-243	0.683951	0.618	0.139	3.77627e-239	0	0.761137	0.683	0.134	0	0	0.594857	0.55	0.165	0	0	0.634185	0.638	0.189	0	1.75135e-243	0	0.761137
HELLS	0	0.687649	0.557	0.067	0	0	0.758126	0.615	0.061	0	0	0.579331	0.436	0.057	0	0	0.605354	0.483	0.058	0	0	0	0.758126
DHFR	0	0.717897	0.615	0.083	0	0	0.755927	0.652	0.079	0	0	0.498879	0.411	0.065	0	0	0.505775	0.463	0.079	0	0	0	0.755927
FAM111B	0	0.722081	0.516	0.052	0	0	0.750915	0.547	0.043	0	0	0.538192	0.372	0.037	0	0	0.532346	0.385	0.029	0	0	0	0.750915
CENPX	2.53699e-275	0.745034	0.689	0.166	5.47025e-271	0	0.750853	0.707	0.165	0	0	0.604949	0.659	0.249	0	0	0.701975	0.678	0.23	0	2.53699e-275	0	0.750853
PRKDC	9.29353e-204	0.643911	0.681	0.222	2.00387e-199	0	0.740372	0.76	0.229	0	1.0731e-254	0.495351	0.53	0.203	2.31383e-250	0	0.5249	0.599	0.221	0	9.29353e-204	0	0.740372
DTYMK	2.30415e-293	0.734372	0.674	0.136	4.9682e-289	0	0.716793	0.648	0.107	0	1.81579e-258	0.459747	0.527	0.186	3.91521e-254	0	0.489027	0.585	0.19	0	1.81579e-258	0	0.734372
DNMT1	0	0.686102	0.61	0.097	0	0	0.727417	0.642	0.082	0	0	0.499154	0.429	0.081	0	0	0.558706	0.504	0.093	0	0	0	0.727417
SIVA1	1.11409e-282	0.696716	0.65	0.138	2.40219e-278	0	0.721329	0.687	0.135	0	0	0.4934	0.556	0.181	0	0	0.564474	0.63	0.195	0	1.11409e-282	0	0.721329
ANP32B	9.85319e-181	0.626833	0.798	0.367	2.12454e-176	0	0.708178	0.84	0.377	0	4.38345e-209	0.494983	0.666	0.355	9.4516e-205	0	0.466788	0.763	0.444	0	9.85319e-181	0	0.708178
CENPU	0	0.685498	0.586	0.059	0	0	0.705518	0.588	0.05	0	0	0.454288	0.383	0.05	0	0	0.401213	0.335	0.04	0	0	0	0.705518
TMEM106C	8.99576e-300	0.703952	0.637	0.116	1.93967e-295	0	0.680693	0.614	0.101	0	0	0.48077	0.47	0.131	0	0	0.51521	0.545	0.144	0	8.99576e-300	0	0.703952
SMC4	3.06647e-219	0.639369	0.578	0.122	6.61193e-215	0	0.697173	0.633	0.119	0	1.85361e-288	0.527659	0.51	0.16	3.99675e-284	0	0.527553	0.58	0.172	0	3.06647e-219	0	0.697173
UBE2T	0	0.694698	0.608	0.079	0	0	0.633371	0.536	0.056	0	0	0.47035	0.429	0.083	0	0	0.408189	0.384	0.071	0	0	0	0.694698
TUBB4B	1.20808e-135	0.64354	0.8	0.426	2.60486e-131	0	0.67891	0.789	0.392	0	5.48167e-158	0.493957	0.795	0.542	1.18196e-153	6.45494e-283	0.522009	0.781	0.471	1.39181e-278	1.20808e-135	0	0.67891
RAN	2.7622e-176	0.635852	0.854	0.426	5.95585e-172	0	0.676711	0.855	0.419	0	2.76399e-171	0.442133	0.776	0.483	5.95971e-167	2.40032e-272	0.440678	0.811	0.518	5.17556e-268	2.76399e-171	0	0.676711
RRM1	5.40209e-291	0.648314	0.576	0.088	1.1648e-286	0	0.676217	0.607	0.083	0	0	0.50503	0.45	0.086	0	0	0.451924	0.445	0.093	0	5.40209e-291	0	0.676217
ZWINT	0	0.66768	0.59	0.08	0	0	0.612207	0.523	0.061	0	0	0.472433	0.426	0.086	0	0	0.44309	0.423	0.084	0	0	0	0.66768
CENPM	6.04954e-307	0.66768	0.583	0.083	1.3044e-302	0	0.644562	0.54	0.058	0	0	0.4741	0.409	0.079	0	0	0.475121	0.454	0.079	0	6.04954e-307	0	0.66768
CKS1B	2.72126e-214	0.650223	0.658	0.178	5.86758e-210	0	0.657705	0.629	0.132	0	0	0.555454	0.552	0.176	0	0	0.530403	0.577	0.171	0	2.72126e-214	0	0.657705
DNAJC9	0	0.655712	0.573	0.065	0	0	0.631928	0.572	0.063	0	0	0.435118	0.391	0.068	0	0	0.436829	0.399	0.059	0	0	0	0.655712
PTMA	2.55908e-165	0.584431	0.998	0.96	5.5179e-161	0	0.654449	0.997	0.955	0	0	0.601706	1	0.953	0	0	0.603257	0.995	0.939	0	2.55908e-165	0	0.654449
NUSAP1	4.7687e-221	0.6483	0.546	0.105	1.02823e-216	0	0.611581	0.5	0.074	0	1.35168e-265	0.473367	0.423	0.117	2.9145e-261	0	0.474618	0.476	0.123	0	4.7687e-221	0	0.6483
USP1	2.00602e-255	0.577364	0.526	0.083	4.32538e-251	0	0.640747	0.584	0.084	0	0	0.411433	0.378	0.075	0	0	0.423579	0.418	0.091	0	2.00602e-255	0	0.640747
PSIP1	9.2791e-283	0.600914	0.564	0.087	2.00076e-278	0	0.638016	0.586	0.084	0	3.80055e-284	0.378517	0.365	0.084	8.19474e-280	0	0.356949	0.376	0.101	0	9.2791e-283	0	0.638016
NUCKS1	6.87469e-136	0.550081	0.801	0.397	1.48232e-131	0	0.625438	0.845	0.404	0	2.22832e-181	0.477241	0.7	0.393	4.8047e-177	2.0677e-305	0.464512	0.824	0.491	4.45837e-301	6.87469e-136	0	0.625438
PA2G4	1.70662e-191	0.607232	0.731	0.277	3.67982e-187	0	0.622163	0.733	0.286	0	3.65196e-203	0.455132	0.591	0.283	7.87436e-199	8.79646e-290	0.430864	0.65	0.333	1.89669e-285	1.70662e-191	0	0.622163
FEN1	0	0.611187	0.516	0.042	0	0	0.554708	0.465	0.035	0	0	0.507659	0.429	0.055	0	0	0.496879	0.402	0.038	0	0	0	0.611187
HSPD1	7.33269e-118	0.508569	0.849	0.515	1.58107e-113	0	0.596321	0.874	0.524	0	1.65935e-143	0.424605	0.809	0.582	3.57789e-139	2.283e-194	0.395548	0.827	0.595	4.92261e-190	7.33269e-118	0	0.596321
AREG	6.63722e-67	0.576076	0.732	0.456	1.43112e-62	1.51138e-136	0.594725	0.729	0.453	3.25884e-132	2.02173e-47	0.344844	0.505	0.349	4.35925e-43	1.12086e-108	0.458158	0.599	0.402	2.41681e-104	2.02173e-47	6.04552e-136	0.594725
UBE2S	1.35593e-187	0.583668	0.631	0.17	2.92366e-183	0	0.593627	0.578	0.128	0	4.92601e-174	0.368873	0.545	0.233	1.06215e-169	0	0.423438	0.582	0.226	0	4.92601e-174	0	0.593627
GGCT	4.43565e-208	0.557254	0.631	0.175	9.56416e-204	0	0.590403	0.641	0.167	0	4.84687e-247	0.434833	0.55	0.213	1.04508e-242	0	0.467508	0.599	0.238	0	4.43565e-208	0	0.590403
MCM7	2.49107e-265	0.587388	0.508	0.069	5.37125e-261	0	0.576528	0.48	0.059	0	0	0.478169	0.402	0.068	0	0	0.452183	0.395	0.064	0	2.49107e-265	0	0.587388
CBX5	2.31653e-182	0.556863	0.593	0.17	4.9949e-178	0	0.585992	0.619	0.167	0	2.26452e-272	0.490819	0.515	0.18	4.88276e-268	0	0.50698	0.595	0.212	0	2.31653e-182	0	0.585992
SMC2	2.12408e-228	0.584277	0.529	0.099	4.57995e-224	0	0.578979	0.524	0.081	0	3.45291e-295	0.430524	0.402	0.1	7.44517e-291	0	0.405065	0.417	0.107	0	2.12408e-228	0	0.584277
SNRPG	1.58999e-177	0.577026	0.768	0.315	3.42835e-173	0	0.564735	0.734	0.308	0	7.13727e-165	0.39541	0.684	0.384	1.53894e-160	9.6515e-275	0.406865	0.709	0.389	2.08106e-270	7.13727e-165	0	0.577026
HIST1H3D	2.62877e-184	0.574647	0.365	0.047	5.66815e-180	0	0.393168	0.239	0.015	0	0	0.38075	0.266	0.031	0	0	0.417031	0.272	0.011	0	2.62877e-184	0	0.574647
AQP5	5.96155e-66	0.560093	0.828	0.596	1.28543e-61	1.39314e-146	0.574458	0.793	0.524	3.0039e-142	1.86329e-70	0.361531	0.885	0.758	4.01762e-66	3.35457e-118	0.446516	0.86	0.695	7.23313e-114	5.96155e-66	5.57257e-146	0.574458
CENPF	1.57949e-130	0.49379	0.507	0.146	3.4057e-126	0	0.560502	0.525	0.104	0	2.05556e-153	0.388136	0.492	0.212	4.43221e-149	7.39308e-263	0.380148	0.559	0.228	1.5941e-258	1.57949e-130	0	0.560502
TNFRSF12A	7.76794e-79	0.547031	0.659	0.36	1.67492e-74	3.77654e-170	0.552282	0.66	0.367	8.14298e-166	1.64582e-113	0.419676	0.607	0.365	3.54873e-109	5.66434e-146	0.397094	0.556	0.335	1.22134e-141	7.76794e-79	1.51062e-169	0.552282
SNRPB	4.31573e-138	0.491176	0.733	0.327	9.30558e-134	0	0.550412	0.737	0.309	0	9.28707e-145	0.374351	0.675	0.386	2.00248e-140	8.63183e-221	0.374647	0.674	0.393	1.86119e-216	4.31573e-138	0	0.550412
SMC3	4.99343e-200	0.524568	0.495	0.102	1.07668e-195	0	0.544829	0.538	0.109	0	2.90223e-243	0.375741	0.377	0.105	6.25779e-239	0	0.373551	0.41	0.122	0	4.99343e-200	0	0.544829
PARP1	3.57867e-152	0.426057	0.481	0.125	7.71634e-148	0	0.544114	0.555	0.117	0	1.98268e-202	0.349609	0.402	0.136	4.27505e-198	3.30597e-272	0.337714	0.423	0.155	7.12834e-268	3.57867e-152	0	0.544114
SUPT16H	5.86724e-183	0.529583	0.527	0.133	1.26509e-178	0	0.542453	0.553	0.13	0	7.93222e-223	0.395887	0.411	0.134	1.71034e-218	0	0.391539	0.44	0.148	0	5.86724e-183	0	0.542453
LSM4	3.3007e-160	0.541898	0.724	0.29	7.11698e-156	0	0.536556	0.7	0.258	0	1.26785e-168	0.396939	0.604	0.306	2.73375e-164	3.5514e-284	0.404791	0.653	0.327	7.65754e-280	3.3007e-160	0	0.541898
H2AFV	2.73586e-159	0.516998	0.633	0.215	5.89907e-155	0	0.535917	0.621	0.193	0	3.67222e-168	0.397223	0.579	0.284	7.91803e-164	1.56664e-293	0.428061	0.664	0.333	3.37799e-289	2.73586e-159	0	0.535917
BRCA2	2.48061e-206	0.455764	0.378	0.042	5.34868e-202	0	0.533404	0.435	0.036	0	0	0.380857	0.291	0.037	0	0	0.366504	0.306	0.04	0	2.48061e-206	0	0.533404
SNRPD1	2.95663e-181	0.531143	0.666	0.222	6.37508e-177	0	0.529204	0.65	0.206	0	7.36766e-171	0.368413	0.555	0.261	1.58862e-166	7.63035e-284	0.391076	0.591	0.276	1.64526e-279	7.36766e-171	0	0.531143
SMC1A	1.18436e-204	0.530098	0.503	0.101	2.55371e-200	0	0.528201	0.518	0.104	0	4.63856e-255	0.430017	0.402	0.115	1.00017e-250	0	0.488381	0.494	0.148	0	1.18436e-204	0	0.530098
RPL22L1	1.91793e-104	0.497538	0.569	0.238	4.13543e-100	7.65809e-243	0.519787	0.584	0.242	1.65124e-238	4.39819e-95	0.321147	0.471	0.257	9.48338e-91	7.60114e-139	0.324204	0.46	0.252	1.63896e-134	4.39819e-95	3.06324e-242	0.519787
BTG3	1.25527e-206	0.493679	0.436	0.068	2.70661e-202	0	0.516221	0.455	0.07	0	8.74838e-147	0.233362	0.236	0.063	1.88633e-142	9.89034e-197	0.230683	0.24	0.069	2.13256e-192	8.74838e-147	0	0.516221
MCM3	6.88969e-193	0.482071	0.425	0.069	1.48556e-188	0	0.512909	0.447	0.056	0	0	0.418562	0.361	0.07	0	0	0.402734	0.355	0.065	0	6.88969e-193	0	0.512909
PRC1	2.41743e-165	0.472007	0.472	0.103	5.21246e-161	0	0.510952	0.474	0.069	0	5.57556e-220	0.35854	0.407	0.122	1.2022e-215	0	0.34218	0.428	0.133	0	2.41743e-165	0	0.510952
KPNB1	2.39235e-99	0.424647	0.533	0.223	5.15839e-95	0	0.508512	0.652	0.251	0	6.43218e-232	0.43935	0.536	0.215	1.38691e-227	0	0.43588	0.605	0.26	0	2.39235e-99	0	0.508512
PPM1G	3.36052e-143	0.459128	0.598	0.212	7.24595e-139	0	0.503428	0.626	0.223	0	5.46856e-154	0.348309	0.498	0.233	1.17913e-149	5.00117e-258	0.370092	0.598	0.296	1.07835e-253	3.36052e-143	0	0.503428
UQCC2	3.82191e-159	0.499844	0.661	0.24	8.2408e-155	0	0.474173	0.587	0.193	0	1.22995e-127	0.29865	0.455	0.215	2.65202e-123	6.22017e-194	0.311158	0.478	0.23	1.34119e-189	1.22995e-127	0	0.499844
ESCO2	7.8561e-250	0.499023	0.407	0.035	1.69393e-245	0	0.485448	0.399	0.028	0	0	0.354022	0.289	0.03	0	0	0.347546	0.286	0.026	0	7.8561e-250	0	0.499023
HNRNPA3	9.81321e-85	0.401619	0.706	0.384	2.11593e-80	1.74275e-247	0.495977	0.77	0.414	3.75772e-243	1.88351e-101	0.334479	0.639	0.406	4.06122e-97	1.11585e-128	0.285772	0.673	0.447	2.406e-124	9.81321e-85	6.97101e-247	0.495977
TPX2	3.60948e-143	0.471061	0.471	0.116	7.78275e-139	0	0.495908	0.472	0.082	0	2.55715e-174	0.365191	0.393	0.136	5.51374e-170	0	0.414872	0.493	0.15	0	3.60948e-143	0	0.495908
CTNNAL1	5.43884e-133	0.462121	0.517	0.167	1.17272e-128	0	0.495592	0.554	0.168	0	3.20476e-172	0.340504	0.392	0.144	6.91011e-168	8.90263e-271	0.342715	0.425	0.156	1.91958e-266	5.43884e-133	0	0.495592
XRCC5	5.63294e-102	0.450408	0.708	0.37	1.21457e-97	7.10184e-242	0.495351	0.751	0.406	1.5313e-237	2.26695e-124	0.373355	0.624	0.375	4.888e-120	3.26752e-167	0.349953	0.628	0.393	7.04544e-163	5.63294e-102	2.84074e-241	0.495351
NCL	5.68694e-57	0.402839	0.727	0.482	1.22622e-52	2.69366e-152	0.495103	0.751	0.509	5.80807e-148	1.1396e-77	0.389085	0.686	0.507	2.45721e-73	1.01514e-129	0.396574	0.741	0.558	2.18885e-125	5.68694e-57	1.07746e-151	0.495103
MAD2L1	9.1954e-202	0.490808	0.486	0.089	1.98271e-197	0	0.438639	0.41	0.058	0	6.6719e-191	0.305771	0.332	0.096	1.4386e-186	2.69062e-282	0.302164	0.33	0.093	5.80152e-278	6.6719e-191	0	0.490808
CENPW	2.77891e-156	0.489056	0.505	0.133	5.99188e-152	0	0.490426	0.457	0.085	0	1.88061e-152	0.315853	0.395	0.153	4.05497e-148	1.39415e-276	0.338984	0.425	0.15	3.00606e-272	1.88061e-152	0	0.490426
LDHB	1.06674e-85	0.423358	0.842	0.547	2.30011e-81	5.25277e-220	0.490232	0.835	0.526	1.1326e-215	3.52913e-61	0.253027	0.76	0.601	7.60951e-57	1.13621e-73	0.230446	0.771	0.627	2.4499e-69	3.52913e-61	2.10111e-219	0.490232
RPA3	1.87042e-176	0.489022	0.529	0.136	4.03301e-172	0	0.485753	0.507	0.107	0	2.96765e-180	0.331018	0.4	0.143	6.39885e-176	7.65369e-249	0.321296	0.408	0.153	1.65029e-244	1.87042e-176	0	0.489022
TOMM5	6.12663e-136	0.485857	0.671	0.275	1.32102e-131	9.28335e-275	0.483037	0.66	0.282	2.00168e-270	2.01352e-132	0.336177	0.538	0.278	4.34155e-128	4.14719e-188	0.342447	0.578	0.328	8.94216e-184	2.01352e-132	3.71334e-274	0.485857
ZDHHC12	3.49585e-163	0.48469	0.52	0.141	7.53776e-159	0	0.464313	0.508	0.13	0	1.17995e-122	0.270727	0.352	0.144	2.54421e-118	1.50178e-207	0.298769	0.421	0.178	3.23815e-203	1.17995e-122	0	0.48469
RPSA	2.14478e-81	0.397324	0.974	0.85	4.62458e-77	4.15522e-249	0.484518	0.981	0.852	8.95949e-245	9.37383e-86	0.282612	0.984	0.913	2.02119e-81	4.92671e-156	0.332935	0.967	0.867	1.0623e-151	2.14478e-81	1.66209e-248	0.484518
FAM111A	1.20094e-204	0.47279	0.391	0.048	2.58946e-200	0	0.484122	0.414	0.046	0	0	0.402814	0.328	0.047	0	0	0.409809	0.347	0.049	0	1.20094e-204	0	0.484122
MCM4	1.04474e-179	0.445226	0.388	0.059	2.25266e-175	0	0.482821	0.414	0.05	0	0	0.369016	0.319	0.055	0	0	0.366578	0.319	0.051	0	1.04474e-179	0	0.482821
PFN1	2.00089e-88	0.46477	0.856	0.571	4.31431e-84	2.07424e-216	0.479951	0.874	0.587	4.47247e-212	1.03986e-88	0.297352	0.849	0.677	2.24214e-84	5.36046e-109	0.279109	0.794	0.618	1.15582e-104	2.00089e-88	8.29695e-216	0.479951
WDR34	1.96203e-196	0.459331	0.464	0.085	4.23053e-192	0	0.477959	0.461	0.078	0	1.28692e-236	0.34424	0.372	0.102	2.77486e-232	0	0.367901	0.407	0.109	0	1.96203e-196	0	0.477959
YBX1	5.19035e-103	0.447273	0.942	0.76	1.11914e-98	6.74732e-239	0.472796	0.949	0.742	1.45486e-234	1.79029e-138	0.372174	0.946	0.823	3.86022e-134	6.06977e-212	0.399095	0.919	0.751	1.30876e-207	5.19035e-103	2.69893e-238	0.472796
BRCA1	2.032e-240	0.465651	0.379	0.029	4.38139e-236	0	0.472396	0.4	0.031	0	0	0.366732	0.295	0.029	0	0	0.385276	0.32	0.031	0	2.032e-240	0	0.472396
GMNN	1.53131e-219	0.471209	0.427	0.056	3.30181e-215	0	0.453569	0.401	0.042	0	8.31021e-293	0.354577	0.329	0.064	1.79185e-288	0	0.346087	0.323	0.056	0	1.53131e-219	0	0.471209
CKLF	1.14497e-194	0.46738	0.472	0.089	2.46879e-190	0	0.423536	0.446	0.108	0	9.65763e-135	0.264566	0.31	0.111	2.08238e-130	2.24074e-262	0.301051	0.339	0.106	4.83147e-258	9.65763e-135	0	0.46738
HMGA1	7.58082e-69	0.442901	0.749	0.459	1.63458e-64	1.17087e-167	0.453395	0.789	0.475	2.52463e-163	4.05763e-128	0.448489	0.695	0.436	8.74905e-124	2.03855e-231	0.467172	0.722	0.443	4.39551e-227	7.58082e-69	8.15418e-231	0.467172
NAP1L1	1.40379e-71	0.383935	0.729	0.456	3.02686e-67	2.88869e-235	0.467111	0.823	0.492	6.2286e-231	6.7452e-105	0.357723	0.665	0.452	1.4544e-100	1.87422e-173	0.34946	0.792	0.569	4.04119e-169	1.40379e-71	1.15548e-234	0.467111
HIST1H3B	1.4817e-195	0.466758	0.327	0.027	3.19483e-191	0	0.323365	0.224	0.01	0	1.24847e-305	0.27181	0.199	0.014	2.69195e-301	0	0.360749	0.25	0.006	0	1.4817e-195	0	0.466758
HNRNPD	1.33551e-75	0.342325	0.503	0.228	2.87962e-71	2.77103e-270	0.466634	0.61	0.244	5.9749e-266	4.08821e-103	0.302709	0.481	0.263	8.81499e-99	2.28739e-155	0.306002	0.548	0.315	4.93206e-151	1.33551e-75	1.10841e-269	0.466634
CDC6	2.31595e-199	0.432199	0.37	0.042	4.99365e-195	0	0.466374	0.395	0.035	0	6.48225e-268	0.336365	0.289	0.053	1.3977e-263	0	0.307733	0.262	0.04	0	2.31595e-199	0	0.466374
ATP5MC1	3.54842e-80	0.391457	0.686	0.371	7.6511e-76	2.21847e-230	0.46435	0.695	0.345	4.78347e-226	1.07136e-52	0.210288	0.563	0.388	2.31007e-48	1.13645e-91	0.241045	0.615	0.432	2.45042e-87	1.07136e-52	8.87389e-230	0.46435
HNRNPA2B1	1.19585e-53	0.326785	0.793	0.522	2.57849e-49	6.58227e-177	0.461726	0.827	0.55	1.41927e-172	8.59632e-59	0.250653	0.816	0.655	1.85354e-54	4.06234e-70	0.232807	0.755	0.591	8.75921e-66	1.19585e-53	2.63291e-176	0.461726
PBK	8.42998e-175	0.461105	0.428	0.079	1.81767e-170	0	0.398427	0.356	0.05	0	1.34813e-165	0.282643	0.291	0.086	2.90684e-161	0	0.321655	0.335	0.088	0	1.34813e-165	0	0.461105
KIF20B	1.73209e-156	0.439888	0.488	0.114	3.73473e-152	0	0.457618	0.476	0.093	0	1.46741e-188	0.313191	0.406	0.133	3.16402e-184	3.72723e-291	0.323821	0.456	0.154	8.03666e-287	1.73209e-156	0	0.457618
H2AFX	4.34846e-186	0.452097	0.409	0.064	9.37615e-182	0	0.410724	0.356	0.05	0	1.02589e-283	0.384951	0.371	0.086	2.21202e-279	0	0.447034	0.425	0.083	0	4.34846e-186	0	0.452097
SLC25A5	8.35144e-69	0.383095	0.864	0.628	1.80074e-64	1.98015e-192	0.446744	0.869	0.59	4.2696e-188	3.89841e-47	0.219744	0.799	0.67	8.40575e-43	4.58e-76	0.236525	0.814	0.674	9.8754e-72	3.89841e-47	7.9206e-192	0.446744
FANCI	2.52758e-206	0.410341	0.347	0.03	5.44997e-202	0	0.444074	0.376	0.026	0	0	0.303817	0.252	0.027	0	0	0.290896	0.242	0.024	0	2.52758e-206	0	0.444074
MCM6	6.05347e-172	0.415039	0.346	0.046	1.30525e-167	0	0.443011	0.369	0.043	0	3.34122e-263	0.308855	0.249	0.038	7.20433e-259	0	0.308751	0.255	0.034	0	6.05347e-172	0	0.443011
HSPE1	8.58e-53	0.317403	0.708	0.45	1.85002e-48	1.9632e-199	0.442378	0.74	0.41	4.23304e-195	5.95831e-54	0.241175	0.675	0.502	1.28473e-49	7.87121e-72	0.234165	0.641	0.484	1.69719e-67	8.58e-53	7.85278e-199	0.442378
SSRP1	5.11069e-144	0.411874	0.463	0.122	1.10197e-139	0	0.438859	0.485	0.121	0	2.3808e-170	0.30205	0.362	0.125	5.13349e-166	7.63848e-282	0.33714	0.414	0.146	1.64701e-277	5.11069e-144	0	0.438859
KLK10	3.24881e-51	0.428755	0.706	0.445	7.00509e-47	1.1608e-83	0.376671	0.704	0.489	2.50292e-79	2.96755e-116	0.434045	0.762	0.526	6.39863e-112	5.6338e-167	0.42212	0.69	0.437	1.21476e-162	3.24881e-51	2.25352e-166	0.434045
SLBP	1.07717e-160	0.431828	0.396	0.074	2.3226e-156	0	0.416499	0.395	0.069	0	1.25371e-164	0.28045	0.278	0.079	2.70325e-160	1.46673e-262	0.299046	0.305	0.087	3.16256e-258	1.07717e-160	0	0.431828
MYBL2	6.19331e-196	0.394901	0.333	0.03	1.3354e-191	0	0.430731	0.364	0.028	0	3.91462e-257	0.24936	0.212	0.025	8.4407e-253	0	0.275091	0.23	0.026	0	6.19331e-196	0	0.430731
TUBG1	3.77455e-204	0.427848	0.406	0.054	8.13869e-200	0	0.392166	0.365	0.051	0	6.19876e-187	0.26803	0.27	0.066	1.33658e-182	1.27156e-296	0.275649	0.286	0.068	2.74173e-292	6.19876e-187	0	0.427848
TUBA1C	3.73866e-96	0.426903	0.626	0.281	8.06129e-92	2.26052e-195	0.416203	0.608	0.28	4.87413e-191	1.0148e-100	0.302909	0.563	0.319	2.1881e-96	9.6746e-146	0.279668	0.566	0.32	2.08604e-141	3.73866e-96	9.04208e-195	0.426903
HES4	8.97251e-144	0.408589	0.366	0.07	1.93465e-139	0	0.426754	0.388	0.072	0	4.64866e-131	0.219708	0.215	0.058	1.00234e-126	1.09902e-240	0.239565	0.215	0.046	2.36971e-236	4.64866e-131	0	0.426754
PGP	8.04744e-139	0.422971	0.479	0.136	1.73519e-134	1.51292e-305	0.416751	0.481	0.133	3.26215e-301	1.5995e-248	0.386916	0.452	0.145	3.44883e-244	0	0.413252	0.508	0.174	0	8.04744e-139	0	0.422971
EIF4EBP1	8.14765e-77	0.415521	0.651	0.361	1.7568e-72	4.72782e-156	0.387953	0.684	0.385	1.01941e-151	1.65577e-52	0.21901	0.46	0.295	3.57018e-48	6.01468e-102	0.259875	0.556	0.359	1.29689e-97	1.65577e-52	1.89113e-155	0.415521
CALM1	3.16978e-66	0.347512	0.896	0.67	6.83469e-62	3.92202e-183	0.415367	0.915	0.708	8.45666e-179	6.28242e-64	0.219788	0.915	0.819	1.35462e-59	4.35401e-84	0.229964	0.882	0.773	9.38812e-80	6.28242e-64	1.56881e-182	0.415367
MTHFD2	2.2034e-72	0.411297	0.55	0.281	4.75096e-68	9.38032e-161	0.388685	0.637	0.341	2.02258e-156	2.47354e-26	0.177059	0.329	0.23	5.33344e-22	4.83705e-98	0.262994	0.428	0.256	1.04297e-93	2.47354e-26	3.75213e-160	0.411297
PPIA	8.9857e-62	0.410383	0.929	0.803	1.9375e-57	5.63501e-97	0.29288	0.908	0.796	1.21502e-92	8.96161e-64	0.250991	0.917	0.88	1.9323e-59	1.723e-57	0.200469	0.886	0.843	3.71514e-53	1.723e-57	2.254e-96	0.410383
SUZ12	2.23938e-127	0.372607	0.412	0.106	4.82855e-123	7.22605e-296	0.409529	0.458	0.123	1.55808e-291	1.77238e-186	0.301004	0.343	0.106	3.8216e-182	1.2078e-253	0.308733	0.385	0.136	2.60426e-249	2.23938e-127	2.89042e-295	0.409529
RBBP8	9.86721e-163	0.380941	0.361	0.056	2.12757e-158	0	0.4064	0.392	0.068	0	1.57594e-187	0.2591	0.246	0.055	3.39804e-183	2.16308e-239	0.244448	0.249	0.063	4.66403e-235	9.86721e-163	0	0.4064
CHCHD2	2.04999e-62	0.332707	0.886	0.725	4.4202e-58	7.68351e-177	0.405265	0.902	0.682	1.65672e-172	1.83849e-35	0.15903	0.9	0.805	3.96415e-31	1.39058e-106	0.254173	0.875	0.751	2.99837e-102	1.83849e-35	3.07341e-176	0.405265
CDKN3	1.07528e-116	0.402466	0.44	0.123	2.31853e-112	8.6415e-292	0.387206	0.394	0.083	1.86328e-287	1.01504e-83	0.21367	0.353	0.167	2.18864e-79	8.80576e-134	0.215593	0.366	0.165	1.8987e-129	1.01504e-83	3.4566e-291	0.402466
AP2S1	2.29442e-77	0.359996	0.701	0.399	4.94724e-73	3.14685e-183	0.402377	0.693	0.391	6.78523e-179	1.24646e-81	0.26392	0.603	0.387	2.68761e-77	9.2759e-127	0.274139	0.67	0.456	2.00007e-122	2.29442e-77	1.25874e-182	0.402377
LSM3	1.3659e-115	0.399994	0.568	0.216	2.94516e-111	4.89838e-231	0.389162	0.537	0.204	1.05619e-226	1.75128e-118	0.276501	0.494	0.246	3.7761e-114	7.78574e-202	0.319465	0.53	0.265	1.67876e-197	1.3659e-115	1.95935e-230	0.399994
HNRNPF	2.11983e-102	0.373647	0.516	0.197	4.57078e-98	1.65757e-230	0.398381	0.531	0.203	3.57405e-226	6.66545e-99	0.271907	0.454	0.241	1.4372e-94	9.65138e-108	0.2368	0.466	0.277	2.08103e-103	6.66545e-99	6.63027e-230	0.398381
NDUFS6	8.73597e-69	0.311347	0.675	0.377	1.88365e-64	2.19519e-198	0.397577	0.703	0.372	4.73326e-194	4.838e-44	0.17543	0.567	0.401	1.04317e-39	4.8707e-80	0.20797	0.596	0.42	1.05022e-75	4.838e-44	8.78074e-198	0.397577
NCAPG	2.17385e-159	0.397209	0.349	0.053	4.68725e-155	0	0.394811	0.345	0.041	0	8.29498e-189	0.267597	0.256	0.059	1.78856e-184	1.3596e-261	0.247628	0.245	0.055	2.93158e-257	2.17385e-159	0	0.397209
EXOSC8	1.78167e-119	0.396389	0.463	0.144	3.84164e-115	3.77421e-209	0.36068	0.437	0.147	8.13795e-205	2.4495e-92	0.213409	0.281	0.116	5.28161e-88	2.67121e-153	0.217706	0.277	0.104	5.75966e-149	2.4495e-92	1.50968e-208	0.396389
SET	6.07788e-70	0.372021	0.731	0.459	1.31051e-65	3.48745e-160	0.394605	0.772	0.493	7.51963e-156	1.5497e-107	0.365879	0.688	0.469	3.34147e-103	9.34166e-191	0.376034	0.778	0.537	2.01425e-186	6.07788e-70	3.73666e-190	0.394605
NME2	2.47314e-66	0.360349	0.935	0.753	5.33259e-62	1.31167e-156	0.393703	0.931	0.737	2.82822e-152	2.96427e-26	0.14255	0.93	0.855	6.39155e-22	7.34344e-81	0.234908	0.915	0.802	1.58339e-76	2.96427e-26	5.24667e-156	0.393703
UBE2C	2.27693e-135	0.392136	0.419	0.093	4.90952e-131	8.67692e-284	0.35037	0.333	0.057	1.87092e-279	9.25378e-241	0.352291	0.39	0.103	1.9953e-236	2.38379e-272	0.287957	0.347	0.098	5.13992e-268	2.27693e-135	3.47077e-283	0.392136
ANLN	8.49277e-122	0.378068	0.374	0.086	1.83121e-117	0	0.390077	0.369	0.065	0	1.18254e-162	0.294217	0.302	0.091	2.54979e-158	3.87446e-193	0.238996	0.263	0.081	8.3541e-189	8.49277e-122	0	0.390077
SRSF7	2.26237e-65	0.316334	0.497	0.235	4.87813e-61	1.83249e-194	0.388284	0.544	0.235	3.95121e-190	7.68713e-63	0.217549	0.432	0.257	1.6575e-58	6.56484e-96	0.230777	0.447	0.268	1.41551e-91	7.68713e-63	7.32995e-194	0.388284
RAD23A	2.32266e-119	0.38818	0.487	0.159	5.00813e-115	7.2562e-240	0.374868	0.49	0.167	1.56458e-235	3.87103e-104	0.241916	0.379	0.175	8.34672e-100	1.53347e-151	0.259995	0.43	0.216	3.30647e-147	3.87103e-104	2.90248e-239	0.38818
PRELID1	1.3815e-75	0.366548	0.702	0.406	2.97878e-71	1.0687e-169	0.382791	0.717	0.419	2.30432e-165	8.90479e-43	0.190762	0.58	0.42	1.92005e-38	1.54328e-60	0.188623	0.638	0.485	3.32763e-56	8.90479e-43	4.27478e-169	0.382791
FUS	2.44041e-68	0.323332	0.445	0.195	5.26201e-64	4.60419e-197	0.382038	0.488	0.193	9.92755e-193	1.16358e-115	0.314345	0.44	0.219	2.50892e-111	3.23823e-166	0.327982	0.511	0.28	6.98228e-162	2.44041e-68	1.84167e-196	0.382038
YWHAH	5.17294e-102	0.364167	0.411	0.13	1.11539e-97	4.08658e-251	0.381261	0.433	0.126	8.81149e-247	7.21603e-118	0.260522	0.354	0.149	1.55592e-113	2.51122e-142	0.251103	0.402	0.197	5.41469e-138	5.17294e-102	1.63463e-250	0.381261
CENPK	1.6999e-156	0.373114	0.359	0.059	3.66532e-152	0	0.380447	0.338	0.039	0	5.17088e-194	0.24368	0.236	0.048	1.11494e-189	0	0.284587	0.272	0.052	0	1.6999e-156	0	0.380447
EEF1B2	2.51846e-83	0.379886	0.941	0.802	5.43031e-79	5.22504e-150	0.355272	0.949	0.797	1.12662e-145	4.43864e-38	0.16932	0.944	0.87	9.5706e-34	1.90689e-94	0.23538	0.933	0.827	4.11165e-90	4.43864e-38	2.09002e-149	0.379886
HMGN1	1.75427e-72	0.33581	0.818	0.518	3.78256e-68	1.42279e-177	0.378909	0.829	0.52	3.06783e-173	2.75206e-111	0.332708	0.758	0.514	5.934e-107	3.25068e-167	0.322165	0.822	0.58	7.00911e-163	1.75427e-72	5.69118e-177	0.378909
CARHSP1	7.97318e-101	0.378186	0.529	0.208	1.71918e-96	1.05515e-196	0.356978	0.507	0.202	2.27511e-192	5.82967e-105	0.261356	0.385	0.18	1.25699e-100	8.95626e-219	0.320736	0.481	0.218	1.93115e-214	7.97318e-101	3.5825e-218	0.378186
NME1	3.12192e-89	0.369629	0.602	0.279	6.73148e-85	9.42386e-191	0.377731	0.555	0.245	2.03197e-186	4.11984e-49	0.189007	0.439	0.281	8.88319e-45	6.71415e-69	0.188576	0.441	0.287	1.4477e-64	4.11984e-49	3.76954e-190	0.377731
SRSF3	4.42456e-74	0.351214	0.557	0.27	9.54024e-70	4.66679e-178	0.374008	0.584	0.275	1.00625e-173	1.76207e-99	0.284154	0.598	0.357	3.79938e-95	1.15223e-132	0.254826	0.579	0.352	2.48444e-128	4.42456e-74	1.86672e-177	0.374008
FBXO5	2.5278e-195	0.372466	0.303	0.02	5.45045e-191	0	0.3732	0.306	0.022	0	1.08715e-267	0.255782	0.217	0.026	2.34411e-263	0	0.251811	0.2	0.018	0	2.5278e-195	0	0.3732
CACYBP	2.10586e-129	0.371637	0.41	0.102	4.54066e-125	1.27636e-271	0.372812	0.408	0.103	2.75209e-267	5.60659e-156	0.289979	0.374	0.138	1.20889e-151	3.79702e-164	0.249457	0.333	0.137	8.18714e-160	2.10586e-129	5.10544e-271	0.372812
SFN	1.90636e-71	0.371952	0.458	0.2	4.11049e-67	9.32117e-141	0.34206	0.422	0.179	2.00983e-136	6.13792e-68	0.224968	0.354	0.19	1.32346e-63	1.3407e-87	0.235731	0.408	0.244	2.89082e-83	6.13792e-68	3.72847e-140	0.371952
PSMC3	9.19429e-122	0.371224	0.43	0.12	1.98247e-117	3.04084e-240	0.361061	0.407	0.116	6.55666e-236	1.26122e-95	0.222105	0.324	0.142	2.71945e-91	9.65011e-135	0.222499	0.319	0.141	2.08076e-130	1.26122e-95	1.21634e-239	0.371224
CCNA2	5.71363e-126	0.366927	0.363	0.077	1.23197e-121	0	0.366348	0.351	0.057	0	5.35217e-167	0.277785	0.299	0.087	1.15403e-162	1.8308e-228	0.252403	0.307	0.093	3.94757e-224	5.71363e-126	0	0.366927
TPM3	2.22806e-60	0.35056	0.733	0.48	4.80415e-56	4.89786e-141	0.366347	0.813	0.557	1.05608e-136	3.29734e-89	0.333058	0.686	0.485	7.10972e-85	2.7098e-133	0.306278	0.755	0.556	5.84286e-129	2.22806e-60	1.95914e-140	0.366347
COMMD4	7.47603e-129	0.36551	0.384	0.089	1.61198e-124	3.64749e-261	0.336406	0.347	0.075	7.86471e-257	7.63964e-93	0.205692	0.27	0.108	1.64726e-88	2.40979e-159	0.228242	0.306	0.12	5.19599e-155	7.63964e-93	1.45899e-260	0.36551
RFC2	2.43287e-177	0.365369	0.323	0.033	5.24576e-173	0	0.357028	0.303	0.029	0	5.0394e-226	0.235193	0.207	0.029	1.08659e-221	0	0.244337	0.209	0.028	0	2.43287e-177	0	0.365369
POLD2	1.4979e-91	0.321167	0.414	0.139	3.22977e-87	2.63464e-257	0.365222	0.428	0.12	5.6808e-253	2.06816e-108	0.232959	0.337	0.142	4.45936e-104	8.85624e-171	0.256302	0.367	0.157	1.90958e-166	1.4979e-91	1.05385e-256	0.365222
PTGES3	1.71155e-49	0.305615	0.638	0.4	3.69045e-45	1.59889e-152	0.36158	0.706	0.416	3.44753e-148	5.97835e-91	0.297113	0.654	0.426	1.28905e-86	9.79055e-144	0.306967	0.678	0.453	2.11104e-139	1.71155e-49	6.39556e-152	0.36158
GINS2	5.38289e-170	0.360419	0.321	0.036	1.16066e-165	0	0.344903	0.284	0.022	0	2.26607e-254	0.258523	0.217	0.028	4.88611e-250	0	0.279225	0.23	0.023	0	5.38289e-170	0	0.360419
RAD51AP1	2.46719e-185	0.36019	0.313	0.027	5.31975e-181	0	0.336404	0.282	0.022	0	2.39698e-223	0.219413	0.182	0.021	5.16837e-219	0	0.228981	0.195	0.024	0	2.46719e-185	0	0.36019
CCT6A	2.48658e-63	0.319542	0.549	0.287	5.36157e-59	4.14356e-159	0.359696	0.566	0.28	8.93435e-155	2.50855e-67	0.235521	0.484	0.298	5.40894e-63	3.79389e-85	0.216556	0.478	0.306	8.18039e-81	2.48658e-63	1.65743e-158	0.359696
SPC25	6.3964e-180	0.35948	0.302	0.025	1.37919e-175	0	0.307895	0.257	0.024	0	1.01394e-154	0.183605	0.157	0.026	2.18626e-150	3.16877e-229	0.173624	0.147	0.02	6.83251e-225	1.01394e-154	0	0.35948
H1FX	1.27932e-24	0.18622	0.357	0.209	2.75847e-20	1.8074e-48	0.207661	0.341	0.204	3.89711e-44	8.9694e-60	0.246735	0.388	0.23	1.93398e-55	1.50318e-169	0.359114	0.493	0.263	3.24115e-165	1.27932e-24	6.01271e-169	0.359114
ODC1	2.67459e-54	0.271369	0.432	0.204	5.76696e-50	1.05018e-156	0.359066	0.477	0.208	2.26441e-152	1.0369e-39	0.148205	0.356	0.224	2.23577e-35	4.22713e-74	0.149153	0.349	0.201	9.11453e-70	1.0369e-39	4.20074e-156	0.359066
SERBP1	1.63102e-56	0.304205	0.76	0.512	3.51681e-52	1.21746e-151	0.358199	0.808	0.533	2.62509e-147	5.36902e-88	0.310287	0.702	0.508	1.15767e-83	9.28724e-112	0.262665	0.775	0.597	2.00252e-107	1.63102e-56	4.86984e-151	0.358199
MZT2A	3.00827e-84	0.357589	0.51	0.221	6.48644e-80	8.69444e-180	0.346153	0.491	0.203	1.8747e-175	1.68485e-77	0.21957	0.386	0.203	3.63287e-73	1.48744e-126	0.242063	0.43	0.231	3.20722e-122	1.68485e-77	3.47778e-179	0.357589
KIF11	1.16808e-120	0.356888	0.333	0.067	2.51861e-116	8.17907e-283	0.346661	0.304	0.048	1.76357e-278	2.00394e-170	0.285437	0.274	0.074	4.3209e-166	4.56061e-291	0.291588	0.299	0.075	9.83359e-287	1.16808e-120	1.82424e-290	0.356888
CYCS	6.20389e-63	0.313447	0.648	0.366	1.33768e-58	1.25974e-152	0.356278	0.67	0.38	2.71624e-148	1.61747e-41	0.183507	0.573	0.416	3.48759e-37	4.4195e-51	0.154459	0.532	0.385	9.52932e-47	1.61747e-41	5.03894e-152	0.356278
NPM1	2.64665e-37	0.24322	0.929	0.83	5.70671e-33	1.6361e-132	0.355603	0.936	0.799	3.52777e-128	2.29672e-32	0.174813	0.918	0.856	4.95219e-28	2.15624e-30	0.150768	0.872	0.8	4.64929e-26	2.15624e-30	6.54441e-132	0.355603
CBX3	4.30235e-83	0.332432	0.533	0.232	9.27673e-79	4.57211e-179	0.355492	0.552	0.25	9.85838e-175	1.15293e-124	0.30655	0.493	0.247	2.48596e-120	3.60289e-180	0.304571	0.54	0.287	7.76856e-176	4.30235e-83	1.44116e-179	0.355492
GCHFR	6.23729e-50	0.296505	0.443	0.228	1.34488e-45	1.42281e-152	0.351931	0.47	0.208	3.06786e-148	6.65082e-59	0.2215	0.413	0.25	1.43405e-54	1.44121e-119	0.265468	0.49	0.289	3.10753e-115	6.23729e-50	5.69124e-152	0.351931
HSPB11	1.88911e-115	0.350451	0.382	0.099	4.07329e-111	3.78174e-198	0.31654	0.361	0.106	8.15418e-194	2.06757e-84	0.20901	0.295	0.131	4.45809e-80	1.1727e-116	0.196027	0.272	0.118	2.52858e-112	2.06757e-84	1.51269e-197	0.350451
PSMA7	5.16023e-46	0.277186	0.72	0.482	1.11265e-41	1.20933e-136	0.349097	0.76	0.488	2.60756e-132	1.57682e-40	0.199141	0.63	0.482	3.39995e-36	4.30766e-43	0.15527	0.683	0.553	9.28817e-39	1.57682e-40	4.83733e-136	0.349097
MRPS16	1.06465e-104	0.348695	0.448	0.148	2.29559e-100	1.57323e-157	0.296155	0.427	0.17	3.3922e-153	6.65733e-60	0.178093	0.302	0.157	1.43545e-55	1.03214e-81	0.17964	0.333	0.184	2.2255e-77	6.65733e-60	6.29292e-157	0.348695
ANAPC11	2.97107e-75	0.348533	0.629	0.333	6.40622e-71	5.90741e-144	0.323881	0.623	0.34	1.27376e-139	1.58229e-98	0.287101	0.601	0.362	3.41174e-94	5.40718e-170	0.313313	0.674	0.426	1.1659e-165	2.97107e-75	2.16287e-169	0.348533
SAC3D1	1.63139e-162	0.348469	0.301	0.032	3.51759e-158	0	0.325169	0.288	0.033	0	7.45282e-122	0.176631	0.179	0.043	1.60698e-117	1.01874e-187	0.204832	0.209	0.055	2.19661e-183	7.45282e-122	0	0.348469
DIAPH3	3.49255e-135	0.333026	0.293	0.043	7.53063e-131	0	0.346895	0.291	0.033	0	8.53524e-175	0.257285	0.242	0.057	1.84037e-170	4.65487e-210	0.21073	0.209	0.05	1.00368e-205	3.49255e-135	0	0.346895
RFC4	1.11294e-175	0.346779	0.292	0.024	2.39971e-171	0	0.328555	0.272	0.019	0	4.77211e-205	0.220886	0.188	0.026	1.02896e-200	0	0.206324	0.17	0.018	0	1.11294e-175	0	0.346779
RIF1	4.23644e-77	0.282243	0.309	0.092	9.13461e-73	1.28741e-218	0.346592	0.372	0.105	2.77592e-214	3.19392e-121	0.246997	0.266	0.091	6.88673e-117	1.08443e-167	0.24435	0.288	0.107	2.33824e-163	4.23644e-77	5.14965e-218	0.346592
NOP56	1.95334e-78	0.30033	0.378	0.133	4.21179e-74	2.72428e-217	0.346507	0.404	0.124	5.8741e-213	8.52164e-92	0.206162	0.297	0.127	1.83744e-87	1.80826e-133	0.22019	0.318	0.141	3.89897e-129	1.95334e-78	1.08971e-216	0.346507
LY6E	3.58291e-32	0.251519	0.542	0.352	7.72547e-28	7.32103e-141	0.345645	0.601	0.32	1.57856e-136	3.85066e-45	0.203829	0.51	0.352	8.30279e-41	4.43507e-82	0.233079	0.543	0.367	9.56289e-78	3.58291e-32	2.92841e-140	0.345645
IDH2	3.09896e-96	0.322756	0.374	0.111	6.68197e-92	4.31039e-237	0.344073	0.379	0.101	9.29407e-233	2.62377e-122	0.261699	0.332	0.131	5.65737e-118	3.42773e-166	0.241704	0.32	0.127	7.39087e-162	3.09896e-96	1.72416e-236	0.344073
ACTB	7.31975e-57	0.343847	0.98	0.824	1.57828e-52	9.35714e-108	0.327307	0.969	0.831	2.01759e-103	4.19803e-106	0.330822	0.984	0.872	9.05179e-102	9.67647e-144	0.339226	0.96	0.84	2.08644e-139	7.31975e-57	3.87059e-143	0.343847
SYNE2	1.38439e-26	0.200751	0.377	0.221	2.98503e-22	1.60202e-126	0.34251	0.448	0.212	3.45428e-122	2.32047e-66	0.238541	0.324	0.17	5.00339e-62	1.40756e-89	0.224796	0.376	0.215	3.03499e-85	1.38439e-26	6.40809e-126	0.34251
HACD3	1.47984e-56	0.282756	0.391	0.175	3.19083e-52	1.34074e-194	0.342246	0.425	0.148	2.89089e-190	1.27413e-61	0.182727	0.282	0.142	2.74729e-57	1.76597e-69	0.169423	0.328	0.191	3.80779e-65	1.47984e-56	5.36294e-194	0.342246
ORC6	5.4041e-158	0.341809	0.296	0.032	1.16523e-153	0	0.336237	0.282	0.023	0	2.06766e-274	0.26703	0.237	0.031	4.45829e-270	0	0.279432	0.238	0.027	0	5.4041e-158	0	0.341809
HIST1H2AG	2.33652e-151	0.341708	0.246	0.017	5.03801e-147	4.45153e-251	0.26625	0.192	0.015	9.59838e-247	2.60723e-162	0.179325	0.14	0.018	5.62171e-158	0	0.221504	0.164	0.013	0	2.33652e-151	0	0.341708
LMNB1	1.09702e-121	0.322677	0.321	0.062	2.3654e-117	0	0.341254	0.307	0.041	0	2.77378e-174	0.271345	0.273	0.072	5.98083e-170	3.70174e-222	0.244622	0.265	0.075	7.9817e-218	1.09702e-121	0	0.341254
ECT2	7.61396e-92	0.341201	0.419	0.138	1.64172e-87	9.79592e-171	0.308082	0.388	0.133	2.1122e-166	3.0201e-125	0.293163	0.407	0.177	6.51195e-121	4.05786e-169	0.275352	0.415	0.187	8.74957e-165	7.61396e-92	3.91837e-170	0.341201
H2AFY	9.08368e-71	0.315	0.561	0.279	1.95862e-66	1.04495e-167	0.340837	0.589	0.289	2.25312e-163	1.04385e-54	0.191302	0.483	0.31	2.25075e-50	2.15327e-100	0.224549	0.551	0.356	4.64288e-96	1.04385e-54	4.17979e-167	0.340837
NDC80	4.84493e-134	0.340766	0.308	0.049	1.04466e-129	5.60836e-281	0.30653	0.273	0.036	1.20927e-276	8.67365e-138	0.203982	0.203	0.049	1.87021e-133	6.32941e-205	0.200247	0.192	0.043	1.36475e-200	4.84493e-134	2.24334e-280	0.340766
C1QBP	6.36619e-48	0.26775	0.59	0.343	1.37268e-43	2.79201e-143	0.339642	0.602	0.321	6.02013e-139	3.96738e-39	0.183706	0.508	0.362	8.55448e-35	1.80897e-52	0.17749	0.529	0.388	3.9005e-48	3.96738e-39	1.1168e-142	0.339642
HAT1	9.8155e-146	0.338842	0.316	0.046	2.11642e-141	1.66187e-281	0.32327	0.308	0.051	3.58333e-277	8.95416e-144	0.215615	0.225	0.058	1.9307e-139	1.25128e-177	0.190662	0.202	0.054	2.69802e-173	8.95416e-144	6.64748e-281	0.338842
DDX46	2.0028e-51	0.235941	0.35	0.15	4.31844e-47	7.39809e-182	0.337388	0.447	0.171	1.59518e-177	7.72392e-44	0.154445	0.282	0.16	1.66543e-39	2.66757e-64	0.170484	0.332	0.2	5.75181e-60	7.72392e-44	2.95924e-181	0.337388
SNRPF	2.68173e-72	0.318503	0.531	0.249	5.78235e-68	1.82671e-172	0.336332	0.514	0.223	3.93874e-168	1.18486e-89	0.259927	0.494	0.277	2.5548e-85	1.98901e-108	0.230279	0.502	0.301	4.2887e-104	2.68173e-72	7.30683e-172	0.336332
GCSH	8.32485e-91	0.333207	0.451	0.166	1.79501e-86	2.13558e-199	0.335645	0.441	0.154	4.60474e-195	1.24662e-68	0.189057	0.288	0.139	2.68796e-64	1.22705e-120	0.214502	0.332	0.158	2.64576e-116	1.24662e-68	8.54233e-199	0.335645
APRT	4.23965e-54	0.301771	0.737	0.476	9.14154e-50	4.74119e-128	0.334246	0.754	0.487	1.0223e-123	5.22003e-21	0.114945	0.568	0.447	1.12554e-16	4.16918e-49	0.165232	0.632	0.498	8.98959e-45	5.22003e-21	1.89648e-127	0.334246
HSPA8	9.12838e-27	0.273457	0.652	0.476	1.96826e-22	5.4901e-18	0.139145	0.638	0.521	1.18377e-13	1.85134e-68	0.298437	0.79	0.637	3.99186e-64	2.06874e-125	0.333208	0.783	0.596	4.46061e-121	5.4901e-18	8.27495e-125	0.333208
CDT1	5.8444e-160	0.331439	0.296	0.031	1.26017e-155	0	0.29817	0.255	0.025	0	1.33368e-228	0.217687	0.18	0.02	2.87569e-224	7.93373e-287	0.208188	0.183	0.025	1.71067e-282	5.8444e-160	0	0.331439
MND1	7.99629e-177	0.331371	0.28	0.019	1.72416e-172	0	0.283055	0.23	0.015	0	1.29577e-137	0.154813	0.126	0.017	2.79395e-133	4.22906e-253	0.165825	0.135	0.014	9.11871e-249	1.29577e-137	0	0.331371
NUDC	3.91206e-58	0.297926	0.491	0.245	8.43518e-54	1.61885e-145	0.330317	0.511	0.245	3.49056e-141	1.09e-66	0.223121	0.462	0.276	2.35026e-62	1.88589e-72	0.213693	0.488	0.33	4.06635e-68	3.91206e-58	6.47539e-145	0.330317
C19orf48	1.14145e-95	0.306318	0.346	0.095	2.4612e-91	1.03242e-240	0.329959	0.34	0.078	2.22611e-236	3.22555e-143	0.240553	0.27	0.083	6.95493e-139	9.99624e-184	0.259713	0.319	0.12	2.15539e-179	1.14145e-95	4.12968e-240	0.329959
BARD1	5.14656e-160	0.329932	0.281	0.026	1.1097e-155	0	0.323461	0.282	0.032	0	2.71031e-205	0.213346	0.19	0.027	5.84398e-201	0	0.236996	0.212	0.033	0	5.14656e-160	0	0.329932
RAD21	1.4277e-62	0.287731	0.422	0.179	3.0784e-58	4.46557e-160	0.329731	0.465	0.193	9.62866e-156	4.72693e-83	0.235902	0.402	0.205	1.01922e-78	9.34293e-139	0.263933	0.475	0.253	2.01452e-134	1.4277e-62	1.78623e-159	0.329731
AURKAIP1	1.559e-74	0.327746	0.628	0.33	3.36151e-70	5.20678e-142	0.328598	0.624	0.348	1.12269e-137	1.17526e-40	0.163866	0.552	0.388	2.5341e-36	4.40486e-66	0.182087	0.618	0.454	9.49777e-62	1.17526e-40	2.08271e-141	0.328598
RFC1	1.00072e-83	0.299905	0.35	0.11	2.15774e-79	3.61013e-211	0.328162	0.395	0.12	7.78416e-207	2.6059e-89	0.200304	0.258	0.103	5.61883e-85	1.86502e-153	0.236511	0.314	0.129	4.02136e-149	1.00072e-83	1.44405e-210	0.328162
RFC3	6.62198e-158	0.3239	0.276	0.025	1.42783e-153	0	0.326778	0.279	0.024	0	3.6324e-210	0.210279	0.181	0.023	7.83217e-206	0	0.239155	0.203	0.025	0	6.62198e-158	0	0.326778
KRT18	2.2837e-16	0.170258	0.98	0.936	4.92412e-12	8.85743e-33	0.171135	0.959	0.919	1.90984e-28	1.0179e-57	0.323443	0.971	0.94	2.1948e-53	3.60751e-23	0.255225	0.925	0.919	7.77852e-19	2.2837e-16	4.07161e-57	0.323443
SNRNP25	6.1042e-124	0.321777	0.32	0.061	1.31619e-119	5.45299e-268	0.308832	0.286	0.045	1.17577e-263	2.04233e-75	0.15018	0.172	0.058	4.40367e-71	2.11477e-164	0.198332	0.22	0.067	4.55987e-160	2.04233e-75	2.18119e-267	0.321777
TFDP1	1.99099e-120	0.321688	0.328	0.066	4.29297e-116	6.57405e-256	0.317093	0.325	0.066	1.4175e-251	3.01918e-113	0.194862	0.218	0.067	6.50996e-109	1.12638e-154	0.196268	0.223	0.072	2.42871e-150	3.01918e-113	2.62962e-255	0.321688
CKS2	9.61744e-95	0.321361	0.462	0.153	2.07371e-90	2.49084e-209	0.309183	0.364	0.097	5.37076e-205	4.57835e-106	0.250368	0.436	0.201	9.87184e-102	2.22111e-211	0.273023	0.455	0.182	4.78915e-207	9.61744e-95	8.88443e-211	0.321361
ATP1B3	1.75e-96	0.319676	0.373	0.111	3.77334e-92	3.8558e-163	0.281568	0.347	0.114	8.31387e-159	4.78382e-32	0.11751	0.208	0.116	1.03149e-27	6.92756e-93	0.176849	0.269	0.129	1.49372e-88	4.78382e-32	1.54232e-162	0.319676
PCBD1	7.63278e-62	0.3191	0.624	0.35	1.64578e-57	2.78549e-119	0.303108	0.594	0.337	6.00608e-115	5.8449e-45	0.19353	0.519	0.357	1.26028e-40	3.51792e-58	0.180691	0.563	0.407	7.58535e-54	5.8449e-45	1.1142e-118	0.3191
DCBLD2	3.37728e-16	0.163219	0.486	0.342	7.28209e-12	3.8342e-46	0.200333	0.493	0.325	8.2673e-42	2.83697e-83	0.294706	0.473	0.268	6.11707e-79	2.49906e-126	0.317482	0.47	0.267	5.38848e-122	3.37728e-16	9.99625e-126	0.317482
ATP6V0B	2.09982e-49	0.265496	0.533	0.294	4.52763e-45	2.15264e-128	0.317429	0.556	0.297	4.64152e-124	1.10389e-14	0.0960513	0.434	0.345	2.38021e-10	1.75819e-46	0.144313	0.517	0.383	3.79101e-42	1.10389e-14	8.61056e-128	0.317429
CEP55	4.45692e-90	0.290643	0.337	0.091	9.61001e-86	4.52245e-247	0.316263	0.32	0.064	9.75131e-243	6.22887e-88	0.186565	0.284	0.116	1.34307e-83	5.35841e-107	0.164179	0.283	0.125	1.15538e-102	6.22887e-88	1.80898e-246	0.316263
PARK7	7.73117e-44	0.247131	0.741	0.494	1.667e-39	1.0153e-129	0.31425	0.753	0.476	2.18919e-125	1.4856e-26	0.147677	0.686	0.556	3.20326e-22	4.10313e-58	0.179087	0.73	0.588	8.84716e-54	1.4856e-26	4.06119e-129	0.31425
LSM2	2.57669e-100	0.309512	0.343	0.089	5.55586e-96	2.23255e-235	0.314115	0.33	0.075	4.81383e-231	6.03628e-88	0.182899	0.245	0.094	1.30154e-83	3.49953e-148	0.21661	0.283	0.111	7.54568e-144	6.03628e-88	8.93021e-235	0.314115
VPS29	1.14332e-73	0.313519	0.455	0.192	2.46522e-69	1.4643e-141	0.29577	0.444	0.192	3.15732e-137	3.07575e-57	0.19119	0.4	0.235	6.63192e-53	1.60316e-68	0.178603	0.386	0.239	3.45674e-64	3.07575e-57	5.85719e-141	0.313519
GMPS	5.31551e-88	0.261801	0.271	0.061	1.14613e-83	5.46589e-230	0.313041	0.314	0.069	1.17856e-225	8.04172e-92	0.176712	0.212	0.073	1.73396e-87	4.91626e-136	0.190011	0.23	0.082	1.06004e-131	5.31551e-88	2.18636e-229	0.313041
RNASEH2C	1.2076e-80	0.312768	0.435	0.168	2.60382e-76	2.12971e-160	0.309661	0.439	0.177	4.59209e-156	1.16995e-62	0.17857	0.305	0.156	2.52264e-58	2.25804e-102	0.211298	0.375	0.203	4.86879e-98	1.16995e-62	8.51885e-160	0.312768
BIRC5	1.40215e-96	0.31214	0.367	0.102	3.02331e-92	1.32381e-242	0.309195	0.313	0.062	2.85439e-238	9.70058e-120	0.254443	0.373	0.154	2.09164e-115	8.03097e-176	0.249126	0.388	0.161	1.73164e-171	1.40215e-96	5.29523e-242	0.31214
FADS1	3.36262e-40	0.237875	0.316	0.146	7.25048e-36	7.49918e-95	0.246456	0.352	0.162	1.61697e-90	1.98612e-167	0.299984	0.326	0.104	4.28247e-163	7.21879e-236	0.311377	0.344	0.117	1.55651e-231	3.36262e-40	2.88751e-235	0.311377
ANP32E	7.43291e-60	0.269653	0.358	0.14	1.60268e-55	6.59883e-181	0.311173	0.364	0.114	1.42284e-176	2.84352e-67	0.195798	0.295	0.144	6.1312e-63	6.3652e-98	0.193458	0.32	0.161	1.37247e-93	7.43291e-60	2.63953e-180	0.311173
SRSF10	2.54464e-55	0.24945	0.349	0.143	5.48675e-51	1.65734e-160	0.310633	0.414	0.159	3.57357e-156	4.92236e-124	0.274067	0.378	0.161	1.06136e-119	1.2281e-201	0.302896	0.438	0.195	2.64803e-197	2.54464e-55	4.9124e-201	0.310633
NHP2	8.5371e-73	0.308485	0.481	0.212	1.84077e-68	4.13233e-115	0.263261	0.424	0.197	8.91014e-111	9.10989e-38	0.139857	0.323	0.197	1.96427e-33	6.06078e-56	0.158559	0.366	0.235	1.30683e-51	9.10989e-38	1.65293e-114	0.308485
PAICS	1.24031e-77	0.308185	0.402	0.148	2.67435e-73	1.38524e-141	0.278904	0.391	0.153	2.98685e-137	1.321e-79	0.210938	0.308	0.144	2.84833e-75	3.81968e-142	0.230331	0.337	0.15	8.23599e-138	1.24031e-77	1.52787e-141	0.308185
SRSF2	1.57255e-62	0.262279	0.363	0.142	3.39073e-58	1.12467e-110	0.242484	0.343	0.143	2.42502e-106	2.19118e-137	0.291575	0.407	0.172	4.72461e-133	3.99576e-223	0.30808	0.432	0.18	8.61565e-219	1.57255e-62	1.5983e-222	0.30808
DCTPP1	7.53798e-77	0.298631	0.367	0.128	1.62534e-72	1.06691e-178	0.3075	0.35	0.109	2.30047e-174	2.58623e-60	0.178701	0.251	0.12	5.57642e-56	1.20004e-117	0.207996	0.293	0.132	2.58752e-113	2.58623e-60	4.26764e-178	0.3075
DKK1	7.2102e-27	0.288472	0.304	0.161	1.55466e-22	1.16258e-73	0.307242	0.286	0.132	2.50676e-69	2.20524e-59	0.233036	0.243	0.115	4.75493e-55	4.28054e-99	0.253079	0.211	0.087	9.22969e-95	7.2102e-27	1.71221e-98	0.307242
CCDC85B	5.55848e-66	0.302269	0.349	0.131	1.19852e-61	2.21097e-175	0.3072	0.361	0.118	4.7673e-171	1.47546e-61	0.169515	0.24	0.111	3.18138e-57	4.51861e-84	0.176867	0.297	0.155	9.74303e-80	1.47546e-61	8.84388e-175	0.3072
KNL1	1.20699e-86	0.294721	0.273	0.063	2.60251e-82	5.91106e-258	0.307093	0.277	0.043	1.27454e-253	1.76674e-139	0.244533	0.246	0.071	3.80945e-135	1.82331e-206	0.249775	0.266	0.08	3.93143e-202	1.20699e-86	2.36442e-257	0.307093
NAP1L4	5.37501e-91	0.306896	0.368	0.112	1.15896e-86	4.00316e-160	0.292263	0.371	0.131	8.63161e-156	1.76528e-117	0.242177	0.314	0.122	3.80629e-113	4.25743e-164	0.254784	0.35	0.149	9.17988e-160	5.37501e-91	1.70297e-163	0.306896
CEP78	7.49538e-93	0.249206	0.235	0.041	1.61615e-88	6.05483e-264	0.306405	0.28	0.043	1.30554e-259	5.51866e-189	0.239941	0.22	0.043	1.18993e-184	4.09515e-241	0.223855	0.214	0.046	8.82995e-237	7.49538e-93	2.42193e-263	0.306405
PSAT1	6.81658e-44	0.277439	0.5	0.283	1.46979e-39	3.24803e-129	0.305951	0.566	0.293	7.00341e-125	1.75972e-14	0.0989771	0.263	0.193	3.79431e-10	4.77899e-23	0.106054	0.27	0.194	1.03045e-18	1.75972e-14	1.29921e-128	0.305951
SNRPE	4.27048e-71	0.300302	0.573	0.279	9.208e-67	8.60498e-136	0.304453	0.534	0.266	1.85541e-131	3.29364e-64	0.223484	0.476	0.29	7.10176e-60	2.17869e-81	0.202699	0.49	0.317	4.6977e-77	3.29364e-64	3.44199e-135	0.304453
PAXX	4.04232e-98	0.303233	0.356	0.098	8.71605e-94	1.53329e-195	0.295265	0.335	0.092	3.30609e-191	3.03906e-68	0.176131	0.252	0.114	6.55282e-64	4.90149e-136	0.216021	0.307	0.132	1.05686e-131	3.03906e-68	6.13318e-195	0.303233
MZT2B	6.78643e-51	0.274048	0.646	0.381	1.46329e-46	5.79209e-101	0.275887	0.613	0.37	1.24889e-96	1.93991e-61	0.223641	0.593	0.401	4.18284e-57	1.34531e-143	0.301331	0.687	0.461	2.90075e-139	6.78643e-51	5.38122e-143	0.301331
CYC1	2.24492e-40	0.246855	0.445	0.243	4.84049e-36	8.28483e-138	0.301138	0.456	0.205	1.78638e-133	5.97187e-20	0.104133	0.353	0.256	1.28765e-15	1.82189e-26	0.107645	0.38	0.285	3.92836e-22	5.97187e-20	3.31393e-137	0.301138
PDCD5	7.04358e-54	0.268087	0.494	0.254	1.51874e-49	9.76885e-136	0.301041	0.503	0.242	2.10636e-131	9.98975e-37	0.152016	0.36	0.232	2.15399e-32	7.61114e-66	0.170605	0.41	0.261	1.64111e-61	9.98975e-37	3.90754e-135	0.301041
BANF1	7.32546e-65	0.271892	0.448	0.195	1.57952e-60	1.50859e-156	0.299257	0.42	0.165	3.25282e-152	4.73165e-67	0.201429	0.383	0.211	1.02024e-62	3.81766e-65	0.16561	0.372	0.229	8.23164e-61	7.32546e-65	6.03436e-156	0.299257
BUB3	1.33925e-88	0.298152	0.379	0.119	2.88769e-84	1.07592e-169	0.293528	0.362	0.119	2.31989e-165	7.21431e-88	0.21571	0.322	0.145	1.55555e-83	5.21705e-149	0.24005	0.373	0.17	1.1249e-144	7.21431e-88	4.30367e-169	0.298152
MRPL51	1.84276e-66	0.298084	0.601	0.307	3.97336e-62	8.8773e-120	0.281912	0.578	0.316	1.91412e-115	5.40385e-24	0.12656	0.509	0.384	1.16518e-19	5.79307e-53	0.155271	0.56	0.41	1.2491e-48	5.40385e-24	3.55092e-119	0.298084
RPL4	1.77095e-39	0.241183	0.92	0.793	3.81853e-35	3.35179e-114	0.297842	0.956	0.797	7.22712e-110	1.39356e-29	0.145912	0.909	0.842	3.00479e-25	1.01333e-86	0.223263	0.908	0.773	2.18495e-82	1.39356e-29	1.34071e-113	0.297842
ACAT2	2.36946e-46	0.278722	0.586	0.338	5.10902e-42	3.16229e-81	0.243731	0.553	0.326	6.81854e-77	1.93007e-91	0.283372	0.464	0.255	4.16161e-87	2.35226e-128	0.296595	0.485	0.279	5.07195e-124	2.36946e-46	9.40905e-128	0.296595
DCXR	1.30949e-57	0.296431	0.545	0.291	2.82352e-53	1.37747e-113	0.294377	0.52	0.28	2.97011e-109	2.68648e-38	0.171924	0.449	0.307	5.79259e-34	6.51776e-50	0.15964	0.497	0.359	1.40536e-45	2.68648e-38	5.5099e-113	0.296431
NCAPD3	3.48559e-132	0.294737	0.262	0.031	7.51562e-128	5.40926e-288	0.295589	0.253	0.028	1.16634e-283	9.75789e-198	0.230816	0.212	0.038	2.104e-193	0	0.245392	0.227	0.04	0	3.48559e-132	0	0.295589
MCM5	9.3418e-127	0.295562	0.259	0.033	2.01428e-122	1.14735e-285	0.293736	0.24	0.024	2.47392e-281	3.23436e-223	0.229015	0.193	0.025	6.97392e-219	0	0.231634	0.193	0.024	0	9.3418e-127	0	0.295562
ASF1B	1.05997e-147	0.294757	0.245	0.019	2.28551e-143	0	0.292679	0.238	0.015	0	1.84597e-248	0.231387	0.188	0.019	3.98027e-244	0	0.239028	0.195	0.017	0	1.05997e-147	0	0.294757
MRPS34	4.26636e-58	0.292009	0.495	0.251	9.19912e-54	7.51182e-124	0.294148	0.514	0.265	1.6197e-119	1.8314e-45	0.17925	0.429	0.279	3.94887e-41	1.0492e-55	0.170445	0.494	0.351	2.26229e-51	1.8314e-45	3.00473e-123	0.294148
CENPS	1.0763e-122	0.293691	0.269	0.039	2.32072e-118	7.16204e-232	0.280612	0.271	0.048	1.54428e-227	7.16974e-69	0.135044	0.152	0.051	1.54594e-64	9.89822e-108	0.14813	0.172	0.058	2.13426e-103	7.16974e-69	2.86481e-231	0.293691
HIST1H2AH	6.38102e-127	0.292972	0.194	0.011	1.37588e-122	2.66406e-202	0.202706	0.141	0.008	5.74424e-198	4.1091e-223	0.220678	0.15	0.011	8.86004e-219	0	0.249375	0.159	0.003	0	6.38102e-127	0	0.292972
RHEB	8.11834e-83	0.292883	0.365	0.119	1.75048e-78	6.59733e-134	0.252344	0.325	0.115	1.42252e-129	3.93869e-40	0.130926	0.244	0.133	8.4926e-36	1.69338e-82	0.166703	0.272	0.137	3.65126e-78	3.93869e-40	2.63893e-133	0.292883
TCF19	3.49715e-156	0.287203	0.227	0.01	7.54056e-152	0	0.291718	0.234	0.012	0	1.32432e-219	0.1854	0.144	0.01	2.85549e-215	0	0.181949	0.144	0.009	0	3.49715e-156	0	0.291718
RPS17	7.66778e-33	0.263728	0.917	0.812	1.65333e-28	1.09442e-102	0.290791	0.964	0.844	2.3598e-98	3.85457e-26	0.147468	0.902	0.841	8.31122e-22	1.19055e-37	0.141373	0.921	0.846	2.56706e-33	3.85457e-26	4.37769e-102	0.290791
MRPS26	7.93216e-62	0.265395	0.398	0.168	1.71033e-57	8.10333e-147	0.2901	0.393	0.154	1.74724e-142	5.16657e-39	0.155379	0.329	0.203	1.11402e-34	2.63287e-80	0.191613	0.376	0.221	5.677e-76	5.16657e-39	3.24133e-146	0.2901
SLC25A39	5.34236e-69	0.289805	0.384	0.149	1.15192e-64	6.68826e-133	0.264299	0.358	0.138	1.44212e-128	2.00628e-30	0.118459	0.261	0.159	4.32594e-26	7.68343e-59	0.155098	0.312	0.187	1.6567e-54	2.00628e-30	2.6753e-132	0.289805
POLE4	3.47437e-73	0.282847	0.382	0.141	7.49143e-69	3.68348e-159	0.289745	0.373	0.133	7.94232e-155	9.03566e-39	0.13572	0.266	0.151	1.94827e-34	4.98728e-72	0.161872	0.307	0.17	1.07536e-67	9.03566e-39	1.47339e-158	0.289745
ATAD5	2.36565e-119	0.255821	0.214	0.02	5.10082e-115	0	0.289618	0.243	0.021	0	1.69545e-258	0.25337	0.208	0.024	3.65572e-254	0	0.238688	0.2	0.023	0	2.36565e-119	0	0.289618
NUDT1	6.12921e-96	0.288316	0.312	0.076	1.32158e-91	8.99283e-183	0.249342	0.246	0.052	1.93904e-178	2.20915e-100	0.207639	0.248	0.09	4.76337e-96	1.54567e-144	0.212198	0.28	0.11	3.33278e-140	6.12921e-96	3.59713e-182	0.288316
C21orf58	2.42493e-105	0.239948	0.203	0.022	5.22864e-101	2.76513e-268	0.258569	0.212	0.018	5.96217e-264	1.26519e-206	0.193484	0.156	0.016	2.72801e-202	0	0.287475	0.237	0.024	0	2.42493e-105	0	0.287475
DRAP1	2.53132e-58	0.280022	0.403	0.178	5.45804e-54	4.08342e-131	0.287394	0.399	0.169	8.80466e-127	2.80465e-23	0.103483	0.242	0.155	6.04739e-19	4.14262e-30	0.104353	0.256	0.171	8.93231e-26	2.80465e-23	1.63337e-130	0.287394
SNX5	3.35969e-70	0.259637	0.342	0.118	7.24417e-66	3.20267e-171	0.28627	0.356	0.115	6.90561e-167	1.99384e-78	0.186956	0.242	0.101	4.29912e-74	1.05741e-133	0.221847	0.317	0.14	2.27998e-129	3.35969e-70	1.28107e-170	0.28627
EZH2	4.47763e-130	0.277929	0.241	0.024	9.65466e-126	2.01082e-284	0.285378	0.237	0.023	4.33572e-280	2.63338e-156	0.174045	0.152	0.023	5.67809e-152	3.267e-232	0.176081	0.152	0.022	7.04431e-228	4.47763e-130	8.04327e-284	0.285378
FBL	6.74042e-53	0.231071	0.33	0.133	1.45337e-48	1.32738e-151	0.285232	0.375	0.138	2.86211e-147	1.59596e-39	0.134226	0.243	0.133	3.44121e-35	4.30678e-89	0.180741	0.308	0.16	9.28627e-85	1.59596e-39	5.30954e-151	0.285232
MTHFD1	3.75283e-102	0.27502	0.277	0.054	8.09184e-98	8.71911e-225	0.284772	0.283	0.056	1.88001e-220	2.901e-115	0.191225	0.189	0.051	6.25513e-111	7.20669e-151	0.180756	0.195	0.057	1.55391e-146	3.75283e-102	3.48764e-224	0.284772
MIS18BP1	9.67475e-87	0.28474	0.288	0.071	2.08607e-82	1.4176e-189	0.275831	0.275	0.063	3.05663e-185	1.49683e-159	0.260679	0.282	0.082	3.22746e-155	3.3994e-231	0.268012	0.306	0.095	7.32978e-227	9.67475e-87	1.35976e-230	0.28474
AURKB	4.85508e-113	0.284669	0.252	0.037	1.04685e-108	1.10009e-210	0.244391	0.209	0.028	2.37202e-206	3.01204e-156	0.220108	0.215	0.05	6.49456e-152	5.94003e-285	0.251153	0.232	0.045	1.28079e-280	4.85508e-113	2.37601e-284	0.284669
KRT7	5.63402e-31	0.283736	0.821	0.631	1.21481e-26	2.06491e-53	0.27546	0.841	0.696	4.45236e-49	5.43488e-35	0.215172	0.873	0.796	1.17187e-30	5.2706e-20	0.159911	0.721	0.662	1.13645e-15	5.2706e-20	8.25964e-53	0.283736
CENPH	1.99239e-120	0.282746	0.252	0.033	4.29599e-116	6.08311e-283	0.280365	0.24	0.024	1.31164e-278	1.61139e-95	0.128526	0.117	0.023	3.47447e-91	4.30374e-121	0.11809	0.109	0.023	9.27973e-117	1.61139e-95	2.43325e-282	0.282746
RPL35	2.23033e-51	0.281917	0.984	0.904	4.80905e-47	2.74974e-103	0.26755	0.982	0.89	5.92899e-99	7.93103e-42	0.174692	0.987	0.935	1.71009e-37	1.91066e-54	0.167553	0.977	0.911	4.11976e-50	7.93103e-42	1.0999e-102	0.281917
AHCY	6.22118e-76	0.281077	0.373	0.132	1.34141e-71	5.04007e-118	0.246795	0.328	0.128	1.08674e-113	1.13079e-53	0.156458	0.26	0.131	2.43821e-49	8.75461e-95	0.183709	0.302	0.151	1.88767e-90	1.13079e-53	2.01603e-117	0.281077
CXCL8	3.63968e-20	0.280901	0.31	0.183	7.84789e-16	1.64823e-21	0.178262	0.337	0.237	3.5539e-17	1.61818e-31	0.179239	0.256	0.155	3.48911e-27	1.80736e-59	0.162245	0.173	0.081	3.89704e-55	3.63968e-20	7.22946e-59	0.280901
GTSE1	3.09843e-77	0.258002	0.262	0.065	6.68083e-73	2.98568e-223	0.280811	0.268	0.048	6.43772e-219	1.06349e-149	0.232721	0.253	0.07	2.29311e-145	2.61662e-247	0.277683	0.301	0.086	5.64195e-243	3.09843e-77	1.04665e-246	0.280811
NDUFS8	2.22654e-44	0.242469	0.523	0.293	4.80087e-40	5.02609e-110	0.280242	0.511	0.274	1.08373e-105	3.14483e-39	0.171934	0.446	0.305	6.78089e-35	9.17655e-39	0.135603	0.489	0.366	1.97865e-34	9.17655e-39	2.01044e-109	0.280242
PLP2	1.99933e-53	0.279901	0.512	0.267	4.31095e-49	8.54943e-107	0.268457	0.472	0.242	1.84343e-102	2.00011e-41	0.16313	0.397	0.253	4.31264e-37	4.42901e-74	0.191902	0.463	0.299	9.54984e-70	2.00011e-41	3.41977e-106	0.279901
PTTG1	1.03517e-64	0.235991	0.407	0.153	2.23204e-60	1.09674e-179	0.278414	0.354	0.102	2.36478e-175	4.84772e-37	0.0907251	0.41	0.25	1.04526e-32	1.59752e-45	0.0588803	0.362	0.219	3.44458e-41	4.84772e-37	4.38694e-179	0.278414
ZFP91	5.38173e-73	0.278313	0.367	0.131	1.16041e-68	1.09315e-137	0.278308	0.4	0.164	2.35705e-133	1.56048e-68	0.181296	0.267	0.124	3.36471e-64	1.00277e-128	0.233197	0.376	0.187	2.16217e-124	1.56048e-68	4.3726e-137	0.278313
CDK4	2.4216e-94	0.278177	0.284	0.063	5.22146e-90	4.91347e-211	0.269283	0.264	0.051	1.05944e-206	6.19775e-117	0.199492	0.209	0.06	1.33636e-112	5.46137e-171	0.202647	0.223	0.067	1.17758e-166	2.4216e-94	1.96539e-210	0.278177
COX5A	2.90739e-46	0.275714	0.7	0.464	6.26892e-42	7.89503e-96	0.278112	0.703	0.473	1.70233e-91	3.84513e-23	0.13195	0.577	0.459	8.29087e-19	4.75271e-39	0.14364	0.646	0.525	1.02478e-34	3.84513e-23	3.15801e-95	0.278112
RAD51C	7.00199e-112	0.255708	0.22	0.026	1.50977e-107	1.40442e-280	0.277994	0.239	0.025	3.02821e-276	9.956e-110	0.158154	0.155	0.036	2.14671e-105	2.97262e-159	0.153829	0.147	0.032	6.40956e-155	9.956e-110	5.61768e-280	0.277994
SUMO2	6.70816e-39	0.231807	0.757	0.538	1.44641e-34	3.48688e-102	0.277284	0.748	0.509	7.51841e-98	1.02957e-69	0.250326	0.665	0.477	2.21996e-65	5.1875e-88	0.22433	0.733	0.569	1.11853e-83	6.70816e-39	1.39475e-101	0.277284
RBBP7	3.41889e-77	0.274755	0.35	0.114	7.37181e-73	3.17972e-149	0.272788	0.347	0.121	6.85612e-145	9.25546e-110	0.23719	0.315	0.127	1.99566e-105	3.60645e-121	0.20638	0.3	0.135	7.77622e-117	3.41889e-77	1.27189e-148	0.274755
XRCC6	4.91983e-41	0.222712	0.465	0.253	1.06081e-36	5.90347e-116	0.274142	0.493	0.249	1.27291e-111	2.13509e-57	0.197976	0.466	0.291	4.60368e-53	1.56032e-49	0.1526	0.432	0.3	3.36436e-45	4.91983e-41	2.36139e-115	0.274142
LSM5	8.29416e-63	0.273537	0.431	0.187	1.78839e-58	9.9731e-141	0.271139	0.405	0.163	2.1504e-136	8.49627e-73	0.198131	0.39	0.206	1.83196e-68	3.42027e-88	0.192151	0.422	0.247	7.37478e-84	8.29416e-63	3.98924e-140	0.273537
PRIM1	2.66849e-134	0.27315	0.224	0.017	5.7538e-130	5.80403e-263	0.25618	0.215	0.02	1.25146e-258	4.25996e-153	0.152793	0.126	0.015	9.18533e-149	1.40116e-165	0.121959	0.103	0.013	3.02119e-161	2.66849e-134	2.32161e-262	0.27315
TRIR	1.44234e-62	0.273142	0.507	0.245	3.10997e-58	3.3576e-113	0.265588	0.506	0.263	7.23965e-109	4.21336e-68	0.226076	0.481	0.293	9.08484e-64	1.53648e-106	0.231836	0.541	0.344	3.31295e-102	1.44234e-62	1.34304e-112	0.273142
CSE1L	2.4099e-85	0.253212	0.259	0.058	5.19622e-81	7.48505e-197	0.27309	0.278	0.062	1.61393e-192	1.07791e-105	0.194827	0.23	0.076	2.3242e-101	6.41318e-103	0.157514	0.192	0.072	1.38281e-98	2.4099e-85	2.99402e-196	0.27309
LIG1	6.74943e-123	0.258707	0.217	0.019	1.45531e-118	1.25923e-291	0.272504	0.227	0.019	2.71515e-287	1.34694e-165	0.169187	0.14	0.017	2.90428e-161	1.40108e-269	0.191918	0.161	0.02	3.02101e-265	6.74943e-123	5.03691e-291	0.272504
HNRNPR	3.96252e-40	0.230899	0.418	0.222	8.54399e-36	6.98144e-112	0.272163	0.455	0.224	1.50534e-107	1.27652e-57	0.212983	0.424	0.259	2.75244e-53	3.21267e-69	0.186651	0.454	0.297	6.92716e-65	3.96252e-40	2.79258e-111	0.272163
MRPL17	3.58587e-69	0.271875	0.337	0.117	7.73184e-65	2.99546e-128	0.252741	0.324	0.119	6.4588e-124	1.03118e-64	0.183965	0.289	0.142	2.22342e-60	6.04007e-128	0.219012	0.314	0.142	1.30236e-123	1.03118e-64	1.19818e-127	0.271875
KIF23	5.0616e-99	0.270655	0.261	0.049	1.09138e-94	2.25147e-187	0.23661	0.216	0.036	4.85463e-183	1.23139e-113	0.195778	0.209	0.061	2.65513e-109	2.46533e-163	0.191126	0.204	0.058	5.31575e-159	5.0616e-99	9.0059e-187	0.270655
ATP5F1D	3.46676e-32	0.225278	0.72	0.509	7.47503e-28	8.18038e-87	0.270351	0.731	0.517	1.76385e-82	4.43387e-17	0.114886	0.595	0.493	9.56031e-13	1.90207e-19	0.0943503	0.701	0.607	4.10124e-15	4.43387e-17	3.27215e-86	0.270351
EIF5A	2.76276e-41	0.234182	0.55	0.321	5.95706e-37	1.78026e-99	0.269689	0.54	0.305	3.8386e-95	4.09557e-41	0.188083	0.55	0.39	8.83087e-37	7.66285e-76	0.207021	0.566	0.392	1.65226e-71	4.09557e-41	7.12104e-99	0.269689
COTL1	1.88857e-41	0.215654	0.324	0.148	4.07214e-37	8.64948e-127	0.269659	0.38	0.158	1.865e-122	2.94197e-42	0.15455	0.311	0.183	6.34348e-38	3.11462e-58	0.142974	0.269	0.152	6.71574e-54	1.88857e-41	3.45979e-126	0.269659
ERH	2.9412e-59	0.269639	0.431	0.194	6.34182e-55	1.18082e-107	0.248795	0.389	0.178	2.54608e-103	3.15373e-30	0.123729	0.34	0.222	6.80008e-26	6.79628e-54	0.149237	0.369	0.238	1.46541e-49	3.15373e-30	4.72328e-107	0.269639
CENPV	1.27964e-67	0.269469	0.344	0.124	2.75917e-63	6.71372e-131	0.253477	0.329	0.121	1.44761e-126	9.55571e-85	0.187296	0.25	0.101	2.0604e-80	6.35162e-94	0.179574	0.27	0.129	1.36954e-89	1.27964e-67	2.68549e-130	0.269469
NSD2	1.07038e-92	0.252374	0.237	0.043	2.30795e-88	1.50326e-224	0.268775	0.25	0.041	3.24133e-220	9.14009e-166	0.228539	0.215	0.047	1.97079e-161	1.14601e-226	0.238858	0.242	0.062	2.47102e-222	1.07038e-92	4.58403e-226	0.268775
FABP5	4.47582e-43	0.268546	0.448	0.234	9.65076e-39	5.65181e-98	0.242639	0.418	0.203	1.21864e-93	1.98845e-52	0.22879	0.424	0.264	4.28749e-48	4.60807e-35	0.147695	0.395	0.285	9.93592e-31	4.60807e-35	2.26072e-97	0.268546
SMCHD1	2.86823e-50	0.235776	0.311	0.125	6.18448e-46	1.01643e-124	0.268518	0.352	0.14	2.19163e-120	6.25693e-89	0.207773	0.257	0.103	1.34912e-84	4.68806e-136	0.215062	0.292	0.122	1.01084e-131	2.86823e-50	1.87522e-135	0.268518
CHEK1	4.68086e-117	0.267403	0.235	0.028	1.00929e-112	3.40637e-261	0.264882	0.224	0.023	7.34482e-257	7.1503e-136	0.16892	0.158	0.03	1.54175e-131	9.40666e-267	0.205629	0.18	0.027	2.02826e-262	4.68086e-117	3.76266e-266	0.267403
BRI3BP	8.75584e-48	0.244323	0.34	0.15	1.88793e-43	1.05027e-112	0.267031	0.4	0.183	2.26459e-108	6.79857e-62	0.188695	0.298	0.153	1.46591e-57	4.1234e-145	0.252834	0.376	0.177	8.89087e-141	8.75584e-48	1.64936e-144	0.267031
CCT2	1.21443e-31	0.201292	0.471	0.282	2.61856e-27	5.75135e-97	0.266585	0.511	0.285	1.24011e-92	3.10026e-45	0.195032	0.431	0.284	6.68479e-41	9.21432e-37	0.147027	0.409	0.301	1.98679e-32	1.21443e-31	2.30054e-96	0.266585
VRK1	6.18364e-108	0.25736	0.232	0.032	1.33332e-103	3.49795e-279	0.265401	0.225	0.02	7.54227e-275	2.64422e-140	0.179821	0.168	0.033	5.70147e-136	1.26633e-195	0.172972	0.162	0.031	2.73047e-191	6.18364e-108	1.39918e-278	0.265401
CENPE	1.80355e-45	0.193083	0.239	0.081	3.88882e-41	4.9263e-126	0.211301	0.234	0.064	1.06221e-121	2.03846e-94	0.227745	0.287	0.115	4.39534e-90	1.76617e-177	0.264941	0.344	0.13	3.80821e-173	1.80355e-45	7.06467e-177	0.264941
PSMC5	7.47359e-53	0.258295	0.46	0.228	1.61145e-48	4.96466e-115	0.264706	0.456	0.222	1.07048e-110	3.72073e-27	0.125947	0.348	0.236	8.02263e-23	2.45361e-15	0.0750205	0.332	0.263	5.29048e-11	2.45361e-15	1.98586e-114	0.264706
DLGAP5	3.22049e-64	0.264642	0.308	0.099	6.94402e-60	1.2254e-146	0.225579	0.254	0.065	2.64221e-142	1.00378e-87	0.203271	0.314	0.135	2.16436e-83	1.84154e-133	0.199287	0.317	0.131	3.97073e-129	3.22049e-64	4.90161e-146	0.264642
TMA7	2.60419e-33	0.224036	0.786	0.574	5.61515e-29	9.4496e-84	0.264279	0.761	0.552	2.03752e-79	1.75162e-21	0.132244	0.77	0.674	3.77684e-17	2.6639e-52	0.168552	0.818	0.691	5.74391e-48	1.75162e-21	3.77984e-83	0.264279
SDF2L1	1.43667e-37	0.198204	0.357	0.177	3.09775e-33	7.19579e-108	0.26424	0.393	0.181	1.55156e-103	6.26849e-23	0.14134	0.421	0.311	1.35161e-18	1.65753e-90	0.231735	0.405	0.236	3.57397e-86	6.26849e-23	2.87831e-107	0.26424
EREG	5.92064e-36	0.264174	0.336	0.168	1.27661e-31	6.59303e-59	0.246707	0.391	0.227	1.42159e-54	3.69407e-31	0.140156	0.199	0.111	7.96515e-27	1.94685e-69	0.149883	0.196	0.09	4.1978e-65	3.69407e-31	7.7874e-69	0.264174
RPL39L	6.36025e-103	0.263286	0.241	0.038	1.3714e-98	1.69451e-211	0.239935	0.209	0.028	3.6537e-207	1.48919e-114	0.158428	0.146	0.031	3.21098e-110	7.39435e-128	0.138554	0.139	0.035	1.59437e-123	6.36025e-103	6.77803e-211	0.263286
RDX	3.13097e-54	0.241456	0.302	0.114	6.75099e-50	9.52603e-127	0.261863	0.337	0.129	2.054e-122	3.503e-85	0.203474	0.259	0.108	7.55316e-81	1.78316e-112	0.192117	0.262	0.113	3.84485e-108	3.13097e-54	3.81041e-126	0.261863
CHAF1A	4.5389e-126	0.261378	0.217	0.018	9.78677e-122	8.45801e-265	0.252447	0.211	0.018	1.82372e-260	2.59342e-183	0.178725	0.145	0.016	5.59192e-179	6.80813e-307	0.210678	0.176	0.021	1.46797e-302	4.5389e-126	2.72325e-306	0.261378
EMP2	5.06903e-66	0.261324	0.354	0.131	1.09298e-61	9.34531e-114	0.232517	0.35	0.143	2.01504e-109	1.82531e-38	0.139323	0.271	0.157	3.93573e-34	1.39262e-120	0.208972	0.329	0.155	3.00277e-116	1.82531e-38	5.57049e-120	0.261324
MUC6	5.69448e-13	0.189295	0.451	0.331	1.22784e-08	2.85472e-42	0.236846	0.511	0.349	6.15535e-38	3.99222e-15	0.156763	0.423	0.335	8.60803e-11	3.05858e-46	0.260488	0.582	0.446	6.59491e-42	5.69448e-13	1.22343e-45	0.260488
CXCL1	7.37834e-11	0.174819	0.221	0.14	1.59092e-06	8.09048e-29	0.181736	0.573	0.441	1.74447e-24	2.42015e-46	0.258981	0.575	0.408	5.21832e-42	3.93139e-14	0.0923934	0.164	0.116	8.47687e-10	7.37834e-11	9.68059e-46	0.258981
RNPS1	1.68594e-69	0.258072	0.328	0.11	3.63522e-65	3.96888e-131	0.254978	0.339	0.127	8.5577e-127	5.48206e-54	0.153494	0.243	0.119	1.18204e-49	2.76486e-90	0.181267	0.295	0.149	5.96159e-86	5.48206e-54	1.58755e-130	0.258072
SRM	5.41261e-61	0.257297	0.318	0.116	1.16707e-56	5.43263e-123	0.23998	0.299	0.106	1.17138e-118	5.86179e-67	0.187759	0.282	0.136	1.26392e-62	7.52494e-102	0.194668	0.289	0.138	1.62253e-97	5.41261e-61	2.17305e-122	0.257297
THRAP3	2.18554e-49	0.240543	0.411	0.197	4.71246e-45	1.17692e-111	0.257215	0.412	0.191	2.53767e-107	6.05805e-53	0.179509	0.333	0.19	1.30624e-48	1.18514e-83	0.195427	0.391	0.23	2.55539e-79	2.18554e-49	4.70767e-111	0.257215
POLR2I	5.28028e-58	0.25636	0.383	0.163	1.13853e-53	9.20276e-116	0.254725	0.371	0.159	1.9843e-111	1.88946e-60	0.176895	0.316	0.166	4.07405e-56	9.98797e-85	0.186098	0.366	0.208	2.15361e-80	5.28028e-58	3.68111e-115	0.25636
UBE2M	2.55019e-68	0.256299	0.342	0.12	5.49873e-64	3.20669e-125	0.248152	0.346	0.135	6.91427e-121	1.19546e-38	0.129381	0.27	0.154	2.57765e-34	8.5278e-78	0.17345	0.319	0.176	1.83876e-73	1.19546e-38	1.28268e-124	0.256299
CCT5	8.52415e-30	0.188881	0.481	0.293	1.83798e-25	1.30941e-92	0.256143	0.507	0.284	2.82334e-88	2.06476e-28	0.141186	0.436	0.312	4.45204e-24	5.4948e-31	0.117461	0.413	0.306	1.18479e-26	2.06476e-28	5.23763e-92	0.256143
RPS2	9.91434e-35	0.253084	0.994	0.971	2.13773e-30	3.0529e-91	0.255806	0.995	0.97	6.58267e-87	6.52293e-53	0.213034	0.997	0.982	1.40647e-48	8.37664e-71	0.192831	0.992	0.971	1.80617e-66	9.91434e-35	1.22116e-90	0.255806
SNRPA1	1.39339e-37	0.190113	0.269	0.116	3.00443e-33	6.20614e-129	0.255653	0.325	0.119	1.33817e-124	5.6718e-28	0.106642	0.225	0.134	1.22295e-23	1.04076e-30	0.0954783	0.216	0.136	2.24409e-26	5.6718e-28	2.48246e-128	0.255653
HINT1	5.13687e-43	0.255597	0.899	0.75	1.10761e-38	2.34784e-86	0.25154	0.897	0.746	5.06242e-82	2.93026e-11	0.0845988	0.856	0.8	6.31823e-07	8.17826e-29	0.116293	0.865	0.796	1.7634e-24	2.93026e-11	9.39138e-86	0.255597
E2F1	2.8133e-120	0.254769	0.206	0.017	6.06603e-116	6.11051e-285	0.254091	0.198	0.011	1.31755e-280	1.22157e-200	0.182359	0.141	0.012	2.63395e-196	1.63686e-292	0.179729	0.143	0.012	3.5294e-288	2.8133e-120	6.54744e-292	0.254769
RBM17	3.42433e-70	0.254543	0.3	0.094	7.38355e-66	9.33604e-140	0.254291	0.319	0.109	2.01304e-135	9.4327e-87	0.199406	0.271	0.113	2.03388e-82	3.03023e-139	0.226648	0.337	0.151	6.53379e-135	3.42433e-70	3.73442e-139	0.254543
ID3	5.19349e-17	0.199011	0.345	0.225	1.11982e-12	1.03769e-66	0.254337	0.357	0.193	2.23746e-62	8.29364e-34	0.159623	0.231	0.132	1.78828e-29	3.13285e-48	0.18218	0.239	0.138	6.75505e-44	5.19349e-17	4.15075e-66	0.254337
CMC2	6.9317e-86	0.254057	0.256	0.056	1.49461e-81	7.87609e-160	0.226416	0.23	0.051	1.69824e-155	8.72766e-118	0.201149	0.227	0.07	1.88186e-113	9.78034e-164	0.208181	0.244	0.081	2.10884e-159	6.9317e-86	3.91214e-163	0.254057
EIF2S2	2.31333e-36	0.242115	0.759	0.518	4.988e-32	1.4009e-77	0.253285	0.771	0.548	3.02061e-73	1.76281e-28	0.152814	0.608	0.473	3.80097e-24	2.77904e-39	0.150601	0.665	0.537	5.99216e-35	1.76281e-28	5.60359e-77	0.253285
AQP3	1.82746e-22	0.243687	0.378	0.235	3.94036e-18	2.96375e-26	0.143623	0.295	0.194	6.39043e-22	1.11531e-36	0.252788	0.543	0.41	2.40483e-32	1.75477e-50	0.211557	0.553	0.41	3.78364e-46	1.82746e-22	7.01908e-50	0.252788
CDCA5	8.26559e-134	0.25225	0.204	0.011	1.78223e-129	1.02774e-217	0.204695	0.166	0.012	2.21601e-213	7.07551e-150	0.151005	0.121	0.014	1.52562e-145	3.4729e-300	0.19904	0.163	0.017	7.48827e-296	8.26559e-134	1.38916e-299	0.25225
ASPM	7.09419e-58	0.201778	0.293	0.097	1.52965e-53	2.60582e-152	0.223039	0.271	0.071	5.61867e-148	3.46561e-131	0.252023	0.333	0.119	7.47255e-127	2.63586e-205	0.243761	0.379	0.136	5.68345e-201	7.09419e-58	1.05434e-204	0.252023
CCDC34	8.3525e-67	0.225959	0.233	0.06	1.80097e-62	1.09455e-171	0.251248	0.257	0.061	2.36006e-167	1.68495e-77	0.145625	0.155	0.048	3.63308e-73	1.09429e-88	0.131937	0.157	0.056	2.3595e-84	8.3525e-67	4.37819e-171	0.251248
CDC45	1.84049e-133	0.251142	0.196	0.009	3.96846e-129	4.95443e-282	0.229482	0.176	0.006	1.06828e-277	2.71017e-122	0.118198	0.094	0.01	5.84366e-118	5.26869e-216	0.120259	0.091	0.005	1.13603e-211	2.71017e-122	1.98177e-281	0.251142
EIF1AX	9.42621e-36	0.226006	0.522	0.322	2.03248e-31	3.44635e-82	0.250369	0.584	0.371	7.43102e-78	2.27663e-34	0.162107	0.414	0.286	4.90888e-30	1.84869e-61	0.185759	0.495	0.346	3.98614e-57	2.27663e-34	1.37854e-81	0.250369
MRPL11	2.12325e-63	0.23799	0.292	0.095	4.57814e-59	1.01638e-155	0.250079	0.293	0.086	2.19153e-151	5.87045e-45	0.141814	0.23	0.118	1.26579e-40	6.64859e-68	0.152383	0.274	0.149	1.43357e-63	5.87045e-45	4.06553e-155	0.250079
TFAM	1.78135e-66	0.249516	0.312	0.105	3.84094e-62	1.03474e-129	0.247846	0.319	0.115	2.23112e-125	2.87325e-64	0.169337	0.252	0.117	6.19529e-60	8.04802e-92	0.180744	0.286	0.142	1.73531e-87	2.87325e-64	4.13898e-129	0.249516
CMSS1	5.7476e-81	0.249304	0.264	0.064	1.2393e-76	5.32283e-160	0.237858	0.25	0.061	1.14771e-155	3.29388e-71	0.135934	0.155	0.051	7.10227e-67	1.78998e-137	0.174965	0.201	0.064	3.85956e-133	3.29388e-71	2.12913e-159	0.249304
ANXA3	2.39963e-26	0.249278	0.602	0.418	5.17407e-22	1.82839e-55	0.231192	0.649	0.451	3.94238e-51	6.08481e-35	0.218024	0.549	0.414	1.31201e-30	3.88115e-43	0.182055	0.492	0.365	8.36853e-39	2.39963e-26	7.31357e-55	0.249278
TUFM	6.25937e-29	0.185781	0.496	0.308	1.34965e-24	2.18327e-92	0.248575	0.51	0.287	4.70756e-88	2.39246e-12	0.0743068	0.402	0.318	5.15863e-08	1.32696e-20	0.0964786	0.451	0.364	2.86119e-16	2.39246e-12	8.73307e-92	0.248575
RNASEH2B	3.38051e-90	0.236381	0.217	0.035	7.28905e-86	1.62248e-217	0.247633	0.226	0.033	3.49839e-213	1.5008e-85	0.142535	0.143	0.039	3.23604e-81	2.98488e-111	0.144234	0.157	0.049	6.43599e-107	1.5008e-85	6.48991e-217	0.247633
TMEM160	9.94277e-53	0.238138	0.35	0.147	2.14386e-48	7.56291e-118	0.246557	0.353	0.145	1.63072e-113	9.72149e-57	0.168396	0.291	0.151	2.09615e-52	2.0342e-82	0.180488	0.338	0.188	4.38613e-78	9.94277e-53	3.02517e-117	0.246557
COX8A	2.04493e-18	0.145804	0.731	0.558	4.40927e-14	3.30778e-82	0.246542	0.719	0.5	7.13224e-78	5.08844e-26	0.14336	0.742	0.617	1.09717e-21	4.74805e-63	0.185018	0.784	0.642	1.02377e-58	2.04493e-18	1.32311e-81	0.246542
POLR2L	2.39272e-39	0.246518	0.676	0.426	5.15919e-35	4.11417e-65	0.21656	0.63	0.42	8.87097e-61	2.97141e-26	0.15187	0.808	0.692	6.40695e-22	2.29949e-61	0.193617	0.756	0.607	4.95817e-57	2.97141e-26	1.64567e-64	0.246518
CFL1	2.65513e-37	0.244304	0.929	0.791	5.72498e-33	2.64043e-30	0.139644	0.896	0.797	5.6933e-26	3.17205e-32	0.166471	0.918	0.856	6.83958e-28	1.2697e-15	0.0759507	0.879	0.829	2.73772e-11	1.2697e-15	1.06205e-36	0.244304
HMMR	2.20474e-65	0.21545	0.324	0.105	4.75387e-61	2.07303e-164	0.243574	0.279	0.07	4.46986e-160	8.3246e-86	0.172166	0.302	0.127	1.79495e-81	9.75057e-105	0.154766	0.301	0.135	2.10242e-100	2.20474e-65	8.2921e-164	0.243574
PAGR1	2.64221e-73	0.242716	0.276	0.077	5.69713e-69	3.98921e-80	0.17137	0.219	0.082	8.60153e-76	5.09319e-61	0.145451	0.193	0.08	1.09819e-56	5.38724e-92	0.157082	0.214	0.091	1.1616e-87	5.09319e-61	2.1549e-91	0.242716
COPRS	8.17202e-77	0.242599	0.251	0.061	1.76205e-72	3.05399e-135	0.213841	0.235	0.063	6.585e-131	2.87423e-21	0.0770928	0.13	0.071	6.19742e-17	8.62431e-51	0.101554	0.141	0.064	1.85957e-46	2.87423e-21	1.22159e-134	0.242599
FIBP	2.08736e-56	0.24137	0.339	0.135	4.50076e-52	2.92414e-88	0.20456	0.301	0.13	6.30504e-84	9.9123e-26	0.10258	0.212	0.127	2.13729e-21	2.88012e-45	0.124283	0.263	0.16	6.21012e-41	9.9123e-26	1.16966e-87	0.24137
BCLAF1	2.18718e-44	0.240465	0.414	0.211	4.716e-40	4.10015e-87	0.238277	0.428	0.226	8.84075e-83	7.28717e-47	0.188081	0.357	0.219	1.57126e-42	2.16418e-66	0.184272	0.397	0.253	4.6664e-62	2.18718e-44	1.64006e-86	0.240465
NAA38	3.7116e-34	0.206367	0.405	0.224	8.00295e-30	4.08662e-97	0.240417	0.408	0.201	8.81157e-93	6.10262e-37	0.150691	0.39	0.255	1.31585e-32	2.6749e-60	0.172525	0.465	0.318	5.76761e-56	3.7116e-34	1.63465e-96	0.240417
LBR	1.00384e-54	0.240396	0.312	0.118	2.16447e-50	2.88292e-86	0.209333	0.301	0.131	6.21614e-82	6.91671e-59	0.164805	0.242	0.114	1.49138e-54	4.58235e-82	0.167417	0.279	0.142	9.88046e-78	1.00384e-54	1.15317e-85	0.240396
GADD45GIP1	1.02384e-39	0.232956	0.457	0.254	2.2076e-35	5.24641e-87	0.240179	0.462	0.253	1.13123e-82	3.31568e-32	0.141173	0.393	0.267	7.14928e-28	1.51563e-40	0.137329	0.405	0.288	3.26801e-36	3.31568e-32	2.09857e-86	0.240179
ILF2	6.38077e-55	0.239918	0.376	0.159	1.37582e-50	3.14483e-105	0.226269	0.331	0.137	6.78089e-101	1.3798e-38	0.148027	0.331	0.204	2.97513e-34	2.28894e-49	0.139099	0.32	0.201	4.93541e-45	1.3798e-38	1.25793e-104	0.239918
SRRM1	5.30861e-35	0.210724	0.4	0.22	1.14464e-30	3.80789e-88	0.239405	0.424	0.221	8.21058e-84	2.79251e-65	0.21231	0.383	0.216	6.0212e-61	3.63471e-106	0.227872	0.467	0.277	7.83716e-102	5.30861e-35	1.45388e-105	0.239405
NDUFA6	9.77912e-35	0.212985	0.503	0.304	2.10857e-30	5.03645e-85	0.239309	0.502	0.29	1.08596e-80	5.76083e-24	0.119967	0.399	0.288	1.24215e-19	3.87416e-25	0.116677	0.419	0.327	8.35347e-21	5.76083e-24	2.01458e-84	0.239309
POLD3	1.78603e-88	0.237315	0.215	0.036	3.85104e-84	1.01386e-166	0.212238	0.197	0.034	2.18609e-162	1.34776e-103	0.166766	0.165	0.043	2.90605e-99	5.3296e-113	0.155123	0.178	0.06	1.14917e-108	1.78603e-88	4.05545e-166	0.237315
MRPL57	7.41534e-46	0.237039	0.5	0.273	1.5989e-41	1.11046e-89	0.234529	0.497	0.278	2.39438e-85	1.49094e-30	0.13402	0.413	0.286	3.21476e-26	3.3266e-54	0.164925	0.484	0.345	7.17282e-50	1.49094e-30	4.44186e-89	0.237039
UBA2	6.02599e-66	0.236296	0.279	0.085	1.29932e-61	1.80787e-113	0.217614	0.271	0.094	3.89813e-109	1.40251e-49	0.136911	0.196	0.09	3.0241e-45	3.43061e-58	0.127732	0.207	0.106	7.39709e-54	1.40251e-49	7.23148e-113	0.236296
RAB5IF	7.74666e-48	0.235816	0.438	0.218	1.67033e-43	3.73178e-72	0.212706	0.439	0.249	8.04647e-68	1.15819e-12	0.0866402	0.352	0.276	2.49728e-08	4.14121e-54	0.156185	0.41	0.275	8.92928e-50	1.15819e-12	1.49271e-71	0.235816
HNRNPU	5.07197e-17	0.178692	0.518	0.381	1.09362e-12	9.3582e-56	0.23497	0.573	0.401	2.01781e-51	8.45711e-35	0.205712	0.519	0.39	1.82352e-30	2.95604e-49	0.200797	0.596	0.467	6.37382e-45	5.07197e-17	3.74328e-55	0.23497
RABL6	1.03744e-56	0.234839	0.307	0.113	2.23693e-52	9.26524e-98	0.221329	0.327	0.141	1.99777e-93	4.45351e-75	0.188242	0.282	0.129	9.60266e-71	1.67129e-111	0.212928	0.346	0.174	3.60364e-107	1.03744e-56	6.68517e-111	0.234839
ARL6IP4	8.20506e-23	0.181725	0.537	0.373	1.76918e-18	1.59991e-81	0.234682	0.609	0.388	3.44972e-77	1.74597e-44	0.178393	0.524	0.365	3.76466e-40	1.859e-68	0.189451	0.611	0.451	4.00838e-64	8.20506e-23	6.39962e-81	0.234682
CLDN2	1.21419e-07	0.0797185	0.718	0.585	0.00261803	5.67578e-21	0.117447	0.682	0.546	1.22381e-16	5.98292e-32	0.224812	0.63	0.502	1.29004e-27	3.19777e-62	0.233958	0.791	0.647	6.89503e-58	1.21419e-07	1.27911e-61	0.233958
ICMT	3.93164e-63	0.220986	0.241	0.067	8.4774e-59	1.53265e-134	0.233542	0.272	0.083	3.3047e-130	3.14055e-67	0.148395	0.184	0.07	6.77166e-63	3.04927e-113	0.173469	0.218	0.084	6.57483e-109	3.93164e-63	6.13059e-134	0.233542
GLO1	5.06956e-38	0.195327	0.324	0.153	1.0931e-33	1.3387e-101	0.233373	0.354	0.156	2.8865e-97	3.40836e-62	0.174093	0.282	0.14	7.3491e-58	3.47589e-71	0.160948	0.302	0.168	7.49471e-67	5.06956e-38	5.35478e-101	0.233373
PSMD2	2.77346e-47	0.223038	0.345	0.152	5.98013e-43	1.58788e-100	0.233131	0.359	0.161	3.42378e-96	3.65281e-42	0.143237	0.319	0.188	7.8762e-38	4.40403e-51	0.146181	0.317	0.199	9.49597e-47	3.65281e-42	6.35151e-100	0.233131
PPP1CA	2.31341e-29	0.185002	0.401	0.232	4.98817e-25	3.68095e-82	0.232881	0.447	0.249	7.93687e-78	2.35516e-33	0.141285	0.364	0.242	5.07819e-29	3.78278e-31	0.118369	0.411	0.307	8.15642e-27	2.31341e-29	1.47238e-81	0.232881
HINT2	4.6175e-30	0.183985	0.384	0.215	9.95626e-26	1.57979e-88	0.232234	0.397	0.201	3.40634e-84	8.39639e-25	0.111815	0.277	0.182	1.81043e-20	6.52982e-25	0.10413	0.316	0.232	1.40796e-20	8.39639e-25	6.31915e-88	0.232234
HIST1H2AL	6.97955e-101	0.231937	0.159	0.01	1.50493e-96	4.5526e-191	0.174468	0.123	0.004	9.81631e-187	5.34548e-173	0.157816	0.111	0.007	1.15259e-168	0	0.220004	0.144	0.003	0	6.97955e-101	0	0.231937
TRMT112	5.36517e-39	0.231762	0.435	0.237	1.15684e-34	1.5067e-65	0.187713	0.391	0.216	3.24875e-61	6.90849e-24	0.134124	0.407	0.297	1.48961e-19	8.32263e-26	0.107572	0.403	0.308	1.79453e-21	6.90849e-24	6.02681e-65	0.231762
MELK	1.27223e-99	0.231106	0.203	0.025	2.74318e-95	1.9272e-173	0.184969	0.157	0.017	4.15543e-169	5.60432e-120	0.15897	0.149	0.03	1.2084e-115	1.43452e-205	0.16228	0.143	0.022	3.09312e-201	1.27223e-99	5.73809e-205	0.231106
SHMT2	1.01423e-42	0.216888	0.349	0.163	2.18688e-38	3.34033e-95	0.230811	0.34	0.152	7.20241e-91	3.73594e-32	0.123783	0.232	0.135	8.05543e-28	3.28727e-59	0.152203	0.269	0.152	7.08801e-55	3.73594e-32	1.33613e-94	0.230811
TIMM10	8.62392e-52	0.229987	0.352	0.149	1.85949e-47	4.29712e-96	0.209091	0.294	0.119	9.26545e-92	3.19279e-38	0.129256	0.223	0.12	6.8843e-34	9.86348e-59	0.147019	0.268	0.151	2.12676e-54	3.19279e-38	1.71885e-95	0.229987
SLC25A3	4.4421e-25	0.190006	0.753	0.568	9.57806e-21	1.43714e-65	0.227656	0.741	0.555	3.09877e-61	6.03526e-14	0.102979	0.64	0.551	1.30132e-09	1.47319e-23	0.108525	0.712	0.618	3.17649e-19	6.03526e-14	5.74858e-65	0.227656
SKA2	9.89115e-55	0.227625	0.297	0.109	2.13273e-50	7.38721e-124	0.22472	0.279	0.092	1.59283e-119	1.40813e-59	0.169906	0.279	0.139	3.03622e-55	2.57186e-115	0.2028	0.315	0.147	5.54545e-111	9.89115e-55	2.95488e-123	0.227625
ARPC5L	3.12338e-44	0.223647	0.373	0.177	6.73463e-40	5.15052e-84	0.227604	0.402	0.209	1.11056e-79	2.13329e-18	0.0944271	0.279	0.195	4.59979e-14	4.78611e-44	0.133828	0.333	0.22	1.03198e-39	2.13329e-18	2.06021e-83	0.227604
TALDO1	5.69856e-35	0.227449	0.595	0.388	1.22872e-30	2.33908e-65	0.209705	0.584	0.384	5.04353e-61	7.70241e-20	0.115063	0.503	0.392	1.66079e-15	3.14582e-21	0.100667	0.539	0.449	6.78301e-17	7.70241e-20	9.35633e-65	0.227449
CKAP2	3.06943e-64	0.227272	0.266	0.077	6.61831e-60	2.74743e-138	0.213039	0.235	0.061	5.924e-134	2.14608e-92	0.185424	0.248	0.092	4.62737e-88	4.57634e-129	0.17678	0.259	0.1	9.86751e-125	3.06943e-64	1.09897e-137	0.227272
POP7	2.21001e-65	0.227083	0.263	0.077	4.76523e-61	1.96213e-128	0.224625	0.261	0.08	4.23073e-124	1.05618e-61	0.153848	0.225	0.1	2.27733e-57	2.29737e-103	0.177301	0.257	0.114	4.9536e-99	1.05618e-61	7.8485e-128	0.227083
IPO5	1.64809e-37	0.165532	0.23	0.089	3.55361e-33	2.21268e-117	0.226913	0.287	0.101	4.77097e-113	2.74729e-33	0.109303	0.184	0.097	5.92371e-29	2.22961e-53	0.124587	0.196	0.102	4.8075e-49	2.74729e-33	8.8507e-117	0.226913
NUDT5	1.92404e-55	0.218332	0.284	0.099	4.14861e-51	1.60298e-116	0.226875	0.288	0.103	3.45635e-112	4.46695e-19	0.0810019	0.182	0.113	9.63164e-15	9.58931e-48	0.119447	0.22	0.124	2.06765e-43	4.46695e-19	6.41193e-116	0.226875
NAE1	7.02711e-47	0.185079	0.221	0.072	1.51519e-42	2.24072e-131	0.226152	0.263	0.08	4.83143e-127	4.69331e-37	0.107077	0.169	0.082	1.01197e-32	2.30711e-37	0.0941502	0.155	0.083	4.97458e-33	4.69331e-37	8.96287e-131	0.226152
TMEM238	2.36135e-34	0.225991	0.498	0.303	5.09155e-30	3.34337e-44	0.169365	0.38	0.238	7.20898e-40	5.29616e-09	0.0728542	0.306	0.247	0.000114196	2.81904e-10	0.0704383	0.415	0.357	6.07842e-06	5.29616e-09	1.33735e-43	0.225991
TACC3	6.45857e-73	0.225964	0.237	0.056	1.3926e-68	4.23402e-142	0.197194	0.193	0.04	9.12939e-138	5.92018e-98	0.178872	0.21	0.068	1.27651e-93	1.78295e-137	0.182456	0.216	0.073	3.8444e-133	6.45857e-73	1.69361e-141	0.225964
CASP8AP2	1.03495e-75	0.20448	0.188	0.032	2.23157e-71	3.22973e-154	0.224769	0.21	0.044	6.96395e-150	3.48856e-103	0.167135	0.152	0.037	7.52203e-99	3.54202e-139	0.162403	0.161	0.043	7.63731e-135	1.03495e-75	1.29189e-153	0.224769
HNRNPM	3.37774e-24	0.160407	0.401	0.24	7.28308e-20	1.73481e-73	0.224632	0.445	0.254	3.74061e-69	2.02691e-26	0.12802	0.399	0.282	4.37043e-22	9.4426e-39	0.127227	0.414	0.293	2.03601e-34	3.37774e-24	6.93926e-73	0.224632
KPNA2	1.01849e-72	0.218181	0.36	0.117	2.19606e-68	1.56244e-155	0.224156	0.315	0.093	3.36894e-151	1.60178e-114	0.224602	0.38	0.159	3.45376e-110	2.11614e-150	0.163019	0.356	0.145	4.56283e-146	1.01849e-72	6.24977e-155	0.224602
RPS5	1.58702e-28	0.22454	0.961	0.897	3.42192e-24	1.05993e-56	0.220296	0.961	0.892	2.28542e-52	4.6091e-23	0.133236	0.965	0.923	9.93815e-19	8.4698e-19	0.0938699	0.95	0.903	1.82626e-14	8.4698e-19	4.23972e-56	0.22454
MSH2	2.19164e-87	0.206556	0.174	0.02	4.72561e-83	1.06217e-200	0.224501	0.196	0.025	2.29024e-196	1.13845e-142	0.160544	0.141	0.022	2.45473e-138	1.34193e-189	0.151321	0.132	0.021	2.89348e-185	2.19164e-87	4.24866e-200	0.224501
TOMM40	1.18378e-54	0.215364	0.269	0.092	2.55246e-50	9.08284e-132	0.224118	0.255	0.075	1.95844e-127	2.38986e-68	0.167541	0.242	0.106	5.15301e-64	3.14166e-112	0.189408	0.255	0.109	6.77405e-108	1.18378e-54	3.63314e-131	0.224118
C1orf35	1.00004e-51	0.185953	0.202	0.057	2.15629e-47	7.65378e-134	0.22394	0.242	0.068	1.65031e-129	7.21752e-38	0.101055	0.139	0.061	1.55624e-33	7.11336e-65	0.126849	0.172	0.078	1.53378e-60	7.21752e-38	3.06151e-133	0.22394
CD320	3.44599e-56	0.223904	0.298	0.108	7.43024e-52	4.89476e-122	0.222841	0.267	0.087	1.05541e-117	8.224e-36	0.119306	0.203	0.108	1.77326e-31	1.28388e-81	0.162605	0.26	0.129	2.76831e-77	8.224e-36	1.9579e-121	0.223904
TCP1	5.90032e-38	0.189904	0.333	0.157	1.27223e-33	4.46224e-91	0.223618	0.35	0.162	9.62148e-87	3.10895e-39	0.142362	0.33	0.201	6.70352e-35	1.1096e-55	0.146025	0.326	0.2	2.39252e-51	5.90032e-38	1.7849e-90	0.223618
UBE2I	9.80444e-41	0.206748	0.358	0.172	2.11403e-36	1.50968e-92	0.222994	0.384	0.185	3.25518e-88	4.81006e-63	0.193902	0.36	0.197	1.03715e-58	1.42681e-97	0.203682	0.393	0.22	3.07649e-93	9.80444e-41	5.70724e-97	0.222994
MCUR1	3.60735e-79	0.22158	0.218	0.043	7.77817e-75	1.00744e-147	0.222772	0.239	0.06	2.17225e-143	8.07725e-30	0.0959988	0.15	0.076	1.74162e-25	3.07338e-64	0.120449	0.164	0.072	6.62682e-60	8.07725e-30	4.02978e-147	0.222772
ILF3	2.61246e-49	0.212102	0.296	0.116	5.633e-45	6.22475e-107	0.222041	0.317	0.126	1.34218e-102	6.16244e-68	0.18165	0.27	0.127	1.32874e-63	2.84297e-98	0.190964	0.307	0.153	6.13001e-94	2.61246e-49	2.4899e-106	0.222041
TPR	1.46065e-23	0.171185	0.354	0.211	3.14946e-19	5.87801e-70	0.22162	0.422	0.24	1.26742e-65	2.58945e-53	0.193276	0.359	0.211	5.58338e-49	2.89665e-71	0.192499	0.403	0.254	6.24577e-67	1.46065e-23	1.15866e-70	0.22162
NFIC	3.23386e-30	0.172903	0.302	0.153	6.97284e-26	4.11943e-86	0.211165	0.333	0.154	8.88231e-82	7.23978e-58	0.178102	0.265	0.133	1.56104e-53	7.08516e-110	0.221203	0.37	0.194	1.5277e-105	3.23386e-30	2.83406e-109	0.221203
CALM2	4.53588e-32	0.220784	0.862	0.637	9.78026e-28	4.80098e-30	0.128902	0.847	0.7	1.03519e-25	1.29485e-24	0.132197	0.868	0.779	2.79196e-20	2.02275e-25	0.094099	0.822	0.725	4.36145e-21	1.29485e-24	1.81435e-31	0.220784
IER3	1.16933e-09	0.134512	0.407	0.308	2.52131e-05	9.03507e-32	0.220247	0.482	0.348	1.94814e-27	4.15306e-19	0.12556	0.446	0.344	8.95482e-15	1.11307e-18	0.0908647	0.42	0.335	2.4e-14	1.16933e-09	3.61403e-31	0.220247
DNAJC1	1.29961e-33	0.182485	0.276	0.128	2.80221e-29	5.59832e-93	0.220204	0.334	0.149	1.20711e-88	2.63648e-32	0.120259	0.229	0.132	5.68479e-28	1.2103e-41	0.124586	0.277	0.175	2.60964e-37	2.63648e-32	2.23933e-92	0.220204
SNRPD2	5.52695e-30	0.204786	0.603	0.403	1.19172e-25	3.37989e-67	0.219041	0.577	0.377	7.28772e-63	1.96811e-23	0.120495	0.508	0.386	4.24365e-19	5.78968e-35	0.134146	0.578	0.459	1.24837e-30	1.96811e-23	1.35196e-66	0.219041
DTL	2.10013e-97	0.2006	0.157	0.01	4.52831e-93	1.24354e-220	0.219015	0.173	0.014	2.68131e-216	5.22579e-165	0.143957	0.109	0.008	1.12679e-160	2.04919e-258	0.150516	0.115	0.007	4.41847e-254	2.10013e-97	8.19677e-258	0.219015
UHRF1	1.85203e-76	0.181281	0.141	0.014	3.99334e-72	1.32997e-228	0.218515	0.168	0.011	2.86768e-224	4.15992e-202	0.182685	0.139	0.011	8.96963e-198	6.27282e-256	0.155692	0.121	0.009	1.35255e-251	1.85203e-76	2.50913e-255	0.218515
COPS3	2.00735e-71	0.209752	0.207	0.043	4.32824e-67	2.35234e-151	0.217557	0.215	0.047	5.07212e-147	8.8144e-57	0.125777	0.158	0.061	1.90056e-52	1.86356e-79	0.128862	0.168	0.067	4.01822e-75	8.8144e-57	9.40937e-151	0.217557
TMEM97	9.96742e-41	0.211282	0.339	0.155	2.14917e-36	5.20113e-73	0.181483	0.3	0.138	1.12147e-68	1.79244e-81	0.177323	0.23	0.09	3.86487e-77	1.81093e-125	0.217484	0.315	0.143	3.90474e-121	9.96742e-41	7.24374e-125	0.217484
SLC25A6	5.51198e-28	0.217154	0.765	0.576	1.18849e-23	9.76698e-61	0.210753	0.762	0.564	2.10596e-56	8.37917e-12	0.0893089	0.696	0.595	1.80672e-07	3.90685e-28	0.126547	0.764	0.663	8.42394e-24	8.37917e-12	3.90679e-60	0.217154
PSME2	3.52253e-27	0.186202	0.428	0.26	7.59528e-23	4.10568e-80	0.21715	0.42	0.225	8.85266e-76	5.92179e-07	0.0543419	0.327	0.271	0.0127686	1.66544e-11	0.062585	0.319	0.26	3.59102e-07	5.92179e-07	1.64227e-79	0.21715
NUDT8	2.5457e-55	0.214035	0.24	0.074	5.48903e-51	8.62322e-120	0.217061	0.238	0.072	1.85934e-115	7.43042e-07	0.0367648	0.134	0.098	0.0160215	1.7661e-39	0.104338	0.191	0.108	3.80807e-35	7.43042e-07	3.44929e-119	0.217061
TIMM13	1.43154e-28	0.200771	0.489	0.312	3.08668e-24	1.34863e-64	0.216749	0.518	0.33	2.90791e-60	8.6172e-15	0.0874893	0.401	0.311	1.85804e-10	7.05107e-43	0.149659	0.501	0.375	1.52035e-38	8.6172e-15	5.39452e-64	0.216749
MZT1	3.09222e-61	0.216464	0.254	0.075	6.66745e-57	1.58169e-111	0.192312	0.215	0.062	3.41044e-107	1.35793e-56	0.148382	0.205	0.09	2.92797e-52	7.94531e-73	0.132513	0.193	0.086	1.71317e-68	1.35793e-56	6.32677e-111	0.216464
HLTF	7.15198e-52	0.203177	0.244	0.08	1.54211e-47	2.67173e-117	0.216051	0.253	0.081	5.76077e-113	6.50545e-58	0.136323	0.173	0.069	1.40271e-53	1.21599e-48	0.111376	0.168	0.084	2.62192e-44	1.21599e-48	1.06869e-116	0.216051
GTF3A	6.74757e-40	0.215902	0.403	0.207	1.45491e-35	5.75025e-72	0.206632	0.389	0.21	1.23987e-67	7.14182e-18	0.0839223	0.246	0.168	1.53992e-13	7.16664e-33	0.110879	0.316	0.219	1.54527e-28	7.14182e-18	2.3001e-71	0.215902
TAF15	1.80481e-30	0.195926	0.319	0.166	3.89154e-26	1.28667e-71	0.215533	0.344	0.177	2.77432e-67	5.67121e-44	0.159135	0.282	0.159	1.22283e-39	1.04891e-67	0.189525	0.344	0.208	2.26167e-63	1.80481e-30	5.14667e-71	0.215533
OAZ1	9.25751e-17	0.159424	0.787	0.637	1.99611e-12	1.49629e-60	0.215031	0.832	0.654	3.2263e-56	1.32391e-23	0.124832	0.807	0.703	2.8546e-19	8.0155e-37	0.128788	0.791	0.676	1.7283e-32	9.25751e-17	5.98516e-60	0.215031
ALYREF	4.89664e-73	0.214711	0.206	0.041	1.05581e-68	2.71432e-143	0.198732	0.191	0.039	5.85261e-139	3.76129e-61	0.126302	0.149	0.053	8.11009e-57	2.73017e-77	0.118527	0.142	0.052	5.88679e-73	3.76129e-61	1.08573e-142	0.214711
SAE1	4.44134e-73	0.214711	0.209	0.043	9.57642e-69	7.9585e-135	0.202165	0.201	0.046	1.71601e-130	3.22778e-88	0.164005	0.181	0.057	6.95975e-84	4.82165e-137	0.174864	0.196	0.062	1.03964e-132	4.44134e-73	1.92866e-136	0.214711
PSMG1	1.04096e-73	0.214548	0.212	0.044	2.24451e-69	2.5659e-139	0.205123	0.208	0.048	5.53259e-135	1.70723e-50	0.119439	0.163	0.067	3.68114e-46	3.43916e-71	0.118905	0.147	0.058	7.41552e-67	1.70723e-50	1.02636e-138	0.214548
MSH6	9.59816e-65	0.210957	0.178	0.035	2.06955e-60	2.272e-123	0.188714	0.169	0.035	4.89888e-119	6.39606e-110	0.207705	0.191	0.055	1.37912e-105	1.76619e-163	0.21356	0.198	0.056	3.80827e-159	9.59816e-65	7.06477e-163	0.21356
TECR	3.24814e-32	0.213424	0.471	0.283	7.00364e-28	1.02744e-63	0.200647	0.437	0.258	2.21538e-59	6.63713e-31	0.157503	0.418	0.293	1.4311e-26	7.25765e-51	0.159819	0.458	0.322	1.56489e-46	6.63713e-31	4.10978e-63	0.213424
CENPN	1.05005e-77	0.213303	0.203	0.037	2.26411e-73	3.58169e-151	0.181554	0.162	0.024	7.72285e-147	5.09768e-95	0.145466	0.151	0.039	1.09916e-90	2.24905e-117	0.147119	0.157	0.047	4.8494e-113	1.05005e-77	1.43268e-150	0.213303
MRPL37	1.92091e-56	0.213112	0.246	0.076	4.14186e-52	5.21568e-122	0.210851	0.242	0.073	1.1246e-117	2.2818e-45	0.121113	0.179	0.082	4.92003e-41	3.06733e-73	0.144781	0.219	0.105	6.61378e-69	2.2818e-45	2.08627e-121	0.213112
YEATS4	5.80804e-75	0.212923	0.201	0.038	1.25233e-70	5.54541e-140	0.209318	0.212	0.049	1.1957e-135	2.14441e-66	0.121185	0.131	0.04	4.62377e-62	4.99695e-97	0.136128	0.152	0.051	1.07744e-92	2.14441e-66	2.21816e-139	0.212923
EIF5B	1.58208e-24	0.175608	0.449	0.286	3.41129e-20	5.46997e-62	0.212669	0.502	0.317	1.17943e-57	6.0117e-31	0.139821	0.39	0.267	1.29624e-26	3.69547e-48	0.159813	0.442	0.314	7.96817e-44	1.58208e-24	2.18799e-61	0.212669
PSMD7	2.5567e-26	0.175567	0.361	0.209	5.51275e-22	4.14957e-73	0.212584	0.392	0.213	8.94731e-69	8.33307e-21	0.104556	0.299	0.208	1.79678e-16	4.10558e-27	0.104836	0.335	0.244	8.85246e-23	8.33307e-21	1.65983e-72	0.212584
MAZ	2.78934e-48	0.212267	0.274	0.103	6.01438e-44	4.31276e-95	0.192157	0.253	0.093	9.29917e-91	1.81145e-46	0.143006	0.246	0.128	3.90585e-42	1.97458e-113	0.200749	0.315	0.149	4.25759e-109	1.81145e-46	7.89832e-113	0.212267
NAA10	4.69852e-41	0.208408	0.324	0.148	1.01309e-36	1.311e-90	0.212108	0.314	0.137	2.82678e-86	5.44615e-18	0.0841371	0.209	0.137	1.1743e-13	1.30231e-34	0.107291	0.251	0.161	2.80804e-30	5.44615e-18	5.24401e-90	0.212108
HMGB3	1.87638e-50	0.210659	0.275	0.1	4.04585e-46	1.13778e-123	0.211737	0.247	0.074	2.45328e-119	9.14405e-34	0.113529	0.217	0.12	1.97164e-29	7.02551e-54	0.128959	0.23	0.125	1.51484e-49	9.14405e-34	4.55111e-123	0.211737
MRPS15	4.165e-38	0.198963	0.346	0.169	8.98058e-34	8.53317e-83	0.21137	0.346	0.167	1.83992e-78	1.88624e-17	0.0860567	0.275	0.193	4.06711e-13	1.34981e-31	0.103473	0.3	0.205	2.91046e-27	1.88624e-17	3.41327e-82	0.21137
PIN1	4.13722e-43	0.197844	0.282	0.115	8.92068e-39	2.73337e-99	0.211167	0.28	0.109	5.89369e-95	8.61006e-33	0.117527	0.233	0.133	1.8565e-28	3.28867e-60	0.145563	0.276	0.156	7.09102e-56	8.61006e-33	1.09335e-98	0.211167
CALU	2.47498e-32	0.182686	0.272	0.127	5.33655e-28	7.53949e-88	0.211074	0.329	0.149	1.62566e-83	4.43879e-36	0.139081	0.293	0.178	9.57092e-32	1.39258e-56	0.148957	0.316	0.191	3.00268e-52	2.47498e-32	3.0158e-87	0.211074
BAZ1B	7.07832e-41	0.179266	0.228	0.084	1.52623e-36	2.38935e-102	0.210914	0.275	0.103	5.15191e-98	2.75406e-68	0.168283	0.227	0.097	5.93831e-64	9.7032e-94	0.176481	0.266	0.126	2.0922e-89	7.07832e-41	9.55738e-102	0.210914
PFDN2	4.28559e-29	0.192459	0.411	0.241	9.2406e-25	4.01113e-69	0.209885	0.442	0.254	8.6488e-65	3.05895e-21	0.109057	0.319	0.225	6.59572e-17	1.29504e-19	0.0785294	0.314	0.237	2.79236e-15	1.29504e-19	1.60445e-68	0.209885
LUC7L2	9.3268e-46	0.208129	0.286	0.114	2.01105e-41	6.77228e-94	0.209801	0.296	0.122	1.46024e-89	8.03209e-37	0.128923	0.231	0.128	1.73188e-32	1.86854e-59	0.141616	0.257	0.142	4.02895e-55	8.03209e-37	2.70891e-93	0.209801
ARPC5	3.16996e-29	0.209302	0.57	0.382	6.83507e-25	3.46344e-53	0.202054	0.605	0.427	7.46787e-49	6.26258e-45	0.201502	0.556	0.399	1.35034e-40	2.255e-52	0.177194	0.567	0.433	4.86223e-48	3.16996e-29	1.38538e-52	0.209302
SMC6	4.17983e-63	0.186644	0.178	0.036	9.01254e-59	1.41576e-136	0.208554	0.212	0.051	3.05266e-132	2.64588e-58	0.112161	0.124	0.04	5.70505e-54	2.19176e-48	0.0894569	0.117	0.05	4.72587e-44	2.19176e-48	5.66304e-136	0.208554
BLOC1S1	1.95817e-31	0.204652	0.515	0.322	4.22221e-27	2.79737e-65	0.208065	0.511	0.321	6.0317e-61	1.37809e-12	0.0785667	0.393	0.311	2.97143e-08	1.10902e-18	0.0911283	0.493	0.407	2.39126e-14	1.37809e-12	1.11895e-64	0.208065
SGO1	9.15989e-71	0.207784	0.202	0.041	1.97505e-66	1.41537e-144	0.18366	0.171	0.029	3.05182e-140	2.46903e-125	0.177349	0.175	0.041	5.32373e-121	1.79738e-192	0.193424	0.197	0.048	3.87551e-188	9.15989e-71	7.18952e-192	0.207784
RPL21	1.11472e-29	0.207108	0.973	0.911	2.40356e-25	2.70247e-58	0.185312	0.975	0.913	5.82706e-54	1.12699e-40	0.180561	0.98	0.944	2.43001e-36	1.0773e-33	0.120665	0.969	0.917	2.32288e-29	1.11472e-29	1.08099e-57	0.207108
PAFAH1B3	6.57044e-45	0.198346	0.265	0.102	1.41672e-40	3.1673e-101	0.206679	0.258	0.093	6.82933e-97	4.77055e-55	0.150554	0.229	0.108	1.02863e-50	1.69799e-79	0.164376	0.265	0.134	3.6612e-75	6.57044e-45	1.26692e-100	0.206679
RRP7A	2.29912e-55	0.206596	0.251	0.08	4.95736e-51	6.04285e-95	0.184573	0.222	0.074	1.30296e-90	3.50547e-51	0.131897	0.169	0.071	7.5585e-47	1.91626e-61	0.117024	0.158	0.07	4.13184e-57	3.50547e-51	2.41714e-94	0.206596
TUBA4A	1.98614e-32	0.185679	0.286	0.137	4.28251e-28	1.96377e-84	0.205757	0.268	0.111	4.23429e-80	7.25629e-59	0.166965	0.251	0.121	1.5646e-54	1.47755e-66	0.155266	0.266	0.144	3.1859e-62	1.98614e-32	7.85509e-84	0.205757
ANKRD11	6.99989e-08	0.0886172	0.403	0.314	0.00150932	2.56988e-32	0.158117	0.514	0.379	5.54117e-28	1.18395e-16	0.132456	0.361	0.278	2.55283e-12	1.40272e-52	0.203336	0.504	0.371	3.02454e-48	6.99989e-08	5.61087e-52	0.203336
GAMT	9.83603e-48	0.203208	0.231	0.077	2.12085e-43	5.10284e-83	0.162134	0.174	0.054	1.10027e-78	2.33406e-34	0.0924103	0.114	0.048	5.03271e-30	3.68564e-69	0.124137	0.161	0.067	7.94699e-65	2.33406e-34	2.04113e-82	0.203208
PSMB3	1.2913e-32	0.202681	0.431	0.247	2.78431e-28	7.38643e-55	0.182397	0.384	0.225	1.59266e-50	1.79053e-17	0.096254	0.353	0.261	3.86073e-13	7.47621e-17	0.0811869	0.332	0.26	1.61202e-12	7.47621e-17	2.95457e-54	0.202681
TXNL4A	1.72259e-33	0.202188	0.378	0.205	3.71425e-29	7.78977e-70	0.202589	0.405	0.225	1.67963e-65	2.11925e-17	0.0840467	0.295	0.21	4.56952e-13	1.42997e-48	0.140876	0.39	0.262	3.08329e-44	2.11925e-17	3.11591e-69	0.202589
LSM8	7.60671e-24	0.140344	0.247	0.125	1.64016e-19	7.52068e-93	0.202455	0.292	0.12	1.62161e-88	5.09023e-48	0.151082	0.254	0.132	1.09755e-43	2.44453e-57	0.139089	0.266	0.151	5.2709e-53	7.60671e-24	3.00827e-92	0.202455
TMEM14B	1.31083e-19	0.154711	0.391	0.254	2.82642e-15	2.31018e-66	0.202125	0.427	0.247	4.98121e-62	1.77128e-30	0.126847	0.3	0.191	3.81924e-26	4.9067e-23	0.0990914	0.334	0.251	1.05798e-18	1.31083e-19	9.24072e-66	0.202125
SLC2A4RG	3.61247e-62	0.201317	0.206	0.05	7.78921e-58	1.24438e-111	0.182013	0.188	0.048	2.68314e-107	8.26502e-80	0.14225	0.156	0.047	1.7821e-75	5.29136e-93	0.140915	0.165	0.06	1.14092e-88	3.61247e-62	4.97754e-111	0.201317
MICOS10	8.3834e-18	0.136928	0.613	0.448	1.80763e-13	8.37844e-60	0.201289	0.621	0.428	1.80656e-55	2.61529e-09	0.0684717	0.549	0.463	5.63908e-05	1.07895e-26	0.106067	0.592	0.484	2.32644e-22	2.61529e-09	3.35138e-59	0.201289
MCM10	1.40983e-90	0.193655	0.152	0.011	3.03988e-86	8.25142e-224	0.201205	0.161	0.01	1.77917e-219	1.88885e-167	0.152896	0.116	0.01	4.07274e-163	0	0.174365	0.135	0.008	0	1.40983e-90	0	0.201205
STUB1	2.71863e-35	0.201058	0.431	0.241	5.86192e-31	2.0535e-46	0.171714	0.422	0.271	4.42775e-42	3.03525e-14	0.0843577	0.334	0.253	6.54461e-10	4.69487e-20	0.0903449	0.415	0.33	1.01231e-15	3.03525e-14	8.214e-46	0.201058
CCT8	2.89989e-23	0.170203	0.428	0.271	6.25274e-19	1.74043e-66	0.200991	0.447	0.261	3.75272e-62	6.08357e-22	0.108408	0.374	0.269	1.31174e-17	2.23006e-18	0.0926095	0.355	0.28	4.80845e-14	2.23006e-18	6.96173e-66	0.200991
TOPBP1	8.87863e-72	0.18355	0.163	0.024	1.91441e-67	1.00461e-165	0.20087	0.18	0.028	2.16615e-161	9.99643e-122	0.160344	0.148	0.029	2.15543e-117	2.98238e-150	0.149752	0.145	0.033	6.43061e-146	8.87863e-72	4.01846e-165	0.20087
NDUFB2	8.88755e-20	0.153975	0.681	0.497	1.91633e-15	1.64678e-58	0.200487	0.688	0.494	3.55078e-54	4.81435e-11	0.0755745	0.632	0.538	1.03807e-06	2.92631e-27	0.110065	0.682	0.574	6.30971e-23	4.81435e-11	6.58711e-58	0.200487
AKR7A2	2.28395e-22	0.158166	0.373	0.229	4.92465e-18	3.06176e-69	0.200481	0.389	0.213	6.60176e-65	1.16395e-20	0.0993192	0.274	0.187	2.5097e-16	2.56892e-33	0.120295	0.344	0.243	5.5391e-29	1.16395e-20	1.2247e-68	0.200481
ATP5ME	1.10388e-24	0.1999	0.719	0.54	2.38019e-20	1.80044e-52	0.191422	0.716	0.534	3.88212e-48	1.43099e-10	0.0877255	0.639	0.548	3.0855e-06	4.81398e-27	0.117891	0.693	0.591	1.03799e-22	1.43099e-10	7.20178e-52	0.1999
KIF15	7.754e-79	0.199805	0.173	0.024	1.67192e-74	9.38075e-135	0.162675	0.137	0.019	2.02268e-130	8.40745e-116	0.158776	0.145	0.03	1.81281e-111	3.73111e-173	0.158746	0.147	0.029	8.04502e-169	7.754e-79	1.49244e-172	0.199805
PXMP2	4.77665e-45	0.199344	0.264	0.101	1.02994e-40	2.62106e-78	0.180763	0.238	0.095	5.65153e-74	1.35467e-40	0.120392	0.168	0.079	2.92093e-36	6.47365e-60	0.142872	0.245	0.133	1.39585e-55	1.35467e-40	1.04842e-77	0.199344
PRDX3	1.71781e-27	0.175988	0.426	0.254	3.70394e-23	5.73825e-68	0.199164	0.436	0.251	1.23728e-63	5.10114e-16	0.0904151	0.383	0.292	1.09991e-11	5.48788e-33	0.122514	0.445	0.336	1.1833e-28	5.10114e-16	2.2953e-67	0.199164
FKBP3	2.89127e-29	0.16972	0.307	0.158	6.23416e-25	5.04589e-78	0.199101	0.33	0.159	1.08799e-73	2.67942e-25	0.11318	0.268	0.174	5.77736e-21	1.25921e-21	0.0877197	0.265	0.192	2.7151e-17	1.25921e-21	2.01835e-77	0.199101
HIST1H3G	6.11195e-89	0.199096	0.137	0.008	1.31786e-84	4.97758e-164	0.156341	0.108	0.004	1.07327e-159	5.36748e-87	0.0831842	0.063	0.006	1.15734e-82	1.28683e-167	0.105775	0.071	0.004	2.77465e-163	5.36748e-87	5.1473e-167	0.199096
DCK	6.36872e-87	0.197208	0.165	0.017	1.37322e-82	3.78581e-176	0.194394	0.17	0.021	8.16296e-172	1.18075e-60	0.079138	0.074	0.014	2.54592e-56	3.38803e-78	0.0829891	0.077	0.017	7.30528e-74	1.18075e-60	1.51432e-175	0.197208
PKMYT1	1.14326e-97	0.197134	0.15	0.008	2.46509e-93	1.60893e-171	0.162857	0.127	0.008	3.46917e-167	5.0046e-131	0.108485	0.082	0.005	1.07909e-126	3.23174e-180	0.108702	0.083	0.006	6.96828e-176	1.14326e-97	1.2927e-179	0.197134
GPX4	3.43823e-15	0.124636	0.598	0.443	7.41352e-11	1.70518e-54	0.196901	0.603	0.422	3.67672e-50	2.06535e-19	0.102364	0.545	0.429	4.45331e-15	1.55811e-30	0.116705	0.6	0.482	3.3596e-26	3.43823e-15	6.82073e-54	0.196901
BOLA3	2.75855e-34	0.196565	0.318	0.157	5.94798e-30	6.23797e-72	0.184551	0.3	0.141	1.34503e-67	3.42628e-27	0.110825	0.245	0.151	7.38775e-23	3.26766e-41	0.114672	0.246	0.15	7.04572e-37	3.42628e-27	2.49519e-71	0.196565
PSMA3	1.62523e-22	0.146827	0.303	0.17	3.50431e-18	1.77454e-76	0.196349	0.318	0.151	3.82627e-72	2.09927e-22	0.109759	0.299	0.204	4.52644e-18	2.1928e-24	0.0919236	0.272	0.193	4.72811e-20	2.09927e-22	7.09817e-76	0.196349
ARL4C	7.07822e-19	0.196273	0.299	0.18	1.52621e-14	1.8098e-17	0.105976	0.251	0.173	3.90229e-13	3.47145e-17	0.0824212	0.148	0.09	7.48514e-13	1.17474e-39	0.121938	0.206	0.12	2.53296e-35	3.47145e-17	4.69894e-39	0.196273
PPP1R14B	1.88835e-19	0.191779	0.591	0.443	4.07166e-15	1.2135e-33	0.159708	0.599	0.454	2.61656e-29	2.35075e-40	0.195618	0.592	0.439	5.06868e-36	2.74621e-57	0.19607	0.625	0.483	5.92139e-53	1.88835e-19	1.09849e-56	0.19607
SLC25A11	4.98794e-41	0.179455	0.243	0.093	1.0755e-36	2.76673e-96	0.195778	0.243	0.087	5.96561e-92	8.40815e-44	0.126453	0.186	0.088	1.81296e-39	9.22999e-55	0.122265	0.2	0.103	1.99017e-50	4.98794e-41	1.10669e-95	0.195778
PSMD8	2.33686e-18	0.153902	0.425	0.286	5.03873e-14	3.41846e-60	0.195726	0.437	0.264	7.37088e-56	1.94798e-09	0.0655733	0.361	0.291	4.20024e-05	1.31966e-16	0.080195	0.389	0.313	2.84546e-12	1.94798e-09	1.36738e-59	0.195726
TPRKB	7.26293e-28	0.148626	0.224	0.101	1.56603e-23	3.4897e-91	0.194774	0.248	0.093	7.52449e-87	1.1274e-25	0.0955945	0.188	0.108	2.43091e-21	1.28829e-32	0.0938666	0.182	0.108	2.77782e-28	1.1274e-25	1.39588e-90	0.194774
XPO1	4.35654e-35	0.183265	0.287	0.131	9.39356e-31	4.32273e-72	0.194216	0.304	0.145	9.32067e-68	4.31088e-69	0.178152	0.282	0.133	9.29512e-65	6.15759e-94	0.184073	0.306	0.154	1.3277e-89	4.35654e-35	2.46304e-93	0.194216
SLC20A1	6.93794e-58	0.178972	0.176	0.038	1.49596e-53	4.03693e-136	0.194154	0.184	0.038	8.70443e-132	2.21253e-66	0.110425	0.11	0.029	4.77066e-62	1.91063e-48	0.0811711	0.099	0.038	4.1197e-44	1.91063e-48	1.61477e-135	0.194154
METRN	5.59383e-23	0.150582	0.287	0.158	1.20614e-18	1.91108e-76	0.193669	0.29	0.131	4.12066e-72	2.53725e-08	0.0530074	0.188	0.142	0.000547083	2.45077e-22	0.0900705	0.263	0.188	5.28436e-18	2.53725e-08	7.64431e-76	0.193669
PSMD1	4.12126e-31	0.174615	0.3	0.15	8.88625e-27	9.92308e-70	0.193488	0.323	0.162	2.13961e-65	8.55548e-35	0.12747	0.264	0.156	1.84473e-30	2.58e-43	0.126488	0.28	0.176	5.563e-39	4.12126e-31	3.96923e-69	0.193488
DEPDC1B	1.46888e-51	0.193308	0.213	0.063	3.16719e-47	5.83239e-99	0.179201	0.199	0.059	1.25758e-94	6.53131e-90	0.165394	0.181	0.057	1.40828e-85	2.29861e-107	0.157569	0.185	0.066	4.95627e-103	1.46888e-51	9.19446e-107	0.193308
PHB2	2.94444e-31	0.192916	0.396	0.223	6.34879e-27	1.40763e-61	0.185849	0.379	0.213	3.03514e-57	8.11254e-46	0.158616	0.364	0.22	1.74923e-41	5.31566e-51	0.146901	0.386	0.257	1.14616e-46	2.94444e-31	5.63053e-61	0.192916
MIS18A	3.26334e-72	0.192497	0.177	0.029	7.0364e-68	1.48083e-136	0.167108	0.147	0.022	3.19298e-132	4.01259e-94	0.146012	0.143	0.036	8.65195e-90	8.36059e-124	0.133231	0.133	0.033	1.80271e-119	3.26334e-72	5.92334e-136	0.192497
TRIM28	1.75133e-33	0.179311	0.287	0.135	3.77622e-29	1.21479e-75	0.188817	0.278	0.124	2.61933e-71	9.84977e-55	0.176917	0.306	0.165	2.12381e-50	2.98692e-90	0.192245	0.332	0.177	6.44039e-86	1.75133e-33	1.19477e-89	0.192245
NUDT21	1.05823e-50	0.192101	0.223	0.069	2.28176e-46	7.87113e-98	0.192237	0.236	0.082	1.69717e-93	2.6566e-41	0.115892	0.167	0.077	5.72815e-37	1.61321e-54	0.114142	0.177	0.086	3.4784e-50	2.6566e-41	3.14845e-97	0.192237
PSMC3IP	3.37444e-91	0.18181	0.141	0.008	7.27596e-87	6.48687e-207	0.191946	0.155	0.011	1.3987e-202	9.25463e-89	0.0909109	0.071	0.008	1.99548e-84	7.93851e-143	0.0935215	0.073	0.007	1.7117e-138	9.25463e-89	2.59475e-206	0.191946
POLR3K	1.99758e-61	0.188699	0.19	0.042	4.30718e-57	1.26404e-117	0.191414	0.195	0.05	2.72552e-113	2.05401e-81	0.1452	0.157	0.047	4.42886e-77	7.26377e-84	0.126485	0.151	0.055	1.56621e-79	1.99758e-61	5.05615e-117	0.191414
E2F8	3.77416e-98	0.191064	0.148	0.007	8.13785e-94	1.46514e-205	0.179534	0.141	0.007	3.15914e-201	2.04935e-185	0.15581	0.123	0.009	4.41882e-181	3.98243e-272	0.151394	0.116	0.007	8.58691e-268	3.77416e-98	1.59297e-271	0.191064
IMMT	2.86961e-38	0.19096	0.257	0.107	6.18746e-34	7.65228e-47	0.141319	0.243	0.124	1.64998e-42	9.72159e-28	0.0971922	0.202	0.116	2.09617e-23	5.14843e-46	0.122935	0.234	0.136	1.1101e-41	9.72159e-28	3.06091e-46	0.19096
FLNA	5.07988e-26	0.190774	0.386	0.228	1.09532e-21	2.48721e-58	0.189601	0.416	0.241	5.36293e-54	2.81747e-53	0.181494	0.344	0.195	6.07502e-49	1.21731e-70	0.177281	0.355	0.209	2.62476e-66	5.07988e-26	4.86922e-70	0.190774
MORC4	2.25708e-41	0.190529	0.255	0.101	4.86671e-37	5.58494e-80	0.186888	0.259	0.108	1.20422e-75	3.9159e-57	0.158036	0.226	0.105	8.44346e-53	3.17402e-85	0.168869	0.25	0.12	6.84383e-81	2.25708e-41	1.26961e-84	0.190529
ECI1	1.08727e-18	0.144216	0.341	0.213	2.34437e-14	3.22799e-58	0.190404	0.375	0.214	6.96019e-54	1.2103e-11	0.0806206	0.263	0.199	2.60965e-07	1.91426e-14	0.0795316	0.31	0.246	4.12753e-10	1.2103e-11	1.2912e-57	0.190404
IMPA2	3.2585e-26	0.151325	0.278	0.142	7.02598e-22	1.72358e-83	0.190248	0.264	0.108	3.71639e-79	1.12491e-07	0.0516685	0.188	0.144	0.00242553	9.39182e-20	0.0790438	0.26	0.189	2.02507e-15	1.12491e-07	6.89432e-83	0.190248
POLE3	5.6927e-36	0.143124	0.171	0.055	1.22746e-31	3.38741e-113	0.19004	0.206	0.057	7.30392e-109	6.48946e-82	0.158967	0.184	0.062	1.39926e-77	5.17136e-84	0.143838	0.187	0.077	1.11505e-79	5.6927e-36	1.35496e-112	0.19004
DBF4	5.46285e-51	0.175387	0.176	0.044	1.1779e-46	1.01747e-97	0.161068	0.159	0.039	2.19387e-93	1.92995e-97	0.177352	0.189	0.057	4.16136e-93	7.32218e-160	0.189604	0.215	0.065	1.57881e-155	5.46285e-51	2.92887e-159	0.189604
TXNRD1	2.62665e-20	0.167907	0.321	0.192	5.66359e-16	7.5562e-45	0.189575	0.367	0.224	1.62927e-40	2.81197e-21	0.103703	0.241	0.159	6.06316e-17	7.73084e-34	0.109653	0.238	0.152	1.66692e-29	2.62665e-20	3.02248e-44	0.189575
ACYP1	9.61908e-65	0.188327	0.185	0.037	2.07407e-60	1.73127e-139	0.189424	0.181	0.035	3.73296e-135	9.25437e-74	0.127787	0.132	0.037	1.99543e-69	1.54211e-147	0.164357	0.169	0.045	3.32509e-143	9.61908e-65	6.16842e-147	0.189424
SVIP	4.82269e-25	0.163664	0.398	0.238	1.03987e-20	4.60353e-62	0.189373	0.428	0.25	9.92613e-58	3.86394e-26	0.116604	0.269	0.173	8.33143e-22	3.20113e-27	0.103015	0.309	0.221	6.90228e-23	4.82269e-25	1.84141e-61	0.189373
PEG10	9.93495e-15	0.126721	0.249	0.15	2.14217e-10	2.2999e-33	0.127023	0.199	0.106	4.95904e-29	1.2557e-39	0.143314	0.213	0.112	2.70753e-35	1.09503e-80	0.189002	0.292	0.153	2.36111e-76	9.93495e-15	4.38014e-80	0.189002
TACC1	1.69452e-35	0.132693	0.14	0.039	3.65372e-31	4.19601e-130	0.18876	0.185	0.04	9.04745e-126	1.29252e-43	0.104976	0.124	0.048	2.78693e-39	1.00673e-61	0.121497	0.166	0.075	2.1707e-57	1.69452e-35	1.67841e-129	0.18876
KRT17	7.86085e-18	0.188408	0.284	0.167	1.69496e-13	2.43266e-22	0.162616	0.203	0.125	5.24529e-18	3.67555e-07	0.0162068	0.094	0.064	0.00792521	8.39576e-10	0.0400168	0.085	0.056	1.81029e-05	3.67555e-07	9.73062e-22	0.188408
HJURP	4.70283e-66	0.188395	0.169	0.03	1.01402e-61	3.32103e-106	0.142271	0.128	0.022	7.1608e-102	1.52243e-72	0.124773	0.129	0.036	3.28266e-68	7.28663e-152	0.157435	0.153	0.036	1.57114e-147	4.70283e-66	2.91465e-151	0.188395
PRDX2	1.85242e-16	0.165227	0.778	0.619	3.99419e-12	1.10978e-44	0.188284	0.753	0.597	2.39291e-40	4.1737e-16	0.121299	0.713	0.631	8.99934e-12	3.75802e-29	0.134972	0.737	0.653	8.10305e-25	4.1737e-16	4.43912e-44	0.188284
CKAP2L	7.2609e-60	0.188	0.18	0.039	1.5656e-55	1.24582e-149	0.185046	0.17	0.028	2.68624e-145	3.55994e-94	0.160009	0.159	0.043	7.67594e-90	4.82592e-107	0.136282	0.147	0.045	1.04056e-102	7.2609e-60	4.98328e-149	0.188
NAA50	1.41313e-24	0.14852	0.249	0.125	3.04699e-20	1.13358e-75	0.187813	0.299	0.137	2.44423e-71	1.0982e-37	0.12525	0.217	0.116	2.36794e-33	2.16773e-36	0.107097	0.224	0.137	4.67406e-32	1.41313e-24	4.53434e-75	0.187813
PDAP1	7.7439e-28	0.168204	0.353	0.196	1.66974e-23	2.50249e-65	0.18755	0.378	0.207	5.39586e-61	9.09839e-48	0.164974	0.346	0.204	1.9618e-43	7.00119e-66	0.17099	0.403	0.255	1.5096e-61	7.7439e-28	2.80048e-65	0.18755
MNS1	1.00824e-96	0.186976	0.143	0.007	2.17397e-92	2.85657e-196	0.187328	0.149	0.011	6.15934e-192	5.19767e-127	0.119227	0.095	0.009	1.12072e-122	7.29679e-221	0.141518	0.111	0.01	1.57333e-216	1.00824e-96	2.91872e-220	0.187328
HSPA9	2.43132e-25	0.167052	0.386	0.228	5.2424e-21	1.986e-58	0.187203	0.424	0.252	4.28221e-54	9.91689e-20	0.105416	0.317	0.226	2.13828e-15	2.5549e-28	0.110294	0.327	0.235	5.50888e-24	9.91689e-20	7.944e-58	0.187203
KMT5A	1.72711e-26	0.138477	0.182	0.075	3.72399e-22	1.13717e-94	0.187066	0.23	0.08	2.45197e-90	1.50671e-40	0.114001	0.173	0.082	3.24878e-36	2.13786e-65	0.134021	0.196	0.093	4.60966e-61	1.72711e-26	4.54869e-94	0.187066
TFPI2	5.38572e-10	0.108511	0.126	0.069	1.16127e-05	8.795e-30	0.186871	0.134	0.064	1.89638e-25	1.3373e-31	0.128535	0.153	0.076	2.88348e-27	1.84801e-37	0.11353	0.096	0.042	3.98468e-33	5.38572e-10	7.39204e-37	0.186871
EEF1E1	3.88865e-42	0.184534	0.239	0.089	8.38471e-38	6.87919e-89	0.186711	0.24	0.089	1.48329e-84	3.09328e-30	0.110764	0.196	0.109	6.66972e-26	2.36943e-38	0.104426	0.196	0.114	5.10896e-34	3.09328e-30	2.75168e-88	0.186711
RPA2	2.12518e-70	0.186643	0.175	0.029	4.58231e-66	3.02166e-126	0.162665	0.149	0.025	6.51531e-122	3.50314e-84	0.125449	0.118	0.027	7.55348e-80	6.42709e-101	0.114316	0.112	0.029	1.38581e-96	2.12518e-70	1.20867e-125	0.186643
MGST1	1.71151e-23	0.186324	0.639	0.451	3.69036e-19	2.82554e-39	0.167121	0.583	0.42	6.09243e-35	3.4917e-07	0.0565605	0.456	0.389	0.00752879	2.38368e-16	0.0954197	0.441	0.367	5.1397e-12	3.4917e-07	1.13022e-38	0.186324
PNN	1.20594e-12	0.113839	0.305	0.204	2.60024e-08	1.4653e-48	0.177338	0.343	0.202	3.15948e-44	1.34811e-46	0.185969	0.36	0.22	2.90678e-42	3.78639e-56	0.179151	0.417	0.282	8.1642e-52	1.20594e-12	1.51455e-55	0.185969
CCT7	3.30974e-20	0.15074	0.34	0.209	7.13647e-16	2.99306e-61	0.185285	0.365	0.202	6.45363e-57	2.71541e-13	0.0899716	0.312	0.237	5.85497e-09	1.45158e-19	0.0927224	0.324	0.249	3.1299e-15	2.71541e-13	1.19722e-60	0.185285
EEF1D	3.58499e-13	0.144131	0.801	0.661	7.72996e-09	5.8484e-42	0.185281	0.829	0.667	1.26103e-37	5.63448e-30	0.165001	0.804	0.709	1.21491e-25	3.69754e-50	0.180929	0.834	0.729	7.97264e-46	3.58499e-13	1.47902e-49	0.185281
NOLC1	1.28155e-42	0.184259	0.23	0.083	2.76328e-38	1.05895e-71	0.174337	0.226	0.092	2.28331e-67	1.73305e-43	0.118944	0.168	0.076	3.73681e-39	3.35834e-59	0.126003	0.176	0.084	7.24125e-55	1.28155e-42	4.2358e-71	0.184259
DNAJC21	6.31418e-21	0.134689	0.237	0.125	1.36146e-16	2.20986e-67	0.184162	0.295	0.143	4.76489e-63	3.41254e-30	0.116686	0.236	0.14	7.35812e-26	5.29304e-54	0.146137	0.311	0.191	1.14129e-49	6.31418e-21	8.83943e-67	0.184162
SLFN13	1.87852e-81	0.184073	0.145	0.013	4.05047e-77	3.08367e-162	0.170653	0.142	0.014	6.64901e-158	9.10942e-135	0.127754	0.098	0.009	1.96417e-130	4.04078e-218	0.146572	0.115	0.011	8.71273e-214	1.87852e-81	1.61631e-217	0.184073
PIGX	2.86735e-47	0.157913	0.163	0.04	6.18258e-43	1.88721e-110	0.184058	0.193	0.052	4.06921e-106	2.9492e-36	0.0842138	0.099	0.038	6.35907e-32	2.08294e-51	0.0967442	0.125	0.054	4.49123e-47	2.9492e-36	7.54885e-110	0.184058
WDR76	9.87914e-78	0.156667	0.122	0.007	2.13014e-73	9.59796e-203	0.18378	0.146	0.009	2.06951e-198	2.32119e-99	0.104395	0.082	0.01	5.00494e-95	3.4053e-197	0.124553	0.097	0.008	7.3425e-193	9.87914e-78	3.83918e-202	0.18378
CCNE2	1.51924e-74	0.153572	0.118	0.007	3.27579e-70	6.0503e-193	0.183553	0.141	0.009	1.30456e-188	8.50528e-79	0.0740312	0.056	0.005	1.83391e-74	3.43771e-127	0.0763151	0.057	0.004	7.4124e-123	1.51924e-74	2.42012e-192	0.183553
RBBP4	1.35434e-35	0.183524	0.254	0.109	2.92023e-31	1.4825e-67	0.175713	0.263	0.119	3.19656e-63	2.527e-54	0.155949	0.252	0.125	5.44872e-50	6.14364e-73	0.164527	0.263	0.137	1.32469e-68	1.35434e-35	2.45746e-72	0.183524
CRIP1	3.06201e-17	0.150503	0.281	0.17	6.6023e-13	6.95673e-57	0.183389	0.243	0.115	1.50001e-52	1.39041e-26	0.137393	0.335	0.228	2.99799e-22	7.97079e-40	0.148537	0.395	0.278	1.71866e-35	3.06201e-17	2.78269e-56	0.183389
CTCF	9.07934e-47	0.182985	0.205	0.063	1.95769e-42	2.38733e-61	0.15153	0.203	0.084	5.14756e-57	5.64591e-72	0.158862	0.203	0.079	1.21737e-67	4.21088e-97	0.179449	0.248	0.112	9.07951e-93	9.07934e-47	1.68435e-96	0.182985
MRPL14	1.12393e-26	0.177867	0.448	0.278	2.42341e-22	1.61951e-53	0.182686	0.476	0.305	3.49198e-49	3.39353e-23	0.117609	0.367	0.261	7.31714e-19	1.26654e-20	0.0950718	0.415	0.33	2.73091e-16	1.26654e-20	6.47803e-53	0.182686
MGME1	2.08839e-43	0.132025	0.124	0.025	4.50298e-39	4.59745e-147	0.1825	0.167	0.027	9.91303e-143	9.66384e-95	0.12915	0.122	0.026	2.08372e-90	1.66941e-113	0.128113	0.127	0.033	3.59958e-109	2.08839e-43	1.83898e-146	0.1825
HNRNPA1	8.28826e-10	0.0987299	0.69	0.551	1.78711e-05	4.44014e-48	0.182243	0.718	0.537	9.57382e-44	7.62419e-15	0.0900094	0.637	0.519	1.64393e-10	1.38602e-11	0.0527853	0.691	0.596	2.98855e-07	8.28826e-10	1.77605e-47	0.182243
MLEC	2.7843e-17	0.141399	0.381	0.252	6.0035e-13	8.34953e-53	0.18155	0.43	0.266	1.80033e-48	4.11616e-22	0.113207	0.435	0.323	8.87527e-18	1.74257e-44	0.150779	0.509	0.376	3.75734e-40	2.7843e-17	3.33981e-52	0.18155
FOXM1	3.24173e-46	0.153328	0.149	0.034	6.98981e-42	2.12045e-125	0.162665	0.149	0.026	4.57211e-121	6.62302e-112	0.167736	0.169	0.042	1.42806e-107	7.6158e-170	0.180981	0.186	0.048	1.64212e-165	3.24173e-46	3.04632e-169	0.180981
GPN3	3.70011e-42	0.154182	0.166	0.047	7.97818e-38	1.69954e-119	0.180849	0.182	0.042	3.66455e-115	7.07415e-58	0.119169	0.14	0.049	1.52533e-53	4.9403e-80	0.114729	0.13	0.044	1.06523e-75	3.70011e-42	6.79817e-119	0.180849
IPO7	1.79333e-24	0.159069	0.327	0.184	3.86679e-20	1.23845e-52	0.180276	0.377	0.223	2.67036e-48	1.89029e-36	0.13813	0.28	0.167	4.07585e-32	6.59922e-52	0.146321	0.325	0.204	1.42292e-47	1.79333e-24	4.95382e-52	0.180276
PSMG2	2.71903e-37	0.180026	0.257	0.107	5.86278e-33	5.117e-75	0.178774	0.248	0.103	1.10333e-70	1.08208e-31	0.120603	0.206	0.116	2.33318e-27	2.32371e-45	0.120988	0.231	0.134	5.01039e-41	1.08208e-31	2.0468e-74	0.180026
ARL2	9.19896e-38	0.179966	0.261	0.109	1.98348e-33	1.37659e-73	0.172872	0.243	0.101	2.9682e-69	8.21179e-30	0.103111	0.17	0.09	1.77063e-25	2.38047e-41	0.110533	0.21	0.121	5.13276e-37	8.21179e-30	5.50635e-73	0.179966
PHF19	9.23312e-55	0.179955	0.187	0.046	1.99085e-50	1.12662e-114	0.166786	0.162	0.035	2.42921e-110	1.06617e-73	0.1499	0.179	0.063	2.29887e-69	1.3615e-118	0.166933	0.199	0.07	2.93567e-114	9.23312e-55	5.446e-118	0.179955
KIF22	9.57433e-59	0.179826	0.173	0.036	2.06442e-54	7.26364e-121	0.162243	0.15	0.027	1.56619e-116	2.57687e-60	0.120146	0.132	0.043	5.55624e-56	6.8653e-113	0.140318	0.147	0.043	1.4803e-108	9.57433e-59	2.90546e-120	0.179826
SFPQ	6.02071e-16	0.103491	0.323	0.2	1.29819e-11	1.9078e-54	0.179262	0.334	0.185	4.1136e-50	5.84485e-24	0.116025	0.373	0.263	1.26027e-19	1.25254e-22	0.0827105	0.4	0.303	2.70072e-18	6.02071e-16	7.6312e-54	0.179262
TRA2B	4.6706e-25	0.149533	0.251	0.125	1.00707e-20	3.27519e-67	0.179234	0.293	0.141	7.06197e-63	6.76254e-48	0.137363	0.246	0.127	1.45814e-43	3.49371e-78	0.164537	0.297	0.158	7.53314e-74	4.6706e-25	1.39748e-77	0.179234
EBNA1BP2	2.97113e-27	0.179215	0.296	0.156	6.40636e-23	8.10853e-53	0.161578	0.275	0.142	1.74836e-48	5.55086e-09	0.0607015	0.213	0.162	0.000119688	2.31386e-22	0.0856935	0.207	0.14	4.98914e-18	5.55086e-09	3.24341e-52	0.179215
FH	5.73151e-24	0.138235	0.222	0.106	1.23583e-19	1.92695e-86	0.179029	0.229	0.084	4.15488e-82	1.98253e-22	0.0891434	0.187	0.112	4.27474e-18	1.10079e-16	0.0614737	0.142	0.094	2.37352e-12	1.10079e-16	7.70779e-86	0.179029
RPL27	1.87154e-24	0.178445	0.949	0.845	4.03542e-20	1.05822e-44	0.157001	0.94	0.835	2.28174e-40	5.08872e-08	0.0608575	0.938	0.885	0.00109723	9.8676e-26	0.100852	0.911	0.844	2.12765e-21	5.08872e-08	4.23289e-44	0.178445
BRD7	1.04781e-30	0.16702	0.267	0.126	2.25928e-26	8.34628e-67	0.178382	0.286	0.137	1.79963e-62	1.66404e-40	0.127228	0.239	0.129	3.588e-36	3.33378e-45	0.12627	0.278	0.171	7.18829e-41	1.04781e-30	3.33851e-66	0.178382
UQCRC1	2.7703e-18	0.137361	0.326	0.202	5.97331e-14	5.09886e-56	0.177969	0.368	0.211	1.09942e-51	5.86179e-14	0.0790613	0.283	0.209	1.26392e-09	1.86436e-24	0.103131	0.337	0.252	4.01993e-20	5.86179e-14	2.03954e-55	0.177969
ITGB3BP	6.1958e-49	0.177828	0.184	0.05	1.33594e-44	2.9156e-101	0.164695	0.169	0.043	6.28663e-97	2.18997e-57	0.127193	0.15	0.055	4.72201e-53	3.0418e-84	0.124723	0.146	0.052	6.55873e-80	6.1958e-49	1.16624e-100	0.177828
ADI1	8.99613e-26	0.177654	0.356	0.206	1.93974e-21	3.18619e-41	0.15079	0.348	0.213	6.87006e-37	5.51551e-15	0.0933385	0.336	0.253	1.18925e-10	2.97754e-23	0.0948725	0.336	0.251	6.42018e-19	5.51551e-15	1.27448e-40	0.177654
MRPL18	6.58163e-37	0.177596	0.251	0.104	1.41913e-32	1.21715e-52	0.147479	0.234	0.112	2.62441e-48	1.83986e-24	0.101997	0.225	0.139	3.96711e-20	1.25467e-40	0.115756	0.248	0.152	2.70531e-36	1.83986e-24	4.86858e-52	0.177596
NDUFB10	2.76396e-17	0.145756	0.465	0.323	5.95965e-13	8.46112e-47	0.17746	0.474	0.313	1.82439e-42	1.04434e-12	0.0839662	0.402	0.32	2.2518e-08	8.23449e-16	0.0842364	0.445	0.368	1.77552e-11	1.04434e-12	3.38445e-46	0.17746
NUF2	2.11028e-50	0.177343	0.191	0.052	4.55018e-46	1.52868e-87	0.140486	0.139	0.033	3.29614e-83	2.06747e-67	0.142183	0.17	0.061	4.45789e-63	1.75611e-75	0.119154	0.148	0.056	3.78653e-71	2.11028e-50	6.11473e-87	0.177343
STOML2	5.37259e-24	0.151962	0.329	0.186	1.15844e-19	4.51253e-58	0.177182	0.324	0.174	9.72991e-54	3.09641e-16	0.0891282	0.27	0.193	6.67649e-12	1.01292e-16	0.082525	0.301	0.233	2.18405e-12	3.09641e-16	1.80501e-57	0.177182
USP14	1.92246e-30	0.175311	0.287	0.141	4.14522e-26	5.47861e-62	0.176956	0.308	0.157	1.1813e-57	4.18233e-43	0.147923	0.268	0.149	9.01794e-39	2.56928e-56	0.145347	0.281	0.164	5.53987e-52	1.92246e-30	2.19145e-61	0.176956
PLK1	1.79977e-22	0.107528	0.17	0.072	3.88067e-18	2.3394e-43	0.0986905	0.129	0.049	5.04421e-39	6.92665e-55	0.134103	0.204	0.089	1.49352e-50	3.03786e-113	0.176896	0.246	0.099	6.55024e-109	1.79977e-22	1.21515e-112	0.176896
CALR	9.19586e-08	0.0690954	0.512	0.409	0.00198281	5.97448e-32	0.15931	0.602	0.463	1.28822e-27	3.94763e-10	0.100498	0.698	0.628	8.51188e-06	2.72531e-50	0.17683	0.614	0.468	5.8763e-46	9.19586e-08	1.09012e-49	0.17683
KHDRBS1	6.86393e-12	0.110602	0.36	0.254	1.48e-07	7.1405e-43	0.158625	0.414	0.267	1.53963e-38	4.87625e-50	0.176728	0.388	0.236	1.05142e-45	6.8697e-53	0.154248	0.438	0.299	1.48124e-48	6.86393e-12	2.74788e-52	0.176728
RPS23	7.30201e-20	0.151927	0.99	0.962	1.57446e-15	4.53371e-47	0.176698	0.991	0.961	9.77558e-43	1.98713e-18	0.105668	0.993	0.977	4.28466e-14	2.86463e-22	0.101303	0.983	0.966	6.17671e-18	1.98713e-18	1.81348e-46	0.176698
NCAPG2	6.04324e-65	0.174253	0.155	0.024	1.30304e-60	1.64341e-148	0.176339	0.153	0.022	3.54352e-144	3.04089e-76	0.108735	0.098	0.021	6.55677e-72	4.70758e-135	0.122114	0.111	0.021	1.01505e-130	6.04324e-65	6.57363e-148	0.176339
BRIX1	2.92689e-52	0.176056	0.182	0.045	6.31097e-48	9.50978e-94	0.162721	0.176	0.049	2.0505e-89	8.21028e-34	0.0981209	0.129	0.058	1.7703e-29	1.05631e-44	0.0874666	0.12	0.054	2.27763e-40	8.21028e-34	3.80391e-93	0.176056
RPA1	3.43088e-36	0.120858	0.122	0.029	7.39766e-32	3.42077e-124	0.175919	0.172	0.036	7.37586e-120	2.08011e-73	0.111643	0.109	0.026	4.48512e-69	6.751e-105	0.120046	0.121	0.032	1.45565e-100	3.43088e-36	1.36831e-123	0.175919
YWHAQ	4.67939e-27	0.171702	0.447	0.27	1.00897e-22	4.6702e-54	0.175644	0.456	0.283	1.00699e-49	6.96305e-52	0.174796	0.423	0.257	1.50137e-47	1.60188e-70	0.17332	0.432	0.274	3.45397e-66	4.67939e-27	6.40752e-70	0.175644
ATP5MG	1.0839e-19	0.175602	0.737	0.576	2.33709e-15	5.40282e-36	0.147907	0.71	0.544	1.16496e-31	1.57467e-06	0.048187	0.7	0.619	0.033953	1.44364e-13	0.0717849	0.712	0.631	3.11278e-09	1.57467e-06	2.16113e-35	0.175602
UQCRQ	5.9021e-22	0.174753	0.818	0.64	1.27261e-17	1.12146e-44	0.16943	0.799	0.62	2.41808e-40	1.86029e-12	0.0812211	0.828	0.746	4.01117e-08	4.0154e-32	0.118612	0.838	0.726	8.65801e-28	1.86029e-12	4.48582e-44	0.174753
NAXE	2.25349e-30	0.174674	0.274	0.133	4.85898e-26	3.36647e-48	0.148141	0.253	0.13	7.25877e-44	1.02039e-13	0.0693678	0.174	0.117	2.20016e-09	4.64705e-17	0.0744319	0.216	0.156	1.002e-12	1.02039e-13	1.34659e-47	0.174674
CEP57	2.93032e-21	0.132236	0.23	0.118	6.31836e-17	1.11404e-68	0.17456	0.266	0.12	2.4021e-64	3.26119e-43	0.122256	0.191	0.092	7.03178e-39	7.39824e-53	0.129087	0.23	0.127	1.59521e-48	2.93032e-21	4.45616e-68	0.17456
NETO2	2.19382e-58	0.170482	0.156	0.029	4.73032e-54	1.22494e-111	0.174418	0.174	0.041	2.64121e-107	3.47821e-67	0.115709	0.125	0.036	7.49972e-63	1.66278e-92	0.121551	0.125	0.038	3.5853e-88	2.19382e-58	4.89975e-111	0.174418
MRPL27	3.18544e-31	0.173768	0.31	0.156	6.86845e-27	5.45214e-58	0.168377	0.304	0.159	1.17559e-53	2.41398e-22	0.111181	0.272	0.182	5.20503e-18	7.24048e-23	0.0919703	0.308	0.227	1.56119e-18	2.41398e-22	2.18086e-57	0.173768
NDUFA11	9.91438e-18	0.141623	0.501	0.354	2.13774e-13	6.7541e-45	0.173515	0.516	0.357	1.45632e-40	2.8625e-14	0.092713	0.441	0.352	6.17213e-10	1.87426e-18	0.0947652	0.512	0.43	4.04128e-14	2.8625e-14	2.70164e-44	0.173515
HDGFL3	5.63232e-62	0.173253	0.155	0.026	1.21444e-57	2.1245e-108	0.163707	0.158	0.035	4.58085e-104	8.31249e-47	0.0833073	0.086	0.025	1.79234e-42	5.69279e-75	0.0953102	0.1	0.029	1.22748e-70	8.31249e-47	8.498e-108	0.173253
VDAC3	8.95173e-17	0.128684	0.284	0.172	1.93017e-12	2.56873e-63	0.172509	0.302	0.15	5.53871e-59	7.16162e-18	0.0890006	0.259	0.179	1.54419e-13	3.81197e-25	0.0938637	0.283	0.201	8.21937e-21	8.95173e-17	1.02749e-62	0.172509
COMTD1	1.27028e-26	0.148387	0.235	0.111	2.73898e-22	3.60697e-67	0.172279	0.258	0.117	7.77736e-63	6.55638e-32	0.116437	0.215	0.122	1.41369e-27	5.60376e-47	0.126552	0.262	0.157	1.20828e-42	1.27028e-26	1.44279e-66	0.172279
EIF2S1	1.92091e-29	0.149457	0.218	0.094	4.14187e-25	2.42164e-77	0.172007	0.242	0.097	5.22154e-73	3.73869e-18	0.0738109	0.181	0.114	8.06136e-14	4.26221e-34	0.0980626	0.189	0.112	9.19018e-30	3.73869e-18	9.68655e-77	0.172007
CCT4	1.16889e-26	0.170929	0.367	0.21	2.52035e-22	9.46622e-53	0.170129	0.379	0.223	2.04111e-48	6.64487e-16	0.0906498	0.328	0.244	1.43277e-11	1.49008e-30	0.109754	0.35	0.251	3.21291e-26	6.64487e-16	3.78649e-52	0.170929
GTF2A2	1.5072e-29	0.170866	0.332	0.175	3.24982e-25	1.37393e-50	0.155911	0.301	0.164	2.96246e-46	9.94381e-18	0.095988	0.263	0.184	2.14408e-13	1.20482e-19	0.0809503	0.267	0.196	2.59784e-15	9.94381e-18	5.49571e-50	0.170866
RECQL	2.93581e-46	0.161452	0.167	0.043	6.33019e-42	1.09101e-93	0.170647	0.193	0.058	2.35243e-89	2.31006e-60	0.108858	0.121	0.037	4.98096e-56	1.48949e-75	0.114789	0.133	0.048	3.21164e-71	2.93581e-46	4.36403e-93	0.170647
ACTL6A	6.24895e-43	0.17057	0.201	0.065	1.3474e-38	1.01915e-81	0.162692	0.198	0.068	2.19749e-77	1.87034e-29	0.093436	0.152	0.078	4.03282e-25	2.2783e-30	0.0794533	0.132	0.072	4.91248e-26	1.87034e-29	4.0766e-81	0.17057
RBM8A	1.97693e-21	0.166447	0.476	0.319	4.26266e-17	1.54625e-28	0.129482	0.485	0.353	3.33403e-24	1.18862e-38	0.170511	0.486	0.338	2.5629e-34	1.9893e-30	0.115968	0.507	0.395	4.28933e-26	1.97693e-21	4.75447e-38	0.170511
SNU13	1.38419e-12	0.112913	0.455	0.332	2.98458e-08	5.15197e-47	0.170429	0.493	0.329	1.11087e-42	6.62342e-09	0.075892	0.386	0.321	0.000142814	7.01742e-14	0.0716638	0.423	0.351	1.5131e-09	6.62342e-09	2.06079e-46	0.170429
CTPS1	2.76466e-42	0.142583	0.143	0.035	5.96116e-38	2.97948e-98	0.170385	0.184	0.052	6.42434e-94	8.98785e-70	0.135864	0.141	0.044	1.93796e-65	7.96556e-87	0.108691	0.111	0.032	1.71753e-82	2.76466e-42	1.19179e-97	0.170385
DPM2	7.16092e-49	0.170341	0.186	0.051	1.54404e-44	6.19038e-83	0.155814	0.177	0.055	1.33477e-78	3.94276e-30	0.0965763	0.148	0.074	8.50139e-26	1.51372e-61	0.119501	0.175	0.081	3.26388e-57	3.94276e-30	2.47615e-82	0.170341
CCT3	1.97908e-23	0.169954	0.487	0.321	4.26729e-19	1.37057e-30	0.140469	0.476	0.342	2.95522e-26	9.87083e-13	0.0959456	0.432	0.351	2.12835e-08	1.23484e-16	0.0893918	0.459	0.381	2.66255e-12	9.87083e-13	5.48227e-30	0.169954
HTATSF1	2.36082e-34	0.162354	0.214	0.084	5.09039e-30	4.42914e-72	0.16978	0.227	0.092	9.55012e-68	6.78487e-15	0.0697102	0.15	0.096	1.46295e-10	1.7569e-23	0.0751446	0.16	0.1	3.78823e-19	6.78487e-15	1.77166e-71	0.16978
NDUFV1	7.23622e-22	0.137234	0.243	0.127	1.56027e-17	2.40205e-64	0.169558	0.259	0.119	5.1793e-60	1.10024e-13	0.0726064	0.207	0.144	2.37234e-09	4.93603e-29	0.101074	0.246	0.165	1.06431e-24	1.10024e-13	9.60819e-64	0.169558
CDCA3	1.381e-50	0.169511	0.179	0.045	2.97771e-46	5.47457e-83	0.131259	0.129	0.03	1.18043e-78	7.90219e-44	0.109334	0.132	0.053	1.70387e-39	1.98146e-62	0.101977	0.122	0.046	4.27242e-58	7.90219e-44	2.18983e-82	0.169511
DDX39B	1.76204e-27	0.169278	0.324	0.175	3.79932e-23	5.27808e-52	0.163249	0.299	0.161	1.13806e-47	1.1754e-27	0.125686	0.306	0.201	2.5344e-23	2.65728e-47	0.141316	0.356	0.235	5.72963e-43	1.76204e-27	2.11123e-51	0.169278
U2SURP	2.09777e-27	0.161336	0.292	0.151	4.5232e-23	7.31276e-56	0.169257	0.311	0.166	1.57678e-51	3.47351e-18	0.0850422	0.22	0.146	7.48959e-14	1.79754e-25	0.0958744	0.254	0.176	3.87585e-21	3.47351e-18	2.9251e-55	0.169257
SSBP1	5.85217e-15	0.133252	0.414	0.288	1.26185e-10	1.40447e-47	0.169228	0.467	0.305	3.02832e-43	4.45242e-07	0.062409	0.385	0.326	0.0096003	2.17346e-06	0.0455294	0.374	0.33	0.0468642	2.17346e-06	5.61788e-47	0.169228
RBP1	1.83368e-15	0.169027	0.551	0.404	3.95377e-11	2.6628e-31	0.144181	0.574	0.42	5.74152e-27	7.04778e-14	0.0566882	0.302	0.224	1.51964e-09	7.5304e-18	0.0871594	0.301	0.228	1.62371e-13	7.04778e-14	1.06512e-30	0.169027
MRPL3	2.33956e-15	0.117445	0.283	0.175	5.04455e-11	5.56956e-59	0.168664	0.305	0.158	1.20091e-54	1.06715e-08	0.0586873	0.231	0.178	0.000230098	4.54564e-11	0.0565176	0.244	0.192	9.80132e-07	1.06715e-08	2.22782e-58	0.168664
RPS20	5.06269e-14	0.161014	0.9	0.83	1.09162e-09	3.83626e-39	0.168508	0.94	0.871	8.27175e-35	2.09611e-19	0.132555	0.89	0.843	4.51962e-15	5.38472e-18	0.0986357	0.89	0.843	1.16105e-13	5.06269e-14	1.5345e-38	0.168508
RWDD1	2.47615e-22	0.16831	0.314	0.182	5.33908e-18	1.291e-42	0.151361	0.324	0.192	2.78365e-38	5.43735e-15	0.0869953	0.247	0.177	1.1724e-10	2.42446e-28	0.11167	0.352	0.258	5.22761e-24	5.43735e-15	5.164e-42	0.16831
LMNB2	1.66806e-54	0.157927	0.14	0.024	3.59667e-50	2.98881e-125	0.168064	0.154	0.028	6.44448e-121	5.32769e-98	0.141343	0.136	0.031	1.14876e-93	4.36497e-115	0.137666	0.142	0.04	9.41174e-111	1.66806e-54	1.19553e-124	0.168064
HNRNPDL	3.44077e-09	0.0791982	0.422	0.314	7.41899e-05	2.27196e-36	0.151801	0.47	0.326	4.8988e-32	1.64373e-50	0.167643	0.432	0.267	3.54421e-46	2.13331e-44	0.133143	0.459	0.327	4.59984e-40	3.44077e-09	6.57493e-50	0.167643
PTBP1	5.65671e-32	0.155067	0.208	0.083	1.2197e-27	4.95671e-55	0.147369	0.217	0.098	1.06876e-50	8.31536e-45	0.136873	0.211	0.105	1.79296e-40	4.89559e-84	0.167572	0.252	0.122	1.05559e-79	5.65671e-32	1.95823e-83	0.167572
HPF1	3.50855e-49	0.150096	0.144	0.03	7.56514e-45	2.05199e-127	0.167242	0.153	0.027	4.42451e-123	2.87869e-55	0.108126	0.123	0.041	6.20702e-51	5.48411e-52	0.0906338	0.114	0.046	1.18248e-47	3.50855e-49	8.20798e-127	0.167242
SNHG6	8.69277e-22	0.167208	0.459	0.304	1.87433e-17	9.27416e-45	0.159631	0.448	0.29	1.99969e-40	3.98704e-21	0.110311	0.357	0.257	8.59686e-17	2.29225e-42	0.145898	0.459	0.335	4.94255e-38	3.98704e-21	3.70966e-44	0.167208
HNRNPUL1	5.8576e-31	0.15611	0.215	0.09	1.26302e-26	2.00127e-69	0.166541	0.235	0.099	4.31514e-65	6.30342e-73	0.167184	0.22	0.089	1.35914e-68	1.28647e-85	0.164972	0.256	0.123	2.77389e-81	5.8576e-31	5.1459e-85	0.167184
GSTO1	2.82706e-15	0.127581	0.318	0.206	6.0957e-11	3.00831e-52	0.167051	0.337	0.19	6.48652e-48	3.73301e-09	0.0605478	0.287	0.226	8.04912e-05	2.2397e-07	0.0499653	0.296	0.252	0.00482925	2.2397e-07	1.20332e-51	0.167051
ARHGAP11A	9.78066e-44	0.166761	0.182	0.053	2.10891e-39	6.82226e-93	0.146551	0.15	0.036	1.47102e-88	1.29265e-87	0.156838	0.175	0.054	2.78721e-83	4.68819e-125	0.165681	0.189	0.062	1.01087e-120	9.78066e-44	1.87527e-124	0.166761
NDUFS5	2.78709e-15	0.155907	0.74	0.583	6.00952e-11	7.32514e-43	0.166218	0.717	0.541	1.57945e-38	6.74155e-08	0.0629589	0.739	0.67	0.00145361	3.66921e-19	0.0933959	0.685	0.606	7.91156e-15	6.74155e-08	2.93006e-42	0.166218
POLR2K	6.25705e-27	0.166108	0.267	0.134	1.34914e-22	8.50875e-36	0.116961	0.224	0.122	1.83466e-31	2.31423e-08	0.0526464	0.187	0.141	0.000498994	1.23937e-13	0.0622243	0.195	0.144	2.67233e-09	2.31423e-08	3.4035e-35	0.166108
FGD5-AS1	2.91547e-34	0.15724	0.217	0.085	6.28635e-30	5.30421e-73	0.166075	0.226	0.09	1.14369e-68	3.01702e-34	0.111742	0.151	0.073	6.5053e-30	4.72163e-25	0.082401	0.167	0.104	1.01808e-20	4.72163e-25	2.12168e-72	0.166075
PSMG3	4.24634e-42	0.165544	0.182	0.056	9.15596e-38	1.09814e-73	0.151629	0.181	0.062	2.3678e-69	2.68622e-28	0.0950178	0.149	0.077	5.79202e-24	5.89684e-43	0.109045	0.186	0.102	1.27148e-38	2.68622e-28	4.39255e-73	0.165544
IMPDH2	2.9553e-26	0.165212	0.365	0.21	6.37222e-22	9.99857e-41	0.145578	0.327	0.197	2.15589e-36	5.96421e-12	0.0730831	0.265	0.199	1.286e-07	2.10094e-18	0.0883146	0.318	0.245	4.53005e-14	5.96421e-12	3.99943e-40	0.165212
RPS4X	1.36287e-13	0.141253	0.98	0.944	2.93863e-09	1.9176e-38	0.164758	0.986	0.948	4.13473e-34	3.77622e-09	0.0796418	0.987	0.967	8.14229e-05	7.46646e-11	0.0686032	0.981	0.96	1.60992e-06	3.77622e-09	7.67039e-38	0.164758
RALY	1.31188e-30	0.157015	0.223	0.096	2.82867e-26	2.16741e-63	0.164622	0.243	0.11	4.67336e-59	1.43661e-35	0.115651	0.2	0.106	3.09763e-31	2.65268e-44	0.120084	0.228	0.133	5.7197e-40	1.31188e-30	8.66962e-63	0.164622
CLTB	2.03707e-20	0.163753	0.398	0.256	4.39233e-16	6.87826e-44	0.164615	0.423	0.273	1.48309e-39	2.41911e-13	0.0846635	0.343	0.264	5.21608e-09	4.14104e-15	0.0816414	0.385	0.313	8.9289e-11	2.41911e-13	2.7513e-43	0.164615
SLC7A5	2.09801e-14	0.120249	0.241	0.145	4.52374e-10	2.41256e-50	0.164564	0.279	0.148	5.20196e-46	3.76847e-11	0.0621862	0.127	0.084	8.12557e-07	4.67781e-23	0.0754485	0.141	0.086	1.00863e-18	3.76847e-11	9.65024e-50	0.164564
DHX9	9.27794e-17	0.121069	0.226	0.127	2.00051e-12	2.99382e-56	0.16443	0.284	0.145	6.45527e-52	1.34547e-31	0.123258	0.224	0.129	2.90111e-27	8.61226e-44	0.119445	0.236	0.139	1.85698e-39	9.27794e-17	1.19753e-55	0.16443
CD151	2.71311e-19	0.164359	0.441	0.295	5.85001e-15	7.9207e-30	0.13498	0.446	0.316	1.70786e-25	8.08536e-14	0.0807041	0.359	0.276	1.74337e-09	2.172e-38	0.138016	0.467	0.347	4.68326e-34	8.08536e-14	8.68798e-38	0.164359
NUDT15	2.89001e-51	0.163785	0.165	0.038	6.23143e-47	1.26766e-87	0.145438	0.149	0.038	2.73332e-83	1.2492e-35	0.0965752	0.126	0.055	2.69353e-31	3.48461e-42	0.0868613	0.124	0.058	7.51353e-38	1.2492e-35	5.07063e-87	0.163785
EBP	1.74142e-15	0.127858	0.509	0.359	3.75485e-11	8.12971e-16	0.0614668	0.465	0.355	1.75293e-11	1.93998e-36	0.15589	0.461	0.316	4.18299e-32	7.6796e-61	0.163591	0.507	0.349	1.65588e-56	1.74142e-15	3.07184e-60	0.163591
SSR3	7.02563e-21	0.163255	0.484	0.324	1.51487e-16	1.67422e-39	0.15466	0.51	0.351	3.60995e-35	5.15842e-07	0.0484599	0.512	0.434	0.0111226	6.65276e-36	0.137834	0.51	0.39	1.43447e-31	5.15842e-07	6.69687e-39	0.163255
CHCHD3	1.71426e-29	0.145289	0.187	0.074	3.69629e-25	1.85465e-73	0.163213	0.221	0.087	3.999e-69	5.64832e-30	0.0986516	0.167	0.088	1.21789e-25	4.30103e-66	0.126629	0.187	0.086	9.27388e-62	1.71426e-29	7.41861e-73	0.163213
CDKN2D	1.97645e-50	0.163146	0.155	0.034	4.26161e-46	1.64296e-72	0.13008	0.125	0.032	3.54255e-68	3.10633e-61	0.1068	0.106	0.029	6.69786e-57	7.90408e-112	0.120548	0.118	0.029	1.70428e-107	1.97645e-50	3.16163e-111	0.163146
SMC5	2.53182e-29	0.153691	0.237	0.107	5.45912e-25	6.90169e-63	0.163142	0.255	0.117	1.48814e-58	3.17982e-39	0.120018	0.185	0.092	6.85633e-35	1.28288e-35	0.103635	0.193	0.114	2.76615e-31	2.53182e-29	2.76068e-62	0.163142
IARS	2.15788e-24	0.163138	0.356	0.206	4.65281e-20	1.43929e-48	0.162875	0.36	0.211	3.10339e-44	3.056e-11	0.0749214	0.242	0.182	6.58936e-07	3.0577e-29	0.108179	0.279	0.192	6.59301e-25	3.056e-11	5.75715e-48	0.163138
YWHAB	6.49356e-22	0.162373	0.673	0.486	1.40014e-17	7.40026e-36	0.148634	0.699	0.536	1.59564e-31	1.22447e-13	0.0917647	0.603	0.503	2.6402e-09	1.36501e-34	0.122094	0.681	0.554	2.94324e-30	1.22447e-13	2.9601e-35	0.162373
UBE2N	1.9778e-32	0.161998	0.231	0.098	4.26453e-28	3.06414e-47	0.134479	0.216	0.104	6.6069e-43	7.1684e-16	0.0778628	0.182	0.119	1.54565e-11	9.66707e-32	0.0957661	0.2	0.123	2.08441e-27	7.1684e-16	1.22566e-46	0.161998
CBX1	1.42654e-33	0.158781	0.214	0.085	3.07591e-29	6.60904e-68	0.161279	0.226	0.094	1.42504e-63	1.4043e-42	0.121373	0.176	0.082	3.02795e-38	2.85809e-70	0.140302	0.214	0.103	6.16261e-66	1.42654e-33	1.14324e-69	0.161279
SEC11A	1.10164e-23	0.161054	0.458	0.294	2.37536e-19	4.04147e-42	0.159877	0.456	0.306	8.71421e-38	1.03353e-30	0.142362	0.448	0.317	2.22851e-26	2.84942e-39	0.140156	0.465	0.346	6.14393e-35	1.10164e-23	1.61659e-41	0.161054
EI24	2.58395e-26	0.158773	0.312	0.168	5.5715e-22	1.70002e-50	0.160587	0.317	0.177	3.66557e-46	6.37715e-11	0.0683233	0.257	0.195	1.37504e-06	9.54194e-28	0.105708	0.32	0.23	2.05743e-23	6.37715e-11	6.80006e-50	0.160587
PRMT1	5.30912e-23	0.158795	0.338	0.197	1.14475e-18	5.69519e-46	0.16026	0.311	0.178	1.228e-41	3.43841e-11	0.0799421	0.284	0.22	7.4139e-07	2.79841e-11	0.0683166	0.284	0.23	6.03394e-07	3.43841e-11	2.27808e-45	0.16026
MYO19	6.08024e-64	0.150367	0.124	0.013	1.31102e-59	3.42076e-132	0.159956	0.141	0.021	7.37584e-128	4.03844e-95	0.115817	0.099	0.016	8.70768e-91	4.04566e-138	0.122991	0.11	0.02	8.72325e-134	6.08024e-64	1.61826e-137	0.159956
IER3IP1	1.23173e-26	0.159941	0.268	0.135	2.65587e-22	1.63403e-51	0.152028	0.277	0.144	3.52329e-47	5.12273e-16	0.0848495	0.24	0.167	1.10456e-11	9.9539e-27	0.0960873	0.265	0.183	2.14626e-22	5.12273e-16	6.53611e-51	0.159941
DHCR24	5.21386e-10	0.0990115	0.374	0.275	1.12421e-05	9.89276e-33	0.139062	0.441	0.305	2.13308e-28	1.90304e-23	0.123718	0.333	0.233	4.10333e-19	2.46459e-54	0.159611	0.422	0.284	5.31415e-50	5.21386e-10	9.85837e-54	0.159611
CDC25B	4.62765e-09	0.0615748	0.109	0.059	9.97813e-05	2.49452e-22	0.0717612	0.096	0.044	5.37868e-18	5.85926e-27	0.0930294	0.129	0.064	1.26337e-22	1.20173e-86	0.159591	0.201	0.085	2.59118e-82	4.62765e-09	4.80693e-86	0.159591
RALA	2.20444e-18	0.159421	0.404	0.268	4.75322e-14	2.99882e-39	0.154625	0.429	0.284	6.46605e-35	4.87037e-13	0.0874607	0.295	0.225	1.05015e-08	1.50186e-14	0.0736012	0.351	0.283	3.23831e-10	4.87037e-13	1.19953e-38	0.159421
ABCE1	2.67078e-29	0.15909	0.243	0.111	5.75874e-25	1.03544e-56	0.155022	0.244	0.115	2.23263e-52	4.0563e-13	0.0689972	0.173	0.118	8.7462e-09	4.03679e-24	0.0848569	0.196	0.129	8.70414e-20	4.0563e-13	4.14178e-56	0.15909
LRRCC1	7.35522e-48	0.142269	0.135	0.027	1.58593e-43	3.55318e-115	0.15874	0.147	0.028	7.66137e-111	2.43197e-75	0.112669	0.104	0.023	5.24381e-71	4.56357e-89	0.108604	0.11	0.03	9.83998e-85	7.35522e-48	1.42127e-114	0.15874
NSD3	1.38955e-15	0.111189	0.218	0.124	2.99615e-11	4.36498e-53	0.158261	0.28	0.146	9.41178e-49	1.41958e-32	0.122271	0.224	0.129	3.06091e-28	8.99202e-64	0.154707	0.298	0.171	1.93886e-59	1.38955e-15	3.59681e-63	0.158261
ANTKMT	1.68503e-26	0.157576	0.276	0.141	3.63326e-22	1.2337e-52	0.158112	0.27	0.139	2.6601e-48	7.69531e-15	0.0769102	0.236	0.166	1.65926e-10	5.91615e-26	0.0979913	0.279	0.197	1.27564e-21	7.69531e-15	4.93479e-52	0.158112
ELOC	3.1659e-28	0.157353	0.305	0.157	6.82632e-24	9.69107e-34	0.12194	0.279	0.167	2.08959e-29	1.84065e-13	0.0740912	0.257	0.187	3.96881e-09	2.10124e-17	0.0766101	0.265	0.199	4.5307e-13	1.84065e-13	3.87643e-33	0.157353
SELENOH	7.38899e-13	0.109223	0.422	0.302	1.59321e-08	2.86485e-43	0.156973	0.462	0.306	6.17719e-39	3.93418e-12	0.0824659	0.397	0.317	8.48287e-08	2.60832e-07	0.046733	0.424	0.373	0.00562406	2.60832e-07	1.14594e-42	0.156973
TOMM6	1.24222e-18	0.142464	0.401	0.261	2.67847e-14	1.42718e-42	0.156787	0.35	0.214	3.07728e-38	1.11115e-14	0.0909783	0.32	0.24	2.39586e-10	3.43485e-11	0.0658669	0.385	0.323	7.40622e-07	3.43485e-11	5.70871e-42	0.156787
PSMB2	1.08582e-23	0.156644	0.308	0.172	2.34124e-19	3.99449e-48	0.15157	0.306	0.17	8.61292e-44	1.8863e-23	0.116784	0.293	0.198	4.06723e-19	1.25987e-12	0.0634919	0.272	0.214	2.71653e-08	1.25987e-12	1.5978e-47	0.156644
RPS16	3.05434e-16	0.141596	0.979	0.913	6.58578e-12	1.31902e-41	0.156004	0.977	0.922	2.84408e-37	7.90924e-22	0.116925	0.978	0.95	1.70539e-17	3.00412e-20	0.0880446	0.967	0.927	6.47749e-16	3.05434e-16	5.2761e-41	0.156004
TMEM14C	1.36615e-19	0.151458	0.365	0.23	2.94568e-15	8.29953e-45	0.155968	0.356	0.215	1.78955e-40	2.36716e-11	0.0680405	0.293	0.224	5.10406e-07	5.7925e-14	0.0689707	0.326	0.26	1.24898e-09	2.36716e-11	3.31981e-44	0.155968
POP5	2.11742e-32	0.152414	0.205	0.081	4.56557e-28	3.7302e-68	0.155923	0.203	0.079	8.04306e-64	9.34842e-19	0.073671	0.153	0.091	2.01571e-14	2.29696e-29	0.0844806	0.172	0.103	4.95271e-25	9.34842e-19	1.49208e-67	0.155923
LAGE3	1.56424e-25	0.122466	0.165	0.066	3.3728e-21	1.04984e-76	0.155828	0.184	0.063	2.26367e-72	4.32264e-27	0.0935208	0.14	0.072	9.32047e-23	1.86115e-31	0.0860302	0.144	0.08	4.01302e-27	1.56424e-25	4.19937e-76	0.155828
UQCRH	1.44532e-06	0.0886131	0.788	0.69	0.0311641	3.70993e-35	0.155749	0.806	0.651	7.99934e-31	1.2909e-12	0.0886672	0.82	0.755	2.78343e-08	3.72473e-19	0.0924252	0.804	0.733	8.03126e-15	1.44532e-06	1.48397e-34	0.155749
MRPL41	1.6541e-16	0.143566	0.402	0.274	3.56657e-12	2.19775e-40	0.155579	0.454	0.304	4.73879e-36	1.57044e-08	0.0630413	0.406	0.338	0.000338618	3.32653e-09	0.056484	0.444	0.384	7.17267e-05	1.57044e-08	8.79101e-40	0.155579
DDB2	9.53434e-28	0.117504	0.144	0.049	2.05579e-23	7.81387e-71	0.154841	0.162	0.053	1.68483e-66	1.24182e-25	0.0713164	0.098	0.044	2.67761e-21	9.61414e-25	0.0690791	0.124	0.07	2.073e-20	9.61414e-25	3.12555e-70	0.154841
MAGOHB	2.20729e-35	0.135596	0.151	0.045	4.75936e-31	1.48948e-94	0.154687	0.156	0.039	3.21162e-90	4.58821e-27	0.087781	0.131	0.065	9.8931e-23	1.61187e-42	0.0851486	0.116	0.052	3.47552e-38	4.58821e-27	5.95792e-94	0.154687
CDCA7	5.87766e-50	0.143713	0.129	0.023	1.26734e-45	1.06018e-122	0.154629	0.132	0.02	2.28597e-118	2.62221e-83	0.113147	0.1	0.02	5.65401e-79	5.0227e-139	0.141969	0.13	0.028	1.083e-134	5.87766e-50	2.00908e-138	0.154629
NUBP2	5.13272e-38	0.154559	0.186	0.062	1.10672e-33	7.84554e-75	0.154615	0.187	0.065	1.69166e-70	5.87106e-23	0.0833268	0.148	0.082	1.26592e-18	2.66856e-47	0.109329	0.185	0.097	5.75395e-43	5.87106e-23	3.13822e-74	0.154615
RCN2	1.6722e-19	0.130063	0.242	0.131	3.6056e-15	9.33398e-54	0.154425	0.253	0.125	2.01259e-49	6.44528e-18	0.0846489	0.198	0.129	1.38973e-13	1.25648e-21	0.0861348	0.223	0.155	2.70921e-17	6.44528e-18	3.73359e-53	0.154425
ECHS1	5.30243e-11	0.103567	0.394	0.287	1.14331e-06	3.43152e-41	0.154315	0.418	0.272	7.39905e-37	7.12553e-08	0.0554398	0.367	0.304	0.00153641	7.73067e-16	0.0813839	0.4	0.327	1.66689e-11	7.12553e-08	1.37261e-40	0.154315
SF3B2	8.83941e-21	0.139163	0.311	0.181	1.90595e-16	1.71673e-47	0.154295	0.325	0.186	3.70162e-43	1.44497e-32	0.133241	0.306	0.194	3.11564e-28	8.25501e-47	0.145209	0.351	0.233	1.77995e-42	8.83941e-21	6.86693e-47	0.154295
GGH	6.1417e-37	0.154285	0.19	0.066	1.32427e-32	1.62217e-69	0.136241	0.155	0.05	3.49771e-65	3.33822e-23	0.0891282	0.138	0.075	7.19787e-19	2.53087e-34	0.0913522	0.155	0.086	5.45707e-30	3.33822e-23	6.48866e-69	0.154285
CDCA8	5.52866e-30	0.127023	0.137	0.043	1.19209e-25	5.34708e-59	0.109006	0.112	0.032	1.15294e-54	6.71482e-60	0.124914	0.148	0.053	1.44785e-55	1.07908e-115	0.153919	0.175	0.057	2.32672e-111	5.52866e-30	4.31633e-115	0.153919
SHMT1	3.62476e-51	0.152805	0.151	0.031	7.81571e-47	3.23497e-106	0.153509	0.149	0.032	6.97525e-102	1.68435e-71	0.127515	0.131	0.038	3.63179e-67	4.5347e-76	0.109216	0.124	0.042	9.77773e-72	3.62476e-51	1.29399e-105	0.153509
KIFC1	5.60851e-49	0.153428	0.15	0.033	1.20931e-44	2.73892e-113	0.137052	0.12	0.018	5.90567e-109	2.55453e-79	0.124891	0.121	0.03	5.50808e-75	2.84157e-125	0.137536	0.138	0.035	6.127e-121	5.60851e-49	1.13663e-124	0.153428
EXOSC9	6.07004e-62	0.153367	0.133	0.017	1.30882e-57	2.1816e-124	0.151082	0.134	0.02	4.70397e-120	1.43005e-50	0.0786116	0.077	0.019	3.08348e-46	5.2891e-63	0.0711792	0.069	0.017	1.14044e-58	1.43005e-50	8.72642e-124	0.153367
CDK2AP2	8.70557e-14	0.116353	0.291	0.188	1.87709e-09	3.23424e-15	0.0833075	0.265	0.19	6.97367e-11	1.8295e-15	0.100985	0.372	0.286	3.94477e-11	3.90615e-50	0.153137	0.425	0.289	8.42244e-46	8.70557e-14	1.56246e-49	0.153137
PCMT1	7.46812e-22	0.139975	0.25	0.131	1.61028e-17	1.46325e-50	0.152902	0.267	0.138	3.15505e-46	1.51583e-17	0.0871724	0.226	0.152	3.26843e-13	4.32464e-27	0.0901044	0.228	0.151	9.3248e-23	1.51583e-17	5.85299e-50	0.152902
UFD1	5.12971e-29	0.152745	0.245	0.113	1.10607e-24	1.38797e-50	0.144039	0.234	0.114	2.99274e-46	2.82464e-16	0.0835217	0.192	0.127	6.09049e-12	1.50328e-31	0.0960526	0.203	0.125	3.24136e-27	2.82464e-16	5.55189e-50	0.152745
GPAA1	8.95917e-31	0.152582	0.227	0.098	1.93178e-26	3.88436e-57	0.147986	0.205	0.088	8.37546e-53	3.53791e-25	0.0943739	0.188	0.11	7.62845e-21	2.00637e-49	0.124804	0.232	0.131	4.32613e-45	3.53791e-25	1.55375e-56	0.152582
RPS3	4.51218e-13	0.122278	0.98	0.951	9.72916e-09	2.15221e-33	0.152376	0.983	0.946	4.6406e-29	1.37558e-21	0.130946	0.986	0.965	2.96602e-17	3.63437e-25	0.113323	0.98	0.956	7.83642e-21	4.51218e-13	8.60884e-33	0.152376
EIF3I	4.02808e-20	0.152252	0.398	0.257	8.68534e-16	3.07399e-41	0.151479	0.399	0.257	6.62814e-37	3.42363e-07	0.0628562	0.3	0.248	0.00738202	1.24379e-06	0.044786	0.318	0.275	0.0268187	1.24379e-06	1.2296e-40	0.152252
COPS6	9.80184e-20	0.137201	0.255	0.142	2.11347e-15	1.07912e-54	0.152156	0.253	0.124	2.32679e-50	3.38224e-16	0.0931812	0.214	0.147	7.29278e-12	5.37447e-23	0.084068	0.226	0.155	1.15884e-18	3.38224e-16	4.31647e-54	0.152156
C19orf53	2.41889e-14	0.135184	0.463	0.336	5.2156e-10	1.57004e-35	0.152152	0.479	0.339	3.38532e-31	2.93844e-14	0.0893413	0.423	0.334	6.33586e-10	7.40254e-19	0.0925838	0.512	0.426	1.59613e-14	2.93844e-14	6.28016e-35	0.152152
FGF19	6.81747e-16	0.127936	0.301	0.184	1.46998e-11	5.7243e-20	0.0850297	0.319	0.221	1.23427e-15	6.75492e-42	0.151865	0.226	0.118	1.4565e-37	2.89501e-57	0.147159	0.235	0.127	6.24222e-53	6.81747e-16	1.158e-56	0.151865
RPL18A	7.77061e-11	0.110906	0.976	0.922	1.6755e-06	6.869e-35	0.151539	0.982	0.927	1.48109e-30	8.58109e-13	0.0865428	0.985	0.96	1.85025e-08	2.59608e-08	0.0491927	0.979	0.951	0.000559766	2.59608e-08	2.7476e-34	0.151539
EIF5	7.71936e-13	0.114187	0.391	0.277	1.66445e-08	8.52448e-33	0.151471	0.429	0.299	1.83805e-28	4.18883e-08	0.0549685	0.351	0.29	0.000903196	8.93684e-19	0.0902274	0.434	0.352	1.92696e-14	4.18883e-08	3.40979e-32	0.151471
PRPF40A	6.57734e-14	0.117222	0.365	0.249	1.41821e-09	1.52479e-38	0.151117	0.412	0.273	3.28775e-34	2.35832e-25	0.12111	0.335	0.231	5.08501e-21	1.57864e-21	0.092612	0.369	0.284	3.40387e-17	6.57734e-14	6.09916e-38	0.151117
NFE2L2	5.71766e-15	0.150939	0.361	0.245	1.23284e-10	5.58563e-31	0.141811	0.414	0.287	1.20437e-26	1.41985e-06	0.0472584	0.257	0.21	0.0306147	5.24031e-09	0.0576818	0.377	0.322	0.000112992	1.41985e-06	2.23425e-30	0.150939
HAUS1	2.09434e-47	0.147197	0.14	0.029	4.51582e-43	1.95324e-108	0.150919	0.142	0.028	4.21158e-104	1.6243e-43	0.0922913	0.105	0.036	3.50232e-39	6.87482e-68	0.0969144	0.111	0.037	1.48235e-63	1.6243e-43	7.81296e-108	0.150919
TCOF1	6.32029e-59	0.150793	0.133	0.019	1.36278e-54	3.10582e-111	0.149633	0.14	0.026	6.69678e-107	6.54932e-80	0.110087	0.101	0.021	1.41217e-75	1.3002e-117	0.11495	0.107	0.023	2.80349e-113	6.32029e-59	5.20079e-117	0.150793
CALM3	9.87231e-17	0.121898	0.271	0.161	2.12867e-12	7.88708e-43	0.146517	0.267	0.147	1.70061e-38	7.92506e-24	0.101452	0.268	0.175	1.7088e-19	1.16781e-53	0.150674	0.341	0.215	2.51802e-49	9.87231e-17	4.67122e-53	0.150674
SHCBP1	6.5576e-54	0.150582	0.139	0.024	1.41395e-49	8.10103e-109	0.135522	0.113	0.016	1.74674e-104	7.88889e-91	0.140358	0.14	0.035	1.701e-86	7.41428e-131	0.130481	0.124	0.028	1.59867e-126	6.5576e-54	2.96571e-130	0.150582
CCN2	2.11417e-09	0.15055	0.161	0.099	4.55857e-05	5.43717e-20	0.101104	0.176	0.107	1.17236e-15	1.934e-07	0.0561434	0.092	0.063	0.00417008	3.03199e-13	0.0418273	0.08	0.048	6.53758e-09	1.934e-07	2.17487e-19	0.15055
AP2B1	4.75921e-09	0.0879796	0.267	0.187	0.000102618	1.08201e-17	0.0945394	0.313	0.226	2.33303e-13	1.12751e-25	0.11862	0.282	0.185	2.43114e-21	1.81494e-46	0.150513	0.358	0.24	3.91338e-42	4.75921e-09	7.25977e-46	0.150513
SIGMAR1	5.27235e-37	0.150424	0.18	0.059	1.13682e-32	1.45177e-79	0.14896	0.174	0.055	3.13031e-75	1.01406e-31	0.0868324	0.124	0.056	2.18652e-27	7.57471e-56	0.110382	0.15	0.068	1.63326e-51	1.01406e-31	5.80708e-79	0.150424
FDPS	3.16337e-18	0.140048	0.735	0.54	6.82085e-14	3.75596e-18	0.0520656	0.711	0.567	8.0986e-14	6.84121e-32	0.150281	0.667	0.532	1.4751e-27	5.36804e-45	0.146418	0.658	0.524	1.15746e-40	3.75596e-18	2.14722e-44	0.150281
MTFP1	1.10645e-15	0.11011	0.207	0.115	2.38572e-11	3.17103e-27	0.105349	0.187	0.105	6.83738e-23	6.86691e-50	0.136217	0.195	0.089	1.48064e-45	2.67153e-78	0.149511	0.211	0.096	5.76035e-74	1.10645e-15	1.06861e-77	0.149511
HP1BP3	1.36009e-12	0.106337	0.339	0.23	2.93263e-08	8.93221e-26	0.115285	0.368	0.255	1.92596e-21	2.08033e-32	0.124576	0.339	0.217	4.4856e-28	5.81961e-53	0.149307	0.414	0.274	1.25482e-48	1.36009e-12	2.32784e-52	0.149307
GART	2.06574e-23	0.113278	0.145	0.057	4.45415e-19	2.29589e-73	0.149164	0.18	0.061	4.9504e-69	1.2416e-29	0.0824955	0.116	0.053	2.67715e-25	7.84264e-37	0.0835788	0.121	0.059	1.69103e-32	2.06574e-23	9.18357e-73	0.149164
CISD3	6.0151e-16	0.131747	0.31	0.196	1.29698e-11	9.39821e-39	0.148936	0.325	0.199	2.02644e-34	7.73356e-07	0.0524645	0.215	0.171	0.0166751	7.2869e-11	0.0639247	0.3	0.245	1.5712e-06	7.73356e-07	3.75928e-38	0.148936
NCAPD2	3.95571e-31	0.139385	0.169	0.06	8.52929e-27	1.39452e-86	0.148798	0.162	0.045	3.00686e-82	1.85402e-47	0.121019	0.16	0.068	3.99765e-43	1.28969e-72	0.13078	0.176	0.075	2.78083e-68	3.95571e-31	5.57808e-86	0.148798
SRP9	7.08942e-18	0.148665	0.447	0.305	1.52862e-13	7.26342e-18	0.0855435	0.414	0.311	1.56614e-13	5.59999e-15	0.0971493	0.436	0.342	1.20747e-10	5.12167e-15	0.0721997	0.427	0.35	1.10433e-10	5.59999e-15	2.83577e-17	0.148665
ACP1	1.42739e-10	0.0813788	0.287	0.194	3.07774e-06	1.37609e-45	0.148665	0.338	0.199	2.96712e-41	2.92679e-10	0.0619644	0.245	0.185	6.31075e-06	1.97045e-14	0.0708594	0.308	0.244	4.24868e-10	2.92679e-10	5.50434e-45	0.148665
BCL2L12	7.80641e-47	0.137419	0.129	0.024	1.68322e-42	1.30837e-109	0.148486	0.135	0.025	2.82112e-105	4.20162e-41	0.0938634	0.108	0.04	9.05952e-37	9.88242e-94	0.121867	0.132	0.041	2.13085e-89	4.20162e-41	5.2335e-109	0.148486
ATP5MF	2.56443e-15	0.148091	0.641	0.5	5.52943e-11	7.22328e-31	0.138909	0.609	0.466	1.55748e-26	3.54219e-08	0.0683269	0.62	0.542	0.000763766	9.02085e-12	0.0670485	0.636	0.562	1.94508e-07	3.54219e-08	2.88931e-30	0.148091
ARL3	3.78764e-18	0.117126	0.206	0.108	8.16691e-14	2.01683e-57	0.147936	0.222	0.1	4.3487e-53	2.18507e-41	0.142914	0.269	0.151	4.71144e-37	7.95871e-51	0.138415	0.279	0.168	1.71606e-46	3.78764e-18	8.06733e-57	0.147936
BCAP29	9.9533e-31	0.143551	0.175	0.065	2.14613e-26	1.12943e-64	0.147768	0.2	0.079	2.43528e-60	2.20181e-13	0.0590428	0.11	0.066	4.74753e-09	4.06505e-19	0.0607558	0.123	0.075	8.76506e-15	2.20181e-13	4.51773e-64	0.147768
MRPL20	1.23628e-17	0.134867	0.352	0.224	2.66566e-13	3.47642e-43	0.147728	0.355	0.215	7.49585e-39	2.87904e-23	0.10751	0.353	0.247	6.2078e-19	1.7445e-34	0.119656	0.395	0.285	3.7615e-30	1.23628e-17	1.39057e-42	0.147728
UNG	2.02077e-51	0.13434	0.114	0.016	4.35718e-47	4.41467e-99	0.129019	0.112	0.018	9.5189e-95	2.88132e-104	0.130592	0.11	0.018	6.2127e-100	3.01778e-180	0.147614	0.121	0.018	6.50694e-176	2.02077e-51	1.20711e-179	0.147614
PCBP1	7.85922e-20	0.147568	0.374	0.237	1.6946e-15	1.96227e-35	0.145275	0.4	0.267	4.23104e-31	1.25117e-35	0.145525	0.4	0.267	2.69778e-31	1.05028e-44	0.141143	0.444	0.316	2.26462e-40	7.85922e-20	4.20113e-44	0.147568
ANXA1	2.90674e-15	0.147486	0.447	0.31	6.26752e-11	7.37356e-25	0.129219	0.441	0.322	1.58989e-20	3.83659e-20	0.118504	0.411	0.305	8.27245e-16	1.84875e-24	0.104017	0.339	0.251	3.98627e-20	2.90674e-15	2.94943e-24	0.147486
NFIB	5.76163e-16	0.119886	0.211	0.118	1.24232e-11	2.46548e-45	0.14742	0.27	0.146	5.31608e-41	1.54407e-08	0.0514502	0.153	0.111	0.000332933	2.33844e-20	0.0799788	0.197	0.135	5.04215e-16	1.54407e-08	9.86194e-45	0.14742
ARHGDIA	7.26228e-16	0.113498	0.252	0.149	1.56589e-11	6.9668e-23	0.101548	0.256	0.167	1.50218e-18	1.61222e-25	0.11036	0.263	0.168	3.47626e-21	5.2366e-55	0.147317	0.32	0.196	1.12912e-50	7.26228e-16	2.09464e-54	0.147317
NT5DC2	1.34158e-25	0.0997609	0.107	0.031	2.89271e-21	3.20871e-80	0.134459	0.134	0.034	6.91861e-76	3.4993e-65	0.136055	0.16	0.057	7.5452e-61	3.70354e-111	0.147074	0.167	0.054	7.98556e-107	1.34158e-25	1.48141e-110	0.147074
TAGLN2	5.86777e-13	0.124679	0.545	0.407	1.26521e-08	7.05428e-35	0.146992	0.614	0.455	1.52104e-30	1.50771e-19	0.114301	0.474	0.367	3.25093e-15	1.63218e-16	0.0827873	0.514	0.429	3.51932e-12	5.86777e-13	2.82171e-34	0.146992
TRAP1	1.95608e-22	0.124113	0.181	0.081	4.21769e-18	2.1173e-62	0.146946	0.202	0.082	4.56532e-58	3.90236e-14	0.06243	0.14	0.088	8.41427e-10	5.68548e-21	0.072739	0.158	0.102	1.2259e-16	3.90236e-14	8.4692e-62	0.146946
ATG3	1.11284e-16	0.10611	0.145	0.068	2.39951e-12	3.74195e-61	0.146805	0.198	0.081	8.06839e-57	1.11534e-14	0.0630813	0.14	0.087	2.40489e-10	6.31619e-21	0.0715392	0.154	0.098	1.3619e-16	1.11534e-14	1.49678e-60	0.146805
AURKA	2.22311e-26	0.122709	0.18	0.072	4.79346e-22	1.45816e-49	0.105615	0.139	0.051	3.14409e-45	4.06494e-67	0.146669	0.221	0.091	8.76483e-63	1.66279e-84	0.138664	0.224	0.098	3.5853e-80	2.22311e-26	6.65114e-84	0.146669
PSMA2	1.65599e-09	0.0862032	0.373	0.274	3.57064e-05	2.29807e-38	0.146534	0.389	0.252	4.9551e-34	2.72811e-07	0.0495672	0.349	0.289	0.00588235	1.94899e-11	0.0604011	0.362	0.3	4.20241e-07	2.72811e-07	9.19228e-38	0.146534
CDKN2A	1.07912e-32	0.145926	0.174	0.062	2.32681e-28	4.75858e-56	0.121966	0.142	0.049	1.02605e-51	1.14365e-21	0.07175	0.105	0.052	2.46593e-17	2.16889e-30	0.0700897	0.102	0.05	4.67656e-26	1.14365e-21	1.90343e-55	0.145926
CDCA7L	3.51395e-53	0.142084	0.124	0.019	7.57678e-49	2.47916e-114	0.145861	0.128	0.02	5.34557e-110	8.98538e-61	0.0911948	0.086	0.02	1.93743e-56	2.37955e-96	0.108998	0.106	0.027	5.13079e-92	3.51395e-53	9.91665e-114	0.145861
SNRNP70	1.97078e-15	0.114235	0.226	0.13	4.2494e-11	9.43225e-29	0.109618	0.222	0.13	2.03378e-24	3.16098e-41	0.145199	0.266	0.149	6.8157e-37	7.33158e-41	0.117923	0.258	0.16	1.58084e-36	1.97078e-15	1.26439e-40	0.145199
MRPL12	6.34803e-21	0.144685	0.259	0.141	1.36876e-16	3.68086e-47	0.145151	0.245	0.126	7.93668e-43	2.02956e-21	0.0945409	0.237	0.154	4.37613e-17	7.80036e-39	0.119108	0.266	0.169	1.68191e-34	6.34803e-21	1.47234e-46	0.145151
GPX8	7.61683e-16	0.0998475	0.173	0.089	1.64234e-11	4.43822e-58	0.145147	0.206	0.088	9.56969e-54	1.69114e-07	0.0458558	0.13	0.094	0.00364644	6.03076e-10	0.0459633	0.126	0.091	1.30035e-05	1.69114e-07	1.77529e-57	0.145147
RPL36A	3.99248e-16	0.144453	0.961	0.87	8.60859e-12	4.76897e-09	0.0431832	0.927	0.852	0.000102829	2.70366e-21	0.12022	0.942	0.883	5.82963e-17	2.43353e-19	0.0922395	0.925	0.856	5.24719e-15	4.76897e-09	1.08146e-20	0.144453
NOP58	1.15056e-21	0.138145	0.245	0.129	2.48083e-17	1.73739e-42	0.144339	0.255	0.139	3.74616e-38	1.05755e-25	0.0998086	0.217	0.131	2.28029e-21	1.13154e-25	0.0845494	0.205	0.133	2.43982e-21	1.15056e-21	6.94956e-42	0.144339
DSCC1	1.61152e-65	0.136169	0.106	0.007	3.47476e-61	3.14885e-160	0.14415	0.113	0.006	6.78956e-156	1.32186e-76	0.0741561	0.058	0.006	2.85019e-72	3.3807e-118	0.0704077	0.054	0.004	7.28947e-114	1.61152e-65	1.25954e-159	0.14415
ASRGL1	2.83449e-26	0.110273	0.119	0.037	6.11172e-22	1.02876e-86	0.144148	0.144	0.036	2.21821e-82	8.34598e-27	0.0764379	0.108	0.049	1.79956e-22	9.711e-68	0.112497	0.14	0.055	2.09389e-63	2.83449e-26	4.11504e-86	0.144148
NUP50	2.04404e-34	0.14402	0.165	0.054	4.40737e-30	5.67397e-61	0.13764	0.174	0.066	1.22342e-56	2.12292e-40	0.10116	0.136	0.057	4.57743e-36	4.32869e-74	0.126827	0.161	0.065	9.33353e-70	2.04404e-34	1.73148e-73	0.14402
EDN1	6.99869e-08	0.0793421	0.227	0.158	0.00150906	4.63495e-17	0.0996642	0.259	0.179	9.99388e-13	7.62169e-36	0.14369	0.207	0.111	1.64339e-31	1.41588e-25	0.0895027	0.155	0.094	3.05292e-21	6.99869e-08	3.04867e-35	0.14369
DEPDC1	4.69873e-31	0.134812	0.204	0.08	1.01314e-26	4.65495e-84	0.14343	0.174	0.052	1.0037e-79	5.47656e-60	0.133078	0.215	0.092	1.18085e-55	3.88942e-80	0.135294	0.222	0.1	8.38637e-76	4.69873e-31	1.86198e-83	0.14343
RCC2	3.24857e-30	0.140169	0.194	0.077	7.00456e-26	3.56464e-55	0.143071	0.202	0.088	7.68607e-51	1.79509e-41	0.112815	0.16	0.073	3.87058e-37	8.68038e-64	0.12023	0.159	0.069	1.87166e-59	3.24857e-30	3.47215e-63	0.143071
PRRG4	3.40703e-24	0.101607	0.115	0.037	7.34624e-20	6.67495e-78	0.143045	0.155	0.045	1.43925e-73	5.44287e-37	0.0753536	0.082	0.027	1.17359e-32	4.96425e-56	0.0921532	0.105	0.039	1.07039e-51	3.40703e-24	2.66998e-77	0.143045
SSNA1	1.20757e-20	0.142839	0.263	0.145	2.60375e-16	1.5668e-32	0.125679	0.259	0.154	3.37833e-28	2.16701e-14	0.0843818	0.248	0.178	4.67252e-10	3.17091e-38	0.124713	0.312	0.209	6.83711e-34	2.16701e-14	1.26836e-37	0.142839
[truncated: 583 more rows]

## Sheet: Cluster2
	Non.PSC_CNT_p_val	Non.PSC_CNT_avg_log2FC	Non.PSC_CNT_pct.1	Non.PSC_CNT_pct.2	Non.PSC_CNT_p_val_adj	Non.PSC_IL17_p_val	Non.PSC_IL17_avg_log2FC	Non.PSC_IL17_pct.1	Non.PSC_IL17_pct.2	Non.PSC_IL17_p_val_adj	psc_IL17_p_val	psc_IL17_avg_log2FC	psc_IL17_pct.1	psc_IL17_pct.2	psc_IL17_p_val_adj	psc_CNT_p_val	psc_CNT_avg_log2FC	psc_CNT_pct.1	psc_CNT_pct.2	psc_CNT_p_val_adj	max_pval	minimump_p_val	maxFC
[truncated: 266 more rows]

[truncated: 5 more sheets: Cluster3, Cluster4, Cluster5, Cluster6, Cluster7]
